# Supplementary material for: Primary cilium loss in mammalian cells occurs predominantly by whole-cilium shedding
Source: PLoS Biol. 2019 Jul 17;17(7):e3000381. doi: 10.1371/journal.pbio.3000381 (PMC6699714; doi:10.1371/journal.pbio.3000381)
Supplement: S1 Data — Data corresponding with Fig 1 and S1B Fig. (XLSX) [file pbio.3000381.s013.xlsx]

## Sheet: Fig. 1BFG, Fig. S1B
					Fig. 1B										Fig. S1B
DMSO	Nuclei			sum	Cilia			sum	% Cilia			Avg	STD	SEM	Mitotic figures			sum	% Mitotic figs			Avg	STD	SEM
Async 0h	195	189	135	519	58	56	41	155	29.7436	29.6296	30.3704	29.9145	0.39886	0.230282	39	37	29	105	20	19.5767	21.4815	20.3527	1.00017	0.57745
SS 0h	212	152	225	589	91	97	166	354	42.9245	63.8158	73.7778	60.1727	15.7459	9.09093	10	16	22	48	4.71698	10.5263	9.77778	8.34036	3.16018	1.82453
1h	232	184	270	686	119	76	143	338	51.2931	41.3043	52.963	48.5201	6.30459	3.63996	21	13	33	67	9.05172	7.06522	12.2222	9.44639	2.60106	1.50172
2h	254	204	244	702	89	90	131	310	35.0394	44.1176	53.6885	44.2818	9.32566	5.38417	28	19	35	82	11.0236	9.31373	14.3443	11.5605	2.55789	1.4768
3h	225	163	192	580	84	65	93	242	37.3333	39.8773	48.4375	41.8827	5.81738	3.35866	41	28	30	99	18.2222	17.1779	15.625	17.0084	1.30688	0.75453
4h	370	188	228	786	115	69	120	304	31.0811	36.7021	52.6316	40.1383	11.1786	6.45397	78	38	32	148	21.0811	20.2128	14.0351	18.443	3.84195	2.21815
5h	300	178	214	692	85	64	96	245	28.3333	35.9551	44.8598	36.3827	8.27154	4.77557	60	40	35	135	20	22.4719	16.3551	19.609	3.07707	1.77655
6h	330	173	238	741	75	59	109	243	22.7273	34.104	45.7983	34.2099	11.5359	6.66025	72	40	41	153	21.8182	23.1214	17.2269	20.7222	3.09633	1.78766
SS 6h	329	210	246	785	106	134	212	452	32.2188	63.8095	86.1789	60.7357	27.111	15.6525	38	7	19	64	11.5502	3.33333	7.72358	7.53569	4.11163	2.37385
Async 6h	380	111	194	685	177	56	73	306	46.5789	50.4505	37.6289	44.8861	6.57629	3.79682	44	41	39	124	11.5789	36.9369	20.1031	22.873	12.9039	7.45008
Tubacin	Nuclei			sum	Cilia			sum	% Cilia			Avg	STD	SEM	Mitotic figures			sum	% Mitotic figs			Avg	STD	SEM
Async 0h	192	125	221	538	54	43	77	174	28.125	34.4	34.8416	32.4555	3.75686	2.16902	30	17	27	74	15.625	13.6	12.2172	13.8141	1.71396	0.989554
SS 0h	222	142	307	671	127	83	187	397	57.2072	58.4507	60.9121	58.8567	1.88549	1.08859	13	12	26	51	5.85586	8.4507	8.46906	7.59187	1.50346	0.868024
1h	187	251	406	844	105	143	273	521	56.1497	56.9721	67.2414	60.1211	6.18006	3.56806	9	15	31	55	4.81283	5.9761	7.63547	6.14147	1.41856	0.819009
2h	185	228	246	659	95	126	159	380	51.3514	55.2632	64.6341	57.0829	6.82581	3.94088	10	17	19	46	5.40541	7.45614	7.72358	6.86171	1.26826	0.732232
3h	208	278	365	851	112	161	232	505	53.8462	57.9137	63.5616	58.4405	4.87912	2.81696	16	19	23	58	7.69231	6.83453	6.30137	6.94274	0.701754	0.405158
4h	190	187	288	665	105	108	165	378	55.2632	57.754	57.2917	56.7696	1.32495	0.76496	12	13	22	47	6.31579	6.95187	7.63889	6.96885	0.661713	0.38204
5h	214	216	297	727	112	142	195	449	52.3364	65.7407	65.6566	61.2446	7.71479	4.45413	10	20	15	45	4.6729	9.25926	5.05051	6.32755	2.54594	1.4699
6h	182	243	450	875	97	157	298	552	53.2967	64.6091	66.2222	61.376	7.04321	4.0664	14	19	34	67	7.69231	7.81893	7.55556	7.68893	0.13172	0.0760484
SS 6h	191	209	288	688	121	140	177	438	63.3508	66.9856	61.4583	63.9316	2.80906	1.62181	7	16	17	40	3.66492	7.6555	5.90278	5.74107	2.0002	1.15482
Async 6h	196	152	208	556	56	55	76	187	28.5714	36.1842	36.5385	33.7647	4.50099	2.59865	30	18	31	79	15.3061	11.8421	14.9038	14.0174	1.89453	1.09381
		Fig. 1F&G
DMSO	Cilia (n)	acTub+ SSTR3-			sum	% acTub+ SSTR3-			Avg	STD	SEM	Discont. acTub			sum	Discont. acTub			Avg	STD	SEM	acTub+ SSTR3+ Stub			sum	% acTub+ SSTR3+ Stub			Avg	STD	SEM	% Normal			Avg	STD	SEM
Async 0h	97	15	18	8	41	25.8621	32.1429	19.5122	25.839	6.31536	3.64618	1	1	1	3	1.72414	1.78571	2.43902	1.98296	0.396163	0.228725	3	4	1	8	5.17241	7.14286	2.43902	4.9181	2.36221	1.36382	67.2414	58.9286	75.6098	67.2599	8.34061	4.81545
SS 0h	354	28	15	14	57	30.7692	15.4639	8.43373	18.2223	11.4204	6.59356	2	0	2	4	2.1978	0	1.20482	1.13421	1.1006	0.635432	4	4	10	18	4.3956	4.12371	6.0241	4.8478	1.02773	0.59336	62.6374	80.4124	84.3373	75.7957	11.5632	6.67602
1h	338	51	21	32	104	42.8571	27.6316	22.3776	30.9554	10.6367	6.14108	20	11	18	49	16.8067	14.4737	12.5874	14.6226	2.11359	1.22028	17	19	27	63	14.2857	25	18.8811	19.3889	5.37516	3.10335	26.0504	32.8947	46.1538	35.033	10.2209	5.90102
2h	310	26	20	14	60	29.2135	22.2222	10.687	20.7076	9.35564	5.40148	8	11	4	23	8.98876	12.2222	3.05344	8.08814	4.65027	2.68483	22	33	22	77	24.7191	36.6667	16.7939	26.0599	10.004	5.77581	37.0787	28.8889	69.4656	45.1444	21.4572	12.3883
3h	242	20	8	5	33	23.8095	12.3077	5.37634	13.8312	9.31055	5.37545	7	6	2	15	8.33333	9.23077	2.15054	6.57155	3.85491	2.22563	28	11	24	63	33.3333	16.9231	25.8065	25.3543	8.21447	4.74262	34.5238	61.5385	66.6667	54.243	17.2687	9.9701
4h	304	40	15	12	67	34.7826	21.7391	10	22.1739	12.397	7.15743	7	5	4	16	6.08696	7.24638	3.33333	5.55556	2.00992	1.16043	22	11	15	48	19.1304	15.942	12.5	15.8575	3.31603	1.91451	40	55.0725	74.1667	56.413	17.1227	9.88582
5h	245	18	7	13	38	21.1765	10.9375	13.5417	15.2185	5.32147	3.07235	1	9	2	12	1.17647	14.0625	2.08333	5.7741	7.19227	4.15246	13	6	21	40	15.2941	9.375	21.875	15.5147	6.25292	3.61012	62.3529	65.625	62.5	63.4926	1.84814	1.06702
6h	243	20	15	11	46	26.6667	25.4237	10.0917	20.7274	9.23167	5.32991	5	1	2	8	6.66667	1.69492	1.83486	3.39881	2.83091	1.63443	13	6	5	24	17.3333	10.1695	4.58716	10.6967	6.38942	3.68893	49.3333	62.7119	83.4862	65.1771	17.2094	9.93585
SS 6h	452	28	9	21	58	26.4151	6.71642	9.90566	14.3457	10.5733	6.10451	7	3	4	14	6.60377	2.23881	1.88679	3.57646	2.62763	1.51707	5	4	5	14	4.71698	2.98507	2.35849	3.35352	1.22165	0.70532	62.2642	88.0597	85.8491	78.7243	14.2977	8.25478
Async 6h	306	26	12	9	47	14.6893	21.4286	12.3288	16.1489	4.72223	2.72638	0	9	1	10	0	16.0714	1.36986	5.81376	8.90976	5.14405	12	6	10	28	6.77966	10.7143	13.6986	10.3975	3.47034	2.0036	78.5311	51.7857	72.6027	67.6398	14.0464	8.10969
Tubacin	Cilia (n)	acTub+ SSTR3-			sum	% acTub+ SSTR3-			Avg	STD	SEM	Discont. acTub			sum	Discont. acTub			Avg	STD	SEM	acTub+ SSTR3+ Stub			sum	% acTub+ SSTR3+ Stub			Avg	STD	SEM	% Normal			Avg	STD	SEM
Async 0h	128	1	4	4	9	1.85185	9.30233	5.19481	5.44966	3.73177	2.15454	0	5	1	6	0	11.6279	1.2987	4.30887	6.37165	3.67867	7	5	13	25	12.963	11.6279	16.8831	13.8247	2.73152	1.57704	85.1852	67.4419	76.6234	76.4168	8.87347	5.1231
SS 0h	305	2	0	5	7	1.5748	0	2.6738	1.4162	1.34394	0.775922	0	2	1	3	0	2.40964	0.534759	0.981466	1.2654	0.730582	13	6	13	32	10.2362	7.22892	6.95187	8.139	1.82152	1.05165	88.189	90.3614	89.8396	89.4633	1.13405	0.654745
1h	357	14	4	12	30	13.3333	2.7972	4.3956	6.84205	5.67814	3.27828	4	2	0	6	3.80952	1.3986	0	1.73604	1.92705	1.11258	12	25	24	61	11.4286	17.4825	8.79121	12.5674	4.45617	2.57277	71.4286	78.3217	86.8132	78.8545	7.70613	4.44914
2h	300	6	10	7	23	6.31579	7.93651	4.40252	6.21827	1.76901	1.02134	1	1	3	5	1.05263	0.793651	1.88679	1.24436	0.571235	0.329802	15	15	19	49	15.7895	11.9048	11.9497	13.2146	2.22998	1.28748	76.8421	79.3651	81.761	79.3227	2.45972	1.42012
3h	173	11	12	11	34	9.82143	7.45342	4.74138	7.33874	2.54197	1.4676	1	4	0	5	0.892857	2.48447	0	1.12578	1.25851	0.726599	16	22	29	67	14.2857	13.6646	12.5	13.4834	0.906536	0.523389	75	76.3975	82.7586	78.052	4.13547	2.38762
4h	298	5	9	5	19	4.7619	8.33333	3.0303	5.37518	2.70418	1.56126	3	2	0	5	2.85714	1.85185	0	1.56966	1.44932	0.836767	9	16	24	49	8.57143	14.8148	14.5455	12.6439	3.52943	2.03772	83.8095	75	82.4242	80.4113	4.73719	2.73502
5h	383	3	13	9	25	2.67857	9.15493	4.61538	5.48296	3.3242	1.91923	0	2	1	3	0	1.40845	0.512821	0.640424	0.712843	0.41156	11	8	19	38	9.82143	5.6338	9.74359	8.39961	2.39557	1.38308	87.5	83.8028	85.1282	85.477	1.87311	1.08144
6h	307	3	15	18	36	3.09278	9.55414	6.04027	6.22906	3.23481	1.86762	2	2	2	6	2.06186	1.27389	0.671141	1.33563	0.69741	0.40265	11	8	31	50	11.3402	5.09554	10.4027	8.94614	3.36751	1.94423	83.5052	84.0764	82.8859	83.4892	0.595425	0.343769
SS 6h	395	3	4	7	14	2.47934	2.85714	3.9548	3.09709	0.76644	0.442505	0	0	0	0	0	0	0	0	0	0	7	11	12	30	5.78512	7.85714	6.77966	6.80731	1.03629	0.5983	91.7355	89.2857	89.2655	90.0956	1.42027	0.819991
Async 6h	185	1	6	5	12	1.78571	10.9091	6.57895	6.42458	4.56365	2.63482	2	4	0	6	3.57143	7.27273	0	3.61472	3.63656	2.09957	9	5	5	19	16.0714	9.09091	6.57895	10.5804	4.91841	2.83965	78.5714	72.7273	86.8421	79.3803	7.09209	4.09462
