# Supplementary material for: Primary cilium loss in mammalian cells occurs predominantly by whole-cilium shedding
Source: PLoS Biol. 2019 Jul 17;17(7):e3000381. doi: 10.1371/journal.pbio.3000381 (PMC6699714; doi:10.1371/journal.pbio.3000381)
Supplement: S2 Data — Data corresponding with Fig 2, S2 Fig and S3B Fig. (XLSX) [file pbio.3000381.s014.xlsx]

## Sheet: Raw Length Curves
1		2		3		4		5		6		7		8		9		10		11		12		13		14		15		16		17		18		19		20		21		22		23		24		25
Time (min)	Length (um)	Time (min)	Length (um)	Time (min)	Length (um)	Time (min)	Length (um)	Time (min)	Length (um)	Time (min)	Length (um)	Time (min)	Length (um)	Time (min)	Length (um)	Time (min)	Length (um)	Time (min)	Length (um)	Time (min)	Length (um)	Time (min)	Length (um)	Time (min)	Length (um)	Time (min)	Length (um)	Time (min)	Length (um)	Time (min)	Length (um)	Time (min)	Length (um)	Time (min)	Length (um)	Time (min)	Length (um)	Time (min)	Length (um)	Time (min)	Length (um)	Time (min)	Length (um)	Time (min)	Length (um)	Time (min)	Length (um)	Time (min)	Length (um)
0	3.033	0	8.57288	0	3.601	0	5.22463	0	3.03454	0	5.74115	0	3.55065	0	5.82644	0	6.53021	0	8.37823	0	7.8197	0	6.52866	0	5.25054	0	4.64769	0	5.56801	0	4.29005	0	3.31566	0	3.46817	0	3.69	0	3.0339	0	4.33357	0	5.4067	0	4.0608	0	4.72605	0	6.65356
7.5	3.107	1.5	8.67436	7.5	4.276	7.5	4.67778	1.5	2.80822	1.5	5.89032	7.5	2.86489	7.5	5.50603	15	5.26625	15	8.03986	15	6.02028	0.9	6.39413	0.9	5.05495	15	4.85227	15	4.96071	15	4.08	15	3.76	15	2.7	15	3.38	15	2.84	15	4.77	15	5.15	15	4	15	4.77	15	6.23
15	3.229	3	9.18363	15	3.594	15	4.83456	3	2.31753	3	6.20015	15	3.12945	15	5.59136	30	5.06896	30	7.99635	30	6.82355	1.8	6.49805	1.8	5.19023	30	4.61493	30	4.38284	30	4.02943	30	3.2162	30	3.88315	30	4.15	30	3.52087	30	4.62011	30	4.8386	30	4.11662	30	4.8765	30	6.97804
22.5	2.515	4.5	8.24676	22.5	3.883	22.5	4.74199	4.5	0.940912	4.5	5.21561	22.5	3.72209	22.5	5.52352	45	5.52502	45	7.076	45	5.49068	2.7	5.51478	2.7	5.48753	45	4.23302	45	5.04883	45	4.24	45	3.46	45	3.24	45	3.83	45	3.65	45	5.18	45	4.62	45	3.17	45	4.73	45	5.91
30	2.985	6	8.84863	30	3.672	30	5.68326	6	0	6	5.98999	30	3.64997	30	5.48491	60	5.37271	60	7.72325	60	5.85999	3.6	5.40913	3.6	5.37216	60	4.65515	60	5.35134	60	4.46274	60	3.98221	60	3.82554	60	4.41	60	3.58562	60	4.53451	60	4.88155	60	3.49537	60	4.8296	60	6.28149
37.5	2.68	7.5	7.57026	37.5	3.507	37.5	5.53919			9	5.83577	37.5	3.64503	37.5	5.38185	75	6.06734	75	7.9629	75	5.74454	4.5	5.8981	4.5	4.59332	75	3.676	75	5.40262	75	4.13	75	3.54	75	2.81	75	5.23	75	3.92	75	4.22	75	5.12	75	3.06	75	4.22	75	5.74
45	2.806	9	7.7943	45	3.93	45	5.9674			10.5	6.18052	45	3.72326	45	5.51932	90	4.90555	90	7.39657	90	5.16198	5.4	6.31039	5.4	5.32342	90	4.99068	90	4.52675	90	4.28226	90	3.68234	90	3.2081	90	4.46	90	3.46928	90	4.5052	90	5.13488	90	3.53215	90	4.83323	90	5.88579
52.5	2.529	10.5	8.25629	52.5	4.371	52.5	5.98331			12	5.93121	52.5	3.14812	52.5	5.72498	105	5.72793	105	6.4923	105	4.5909	6.3	6.25741	6.3	4.59145	105	4.83175	105	4.69548	105	2.4	105	4.45	105	3.16	105	4.54	105	2.87	105	4.21	105	3.13	105	4.01	105	3.91	105	6.6
60	2.53	12	8.46723	60	3.767	60	5.2835			13.5	6.3309	60	4.0425	60	5.87523	120	5.79219	120	6.99584	120	5.2625	7.2	5.07258	7.2	5.27871	120	4.34713	120	5.20503	120	4.12231	120	3.74794	120	3.21254	120	4.06161	120	3.69652	120	4.23754	120	4.69763	120	4.01073	120	4.96577	120	6.28148
67.5	2.962	13.5	8.49797	67.5	3.973	67.5	4.59143			15	5.76517	67.5	4.17914	67.5	5.58467	135	5.06631	135	7.45465	135	6.30681	8.1	5.40326	8.1	5.01308	135	4.4291	135	4.33739	135	4.75	135	4.16	135	3.86	135	3.52	135	3.72	135	3.54	135	3.75	135	3.19	135	3.64	135	7.03
75	2.856	15	9.6071	75	3.754	75	5.06381			16.5	6.60484	75	4.57968	75	5.49859	150	5.11337	150	8.20107	150	6.18197	9	5.15172	9	4.32056	150	4.95978	150	5.20337	150	4.55319	150	2.82878	150	3.48936	150	3.34587	150	4.50441	150	3.83244	150	4.35911	150	3.50917	150	4.55578	150	7.11509
82.5	2.791	16.5	7.85378	82.5	4.111	82.5	4.65468			18	6.06804	82.5	3.33596	82.5	5.75977	165	4.92601	165	7.23293	165	7.02297	9.9	6.39488	9.9	4.59742	165	5.71039	165	4.79401	165	3.78	165	2.93	165	3.35	168	3.21	165	4.17	165	3.14	165	2.89	165	3.9	165	5.04	165	4.86
90	3.421	18	7.71628	90	3.069	90	4.85792			19.5	5.67122	90	3.1869	90	5.60531	180	5.03563	180	8.69569	180	6.87984	10.8	5.65612	10.8	5.23073	180	5.18337	180	5.13773	180	4.28603	180	4.08505	180	3.81798	170	3.28	180	4.55657	180	4.20582	180	4.22081	180	3.8047	180	3.73845	180	5.9877
97.5	2.835	19.5	7.69422	97.5	3.465	97.5	5.37791			21	5.2994	97.5	2.81913	97.5	5.59034	195	5.09731	195	8.3699	195	6.12198	11.7	5.32839	11.7	5.22247	195	5.78767	195	4.69235	195	3.82	195	3.57	195	3.46	171	2.89	195	4.19	195	3.39	195	4.06	195	3.94	195	4.86	195	6.97
105	3.081	21	7.68465	105	3.111	105	4.7869			22.5	5.94681	105	3.08341	105	5.12052	210	4.75478	210	8.65401	210	6.84647	12.6	5.93571	12.6	5.1099	210	5.1109	210	5.53455	210	4.37695	210	3.26832	210	3.95107	173	3.13	210	4.45224	210	4.09063	210	4.19885	210	3.86387	210	5.09313	210	5.91651
112.5	2.609	22.5	7.90286	112.5	3.663	112.5	4.9093			24	5.72462	112.5	2.80321	112.5	5.21113	225	5.41467	225	7.94452	225	7.47978	13.5	5.53602	13.5	4.81193	225	4.9144	225	3.88705	225	4.31	225	2.98	225	3.56	174	2.53	225	4.62	225	3.78	225	5.19	225	3.91	225	4.82	225	5.5
120	2.638	24	8.04705	120	3.571	120	5.15419			25.5	5.01658	120	3.10765	120	4.82618	240	3.96724	240	7.94435	240	6.68028	14.4	5.91624	14.4	4.93983	240	5.30152	240	4.93307	240	4.59539	240	3.09931	240	3.53534	176	3.5	240	5.1669	240	4.0297	240	5.82728	240	3.92524	240	5.12152	240	5.70758
124.5	2.418	25.5	7.56587	127.5	3.593	127.5	4.98886			27	5.55766	127.5	2.45761	127.5	5.34439	255	4.19989	255	8.64061	255	6.73663	15.3	5.91912	15.3	4.96821	255	6.4354	255	2.67302	255	4.31	255	4.23	255	3.82	177	0	255	5	255	3.02	255	4.59	255	4.31	255	4.8	255	4.33
126	2.359	27	8.2311	135	3.559	135	4.95352			28.5	5.74716	135	2.57518	135	4.61577	270	4.21919	270	7.79055	270	7.33895	16.2	5.92083	16.2	5.19628	270	6.15938	270	4.98908	270	4.87262	270	3.50447	270	3.58681			270	5.19705	270	3.1463	270	4.88022	270	3.84755	270	4.94909	270	4.17173
127.5	1.591	28.5	7.68335	142.5	3.14	142.5	4.33987			30	5.47312	142.5	2.88848	142.5	4.62214	285	4.41247	285	8.34727	285	7.8644	17.1	5.85085	17.1	5.05322	285	6.72839	285	3.9069	285	3.77	285	3.04	285	3.88			285	5.39	285	3.03	285	4.53	285	2.76	285	4.61	285	4.54
129	2.005	30	8.85561	150	2.938	150	4.38831			31.5	4.61027	150	2.52343	150	4.03272	300	4.82213	300	8.38383	300	6.06553	18	5.3151	18	5.14154	300	5.56558	300	4.16926	300	4.9994	300	3.09321	300	3.47275			300	5.24936	300	4.05112	300	4.96058	300	3.87978	300	5.29531	300	5.63671
130.5	1.676	31.5	8.39771	157.5	3.309	157.5	3.93503			33	5.17952	157.5	2.39458	157.5	4.03739	315	4.83038	315	7.52469	315	6.50839	18.9	5.7027	18.9	4.83036	315	6.6622	315	4.12451	315	4.34	306	3.67	315	2.99			315	4.5	315	2.53	315	4.88	315	3.36	330	4.9822	315	5.78
132	1.013	33	7.69305	165	3.134	165	4.21672			34.5	5.47266	165	2.32723	165	3.73178	330	3.81161	330	8.20456	330	7.71621	19.8	5.7579	19.8	5.30912	330	7.82943	330	5.28053	330	4.64149	307.5	3.58	330	3.56851			321	4.98633	330	3.57781	330	5.94057	330	3.10568	345	4.83	330	6.11677
133.5	0	34.5	8.83439	172.5	2.992	172.5	4.43928			36	4.70175	172.5	2.39303	172.5	3.96526	345	3.77889	345	7.93687	345	7.81285	20.7	5.69851	20.7	5.30434	345	8.6177	345	5.19808	345	4.09	309	3.07	345	2.97			322.5	4.44	345	2.83203	345	5.27	345	3.42	360	5.5372	345	4.2
		36	8.98523	180	3.071	180	4.42347			37.5	5.36299	180	2.43949	174	3.87	360	4.25147	360	7.81406	360	7.77328	21.6	4.97565	21.6	5.17949	360	8.63074	360	5.05951	352.5	4.77	310.5	3.7	360	3.44599			324	3.98	346.5	3.28	360	5.97385	360	3.04911	375	4.25	360	6.30875
		37.5	8.63736	187.5	3.131	187.5	4.12232			39	5.56361	187.5	2.29118	175.2	3.61	375	4.59041	375	7.45068	375	7.04556	22.5	6.46713	22.5	4.94126	375	4.35209	375	3.34985	354	4.6	312	2.59	375	3.48277			325.6	5.19	348	2.83	375	3.66	375	2.71	390	4.64441	375	5.72
		39	9.37781	195	3.639	195	4.37281			40.5	5.89477	195	2.31731	177	4.21	390	4.60036	390	7.30009	390	6.66223	23.4	6.29623	23.4	4.92112	390	6.74907	390	5.35061	355.5	4.03	313.5	4.05	376.5	3.35763			327	5.53	349.5	3.03	390	5.70481	390	3.59555	405	3.47	390	5.91062
		40.5	8.31127	202.5	2.96	202.5	3.80405			42	3.28562	202.5	2.49381	178.8	4.05	405	4.34667	405	7.8918	405	7.81228	24.3	5.52452	24.3	4.78764	405	8.34529	391.5	4.42	357	4.88	315	3.37	378	3.67836			328.5	5.51386	351	2.25	405	4.65	405	3.49113	420	3.62037	405	4.62
		42	8.77181	210	3.374	210	3.95843			43.5	2.76944	210	2.51354	180	3.80629	420	3.98216	420	7.35753	420	6.89134	25.2	5.27794	25.2	4.60682	420	7.16394	393	4.81	358.5	4.58	316.5	0	379.5	3.55052			330	0	352.5	2.99918	420	5.90274	406.5	2.66044	435	4.25	420	4.54021
		43.5	8.3631	217.5	3.525	217.5	4.30491			45	4.99346	217.5	2.23109	183	3.95	435	3.90241	435	7.16922	435	7.65667	26.1	5.87924	26.1	5.0314	435	7.05648	394.5	4.54	360	4.45495			381	4.07024					354	0	435	5.03	408	2.42342	450	4.86647	435	3.54
		45	7.61905	225	3.878	225	4.54937			46.5	5.7647	225	1.96525	184.5	3.52	450	3.69662	440.64	7.09669	450	7.74496	27	5.71564	27	4.34786	450	7.18523	396	4.94	361.5	4.85971			382.5	0							450	6.38203	409.5	2.53052	465	3.54	450	5.75989
		46.5	7.82954	232.5	3.699	232.5	4.74172			48	5.53571	232.5	2.18508	186	3.99283	451.5	3.15	445.17	7.07598	465	6.40805	27.9	5.48245	27.9	5.08134	465	8.3182	397.5	4.99	363	0											465	5.38	411	0	480	3.81	465	4.63596
		48	8.74131	240	3.292	240	3.68556			49.5	5.64441	240	2.12123	187.5	0	453	3.14	447	7.61423	480	6.27454	28.8	5.97008	28.8	4.45476	480	7.84745	399	5.16467													480	7.14827			481.5	3.81	466.5	5.22
		49.5	8.19714	247.5	3.343	247.5	4.07253			51	2.79136	247.5	2.33038			454.5	3.3	447.89	7.70102	495	5.56552	29.7	5.87985	29.7	3.60207	495	7.98972	400.5	0													495	7.35			483	3.22	468	5.58
		51	8.22544	249	3.254	255	3.91101			52.5	5.4146	255	2.0029			456	3.61	448.8	6.06704	510	4.66164	30.6	5.9021	30.6	5.14661	510	8.13814															510	6.79117			484.5	3.4	469.5	5.11
		52.5	7.84998	250.5	3.291	262.5	4.35552			54	5.1828	262.5	2.04601			457.5	3.35	449.71	6.44517	525	4.53413	31.5	6.10027	31.5	5.50119	525	8.48523															520.5	6.6			486	4.26	471	4.88
		54	7.10708	252	3.352	270	4.58892			55.5	4.81867	270	1.96406			459	2.08195	450.61	6.50415	530	5.54336	32.4	6.62636	32.4	4.7334	540	8.26013															522	6.64			487.5	3.9	472.5	5.26
		55.5	8.04822	253.5	0	277.5	3.57924			57	4.97901	277.5	2.10937			460.5	0	451.52	6.7369	531	4.82971	33.3	5.87997	33.3	4.36123	555	7.88246															523.5	6.55			489	4.43851	474	4.56
		57	8.42613			285	4.41536			58.5	5.22584	285	2.11579					452.43	6.51185	532	4.36811	34.2	5.32269	34.2	4.69049	570	8.46142															525	5.57			490.5	0	475.5	4.75
		58.5	8.28069			292.5	4.31223			60	4.79455	292.5	1.7351					453.33	1.02568	533	5.79845	35.1	6.86281	35.1	4.90662	585	8.82113															526.5	6.54					477	5.04134
		60	9.25573			300	3.94576			61.5	5.46852	300	1.81892					465.12	2.13934	534	4.73513	36	6.06839	36	4.68435	600	7.14744															528	7.07838					478.5	0
		61.5	8.04809			307.5	4.51716			63	5.44889	307.5	2.20303					480.53	1.95546	535	4.41969	36.9	6.39481	36.9	4.82516	610	6.06175															529.5	0
		63	7.94051			315	4.37466			64.5	5.54621	315	1.91979					495	2.10785	537	4.80439	37.8	5.92292	37.8	4.39539	615	6.67202
		64.5	7.31376			322.5	4.17627			66	5.53801	322.5	1.10546					510	2.26045	539	6.06897	38.7	6.03016	38.7	4.32423	620	5.2322
		66	7.51793			330	4.20737			67.5	4.58115	324	0.766686					525	2.28025	555	2.60279	39.6	5.23567	39.6	5.16304	630	4.16895
		67.5	7.92973			337.5	3.38173			69	5.1348	325.5	0					540	2.14553	570	2.58279	40.5	5.70287	40.5	4.62947	640	3.96243
		69	8.05478			345	4.6871			70.5	5.82097							555	1.98471	585	2.75693	41.4	6.49683	41.4	4.71373	645	2.66201
		70.5	7.35594			352.5	3.79895			72	5.04824							570	2.09525	600	2.70439	42.3	6.20046	42.3	4.79101	650	3.23937
		72	7.65554			360	4.00215			73.5	4.01094							585	2.27809	602	2.82336	43.2	4.05389	43.2	4.90611	660	2.659
		73.5	7.49906			367.5	3.74649			75	5.60159							600	2.04157	604	2.64	44.1	4.27953	44.1	4.72791	661	1.69
		75	7.91275			375	3.7303			76.5	5.11967							601	1.5	605	2.55	45	5.05721	45	4.51965	662	1.89
		76.5	7.22131			382.5	4.00847			78	4.75603							602	2.09	606	2.27	45.9	4.62831	45.9	4.24885	663	1.22
		78	7.9285			390	4.11964			79.5	4.74865							603	1.54	607	2.33	46.8	5.68453	46.8	4.29531	664	2.04
		79.5	7.9256			397.5	3.93194			81	5.52369							604	1.53	608	2.23	47.7	5.51668	47.7	4.38294	665	2.14
		81	7.00742			399	3.58499			82.5	5.22923							605	1.97	609	1.95	48.6	5.47175	48.6	4.64786	666	1.88
		82.5	6.72568			400.5	3.49682			84	4.12578							606	1.85	610	2.24	49.5	5.41908	49.5	4.68525	668	0.814
		84	6.76531			402	3.45426			85.5	4.78584							607	1.92	611	2.36	50.4	5.77822	50.4	4.46491	669	2.16
		85.5	6.74006			403.5	3.17573			87	4.79288							608	1.89	612	1.87	51.3	5.7626	51.3	5.08167	670	1.69608
		87	6.57585			405	1.49969			88.5	5.7674							609	1.91	613	2.3	52.2	6.13926	52.2	5.01064	671	0
		88.5	6.82066			406.5	1.23005			90	4.54712							610	1.86	614	2.51848	53.1	5.12803	53.1	4.66137
		90	6.11175			408	0			91.5	4.90331							611	1.81	615	1.8	54	6.34389	54	4.73573
		91.5	6.14361							93	4.53996							612	1.88726	615.9	0	54.9	5.51126	54.9	4.8124
		93	5.84962							94.5	6.06021							613	0			55.8	5.66982	55.8	5.30968
		94.5	5.82047							96	5.65913											56.7	5.52368	56.7	4.80829
		96	5.71086							97.5	3.98271											57.6	5.60927	57.6	4.54519
		97.5	6.43742							99	5.45632											58.5	5.82497	58.5	4.79074
		99	6.65386							100.5	5.23009											59.4	5.29552	59.4	4.56441
		100.5	7.3358							102	2.62742											60.3	5.53524	60.3	4.52739
		102	6.35717							103.5	4.54506											61.2	5.29812	61.2	4.40339
		103.5	7.05121							105	4.61385											62.1	5.11657	62.1	5.15484
		105	8.4291							106.5	4.83205											63	5.39607	63	4.17225
		106.5	6.25574							108	4.74228											63.9	5.57134	63.9	4.88352
		108	7.97816							109.5	5.24857											64.8	6.23527	64.8	4.54779
		109.5	6.34897							111	4.50661											65.7	5.98981	65.7	4.8025
		111	6.34081							112.5	6.00966											66.6	5.81397	66.6	5.04435
		112.5	8.27181							114	5.11109											67.5	5.65961	67.5	4.21175
		114	7.62189							115.5	5.11											68.4	5.7273	68.4	5.30323
		115.5	6.33742							117	3.89631											69.3	5.28984	69.3	4.93037
		117	5.95754							118.5	5.28654											70.2	5.24906	70.2	4.22812
		118.5	7.67631							120	4.78179											71.1	4.79585	71.1	4.55314
		120	9.57235							121.5	3.56733											72	6.5908	72	5.07401
		121.5	5.07564							123	5.19652											72.9	5.56138	72.9	5.20713
		123	5.59568							124.5	4.69161											73.8	5.5875	73.8	4.67917
		124.5	5.48017							126	4.54642											74.7	6.62719	74.7	4.27616
		126	0							127.5	3.53511											75.6	5.93328	75.6	3.69895
										129	5.75368											76.5	3.95801	76.5	4.77895
										130.5	5.09917											77.4	4.11249	77.4	4.38638
										132	4.60204											78.3	4.78475	78.3	5.10277
										133.5	4.63677											79.2	4.56512	79.2	4.68871
										135	3.86											80.1	5.70167	80.1	4.33009
										136.5	4.4107											81	5.29098	81	4.51108
										138	4.80379											81.9	4.12467	81.9	4.80768
										139.5	4.92595											82.8	4.17159	82.8	4.7776
										141	4.4105											83.7	5.72818	83.7	4.36052
										142.5	3.53											84.6	5.47998	84.6	4.85761
										144	4.28617											85.5	5.64843	85.5	5.12611
										145.5	4.66797											86.4	5.10256	86.4	5.56087
										147	4.78635											87.3	5.89613	87.3	4.40576
										148.5	5.24247											88.2	4.75196	88.2	5.14422
										150	4.80003											89.1	5.98092	89.1	4.5939
										151.5	3.86299											90	6.00741	90	3.96728
										153	4.17707											90.9	5.5969	90.9	4.62159
										154.5	4.23465											91.8	5.06372	91.8	4.7781
										156	5.21397											92.7	4.78104	92.7	4.90121
										157.5	4.44											93.6	6.63338	93.6	4.46346
										159	4.58309											94.5	6.38484	94.5	4.91745
										160.5	0											95.4	5.11926	95.4	4.96387
																						96.3	5.2579	96.3	4.8806
																						97.2	6.30829	97.2	4.22405
																						98.1	5.1831	98.1	4.45917
																						99	5.98882	99	5.23561
																						99.9	6.01446	99.9	5.24175
																						100.8	5.72781	100.8	5.00397
																						101.7	5.16149	101.7	4.72146
																						102.6	4.89079	102.6	4.94176
																						103.5	4.00001	103.5	4.71904
																						104.4	4.43403	104.4	4.32501
																						105.3	6.20093	105.3	3.88429
																						106.2	4.12915	106.2	4.61317
																						107.1	5.34822	107.1	4.35041
																						108	5.75185	108	5.00006
																						108.9	5.17622	108.9	4.49812
																						109.8	5.00749	109.8	4.34344
																						110.7	5.42064	110.7	4.44061
																						111.6	5.16145	111.6	4.98691
																						112.5	4.90308	112.5	4.31407
																						113.4	5.55426	113.4	4.45049
																						114.3	5.29346	114.3	3.03559
																						115.2	5.31824	115.2	2.20171
																						116.1	5.50279	116.1	4.13933
																						117	5.60496	117	4.42921
																						117.9	5.39419	117.9	4.41957
																						118.8	5.09981	118.8	4.25802
																						119.7	3.9556	119.7	4.36874
																						120.6	5.36465	120.6	5.06715
																						121.5	5.28133	121.5	4.472
																						122.4	4.46291	122.4	3.93008
																						123.3	6.12084	123.3	4.8501
																						124.2	4.9016	124.2	4.95704
																						125.1	4.79569	125.1	4.48527
																						126	6.01714	126	4.55188
																						126.9	5.37374	126.9	4.34353
																						127.8	4.83005	127.8	4.69669
																						128.7	5.8592	128.7	4.77535
																						129.6	4.54558	129.6	4.63135
																						130.5	5.23307	130.5	4.94163
																						131.4	5.16936	131.4	4.14425
																						132.3	5.05113	132.3	3.92483
																						133.2	5.18049	133.2	4.33254
																						134.1	5.18221	134.1	4.74768
																						135	5.13184	135	3.22529
																						135.9	5.35301	135.9	4.92716
																						136.8	5.56638	136.8	5.04584
																						137.7	5.41614	137.7	3.9869
																						138.6	5.02001	138.6	4.43217
																						139.5	5.21868	139.5	4.89333
																						140.4	5.33902	140.4	4.14321
																						141.3	5.29713	141.3	4.0643
																						142.2	5.123	142.2	4.44438
																						143.1	4.47139	143.1	4.54623
																						144	5.21362	144	4.41106
																						144.9	5.12322	144.9	4.40924
																						145.8	4.62657	145.8	4.87651
																						146.7	5.23112	146.7	4.3861
																						147.6	5.14321	147.6	4.21653
																						148.5	5.30162	148.5	4.54277
																						149.4	5.11698	149.4	4.37208
																						150.3	5.30785	150.3	5.19102
																						151.2	4.75238	151.2	3.72965
																						152.1	5.18551	152.1	4.38121
																						153	4.92617	153	4.05191
																						153.9	4.64168	153.9	4.08171
																						154.8	4.78607	154.8	4.46286
																						155.7	5.10939	155.7	4.1763
																						156.6	5.6628	156.6	4.04344
																						157.5	5.00443	157.5	4.19836
																						158.4	4.68431	158.4	4.02636
																						159.3	5.23419	159.3	4.50666
																						160.2	4.65455	160.2	4.92244
																						161.1	4.6321	161.1	4.8393
																						162	5.15153	162	4.97181
																						162.9	5.07994	162.9	5.12794
																						163.8	5.27187	163.8	4.64635
																						164.7	5.89248	164.7	3.99411
																						165.6	4.88244	165.6	4.22679
																						166.5	5.32093	166.5	4.91572
																						167.4	4.93797	167.4	3.84434
																						168.3	3.68444	168.3	5.55398
																						169.2	5.09747	169.2	4.36318
																						170.1	5.00714	170.1	4.58968
																						171	4.84475	171	4.33791
																						171.9	4.09634	171.9	4.27213
																						172.8	4.86747	172.8	4.06433
																						173.7	5.65284	173.7	3.4578
																						174.6	4.61646	174.6	4.12381
																						175.5	3.87851	175.5	4.24874
																						176.4	4.25638	176.4	4.02719
																						177.3	5.65973	177.3	4.50015
																						178.2	5.20432	178.2	5.15024
																						179.1	4.76984	179.1	4.52578
																						180	4.74802	180	4.55704
																						180.9	4.70939	180.9	4.76
																						181.8	5.22971	181.8	4.58809
																						182.7	4.954	182.7	4.95563
																						183.6	5.08625	183.6	4.55068
																						184.5	5.39693	184.5	4.42212
																						185.4	5.18627	185.4	3.93014
																						186.3	4.79904	186.3	4.32305
																						187.2	4.89824	187.2	4.8629
																						188.1	4.47835	188.1	4.58855
																						189	4.25004	189	3.95872
																						189.9	4.52977	189.9	4.03173
																						190.8	4.41643	190.8	3.97932
																						191.7	5.78072	191.7	3.95099
																						192.6	5.38657	192.6	3.62564
																						193.5	4.67347	193.5	4.19003
																						194.4	4.18557	194.4	4.16397
																						195.3	4.51839	195.3	4.45409
																						196.2	5.4317	196.2	4.32361
																						198	4.6801	197.1	4.17776
																						198.9	5.14227	198	3.83096
																						199.8	5.02381	198.9	4.29784
																						200.7	4.95167	199.8	4.55614
																						201.6	4.8187	200.7	4.68674
																						202.5	4.48975	201.6	4.32895
																						203.4	4.5674	202.5	4.35937
																						204.3	4.59901	203.4	4.64296
																						205.2	4.87982	204.3	4.63713
																						206.1	4.93116	205.2	3.89022
																						207	4.57348	206.1	4.38745
																						207.9	5.13898	207	4.3966
																						208.8	4.40774	207.9	3.97083
																						209.7	5.0433	208.8	5.04938
																						210.6	4.80322	209.7	4.30761
																						211.5	5.85992	210.6	4.90391
																						212.4	5.27362	211.5	4.62867
																						213.3	4.63359	212.4	3.95519
																						214.2	5.17911	213.3	4.16762
																						215.1	4.70442	214.2	4.23919
																						216	4.42904	215.1	5.02993
																						216.9	5.04138	216	3.95541
																						217.8	5.05399	216.9	3.97604
																						218.7	5.85166	217.8	4.19697
																						219.6	4.96554	218.7	4.6923
																						220.5	5.11037	219.6	4.26363
																						221.4	4.9459	220.5	4.40461
																						222.3	6.05659	221.4	4.27796
																						223.2	4.41487	222.3	3.94221
																						224.1	4.89864	223.2	3.59128
																						225	5.56113	224.1	4.41656
																						225.9	4.91145	225	4.25583
																						226.8	4.64243	225.9	4.26211
																						227.7	5.02111	226.8	4.5162
																						228.6	5.73226	227.7	4.10983
																						229.5	5.38145	228.6	4.44123
																						230.4	5.25177	229.5	3.51016
																						231.3	5.24241	230.4	4.04112
																						232.2	5.03773	231.3	4.66726
																						233.1	5.38731	232.2	3.35101
																						234	5.35673	233.1	4.02384
																						234.9	4.88533	234	4.2117
																						235.8	4.84094	234.9	3.97016
																						236.7	5.60467	235.8	3.4031
																						237.6	4.76163	236.7	4.61051
																						238.5	4.99627	237.6	4.68355
																						239.4	5.3491	238.5	4.18841
																						240.3	4.03536	239.4	4.7124
																						241.2	4.72042	240.3	5.06133
																						242.1	4.58952	241.2	3.82823
																						243	4.67371	242.1	4.16422
																						243.9	4.30894	243	4.14142
																						244.8	4.00342	243.9	3.9297
																						245.7	4.77815	244.8	3.87508
																						246.6	5.46287	245.7	3.26781
																						247.5	5.37608	246.6	3.13363
																						248.4	5.24904	247.5	4.20546
																						249.3	4.64076	248.4	4.1349
																						250.2	5.49654	249.3	4.04405
																						251.1	4.92667	250.2	4.53669
																						252	5.15513	251.1	5.15412
																						252.9	5.22838	252	4.38903
																						253.8	4.91039	252.9	4.40364
																						254.7	5.25573	253.8	4.3116
																						255.6	4.55251	254.7	4.55558
																						256.5	5.12611	255.6	4.21221
																						257.4	4.63192	256.5	3.93231
																						258.3	4.98735	257.4	5.05823
																						259.2	4.16599	258.3	4.18482
																						260.1	4.6207	259.2	3.78152
																						261	4.94181	260.1	4.30383
																						261.9	3.89634	261	3.73816
																						262.8	4.51552	261.9	4.50118
																						263.7	4.18579	262.8	4.37234
																						264.6	4.57361	263.7	4.1528
																						265.5	4.15742	264.6	4.91812
																						266.4	4.53314	265.5	3.73749
																						267.3	4.67737	266.4	3.9548
																						268.2	3.62257	267.3	4.02826
																						269.1	4.32242	268.2	3.86999
																						270	4.61688	269.1	3.35888
																						270.9	4.85607	270	4.47022
																						271.8	4.93597	270.9	4.28118
																						272.7	4.65983	271.8	4.18086
																						273.6	4.77582	272.7	4.32958
																						274.5	4.6423	273.6	4.14915
																						275.4	4.69697	274.5	3.20859
																						276.3	4.49066	275.4	3.60766
																						277.2	4.3499	276.3	3.6921
																						278.1	3.54188	277.2	3.95094
																						279	4.59698	278.1	4.27891
																						279.9	4.33681	279	4.58002
																						280.8	4.07106	279.9	4.25283
																						281.7	4.95563	280.8	4.14118
																						282.6	4.46654	281.7	3.98252
																						283.5	4.04937	282.6	3.16789
																						284.4	3.98557	283.5	2.88175
																						285.3	4.38317	284.4	3.72515
																						286.2	3.96981	285.3	4.0674
																						287.1	4.62814	286.2	4.33621
																						288	4.33724	287.1	4.08116
																						288.9	3.9761	288	3.80561
																						289.8	5.06599	288.9	4.51269
																						290.7	4.67587	289.8	3.79478
																						291.6	4.68466	290.7	3.92846
																						292.5	5.18122	291.6	4.20957
																						293.4	4.87318	292.5	4.20263
																						294.3	4.79886	293.4	3.87324
																						295.2	4.77601	294.3	4.06097
																						296.1	5.47874	295.2	3.58973
																						297	4.42296	296.1	3.65485
																						297.9	4.40157	297	4.14063
																						298.8	4.69354	297.9	3.98216
																						299.7	4.01401	298.8	3.38301
																						300.6	4.55274	299.7	3.92067
																						301.5	4.15787	300.6	3.78373
																						302.4	4.93156	301.5	3.86482
																						303.3	4.80346	302.4	3.91131
																						304.2	4.56722	303.3	3.36886
																						305.1	4.19005	304.2	3.31084
																						306	4.59033	305.1	3.89989
																						306.9	3.98319	306	3.3362
																						307.8	4.5974	306.9	4.00642
																						308.7	3.31033	307.8	3.6985
																						309.6	4.15471	308.7	3.70889
																						310.5	3.9707	309.6	3.82382
																						311.4	4.32548	310.5	3.56488
																						312.3	4.55016	311.4	4.72857
																						313.2	4.23126	312.3	3.52361
																						314.1	4.45785	313.2	4.39941
																						315	5.34418	314.1	4.0602
																						315.9	4.72783	315	4.26076
																						316.8	5.00849	315.9	3.766
																						317.7	4.48516	316.8	4.46454
																						318.6	3.76388	317.7	3.76798
																						320.4	4.19483	318.6	3.40806
																						321.3	4.33335	319.5	3.9545
																						322.2	4.44011	320.4	3.90761
																						323.1	4.66243	321.3	3.54812
																						324	4.61805	322.2	3.32304
																						324.9	4.70697	323.1	3.62668
																						325.8	3.98073	324	3.81412
																						326.7	5.35825	324.9	3.38558
																						327.6	3.78537	325.8	3.66008
																						328.5	4.58549	326.7	3.77184
																						329.4	4.61762	327.6	4.93477
																						330.3	3.91782	328.5	3.53515
																						331.2	3.94908	329.4	3.54388
																						332.1	4.08138	330.3	3.39048
																						333	4.22191	331.2	4.29877
																						333.9	4.85353	332.1	3.97012
																						334.8	5.00437	333	4.52624
																						335.7	4.23912	333.9	3.38939
																						336.6	4.47694	334.8	3.21214
																						337.5	3.79443	335.7	3.68727
																						338.4	4.49871	336.6	3.78054
																						339.3	4.52245	337.5	3.76129
																						340.2	4.59297	338.4	3.90424
																						341.1	3.92936	339.3	3.8273
																						342	4.54774	340.2	3.93819
																						342.9	4.26703	341.1	3.51909
																						343.8	3.39888	342	3.32372
																						344.7	4.27904	342.9	3.42669
																						345.6	4.49655	343.8	3.58642
																						346.5	3.95496	344.7	3.87283
																						347.4	4.74441	345.6	3.43587
																						348.3	3.72722	346.5	3.32864
																						349.2	4.42214	347.4	3.66017
																						350.1	4.71685	348.3	3.7056
																						351	4.37887	349.2	2.78899
																						351.9	4.55145	350.1	3.32232
																						352.8	3.57591	351	0
																						353.7	4.17812
																						354.6	4.73702
																						355.5	4.2454
																						356.4	4.47635
																						357.3	4.12103
																						358.2	4.14355
																						359.1	4.59755
																						360	4.65294
																						360.9	4.24975
																						361.8	4.39503
																						362.7	4.29678
																						363.6	4.03155
																						364.5	4.75498
																						365.4	4.00795
																						366.3	4.53439
																						367.2	4.42982
																						368.1	3.9011
																						369	4.41078
																						369.9	3.95053
																						370.8	4.00139
																						371.7	4.39311
																						372.6	5.89891
																						374.4	4.31405
																						375.3	4.49557
																						376.2	3.9124
																						377.1	4.40943
																						378	3.96052
																						378.9	4.26487
																						379.8	3.08718
																						380.7	4.20164
																						381.6	4.17513
																						382.5	3.89704
																						383.4	4.18994
																						384.3	4.32653
																						385.2	4.62467
																						386.1	4.5417
																						387.9	4.18564
																						388.8	4.51808
																						389.7	3.43311
																						390.6	3.23947
																						391.5	3.82638
																						392.4	4.05765
																						393.3	3.1865
																						394.2	3.00905
																						395.1	3.08422
																						396	3.39213
																						396.9	4.78063
																						397.8	4.33768
																						398.7	3.71574
																						399.6	4.19862
																						400.5	3.7394
																						401.4	4.00614
																						402.3	3.5022
																						403.2	4.3177
																						404.1	4.38358
																						405	3.75794
																						405.9	4.17045
																						406.8	3.62065
																						407.7	4.22548
																						408.6	4.53909
																						409.5	3.87841
																						410.4	3.53162
																						411.3	4.56283
																						412.2	3.99741
																						413.1	3.31581
																						414	3.92359
																						414.9	3.49806
																						415.8	2.83053
																						416.7	3.29025
																						417.6	3.82974
																						418.5	3.42371
																						419.4	4.02976
																						420.3	3.15273
																						421.2	3.57607
																						422.1	3.729
																						423	4.14517
																						423.9	4.15097
																						424.8	3.95994
																						425.7	3.77796
																						426.6	4.57742
																						427.5	3.74812
																						428.4	3.33587
																						429.3	4.18542
																						430.2	3.76003
																						431.1	2.77375
																						432	3.88661
																						432.9	3.89622
																						433.8	4.38633
																						434.7	4.59774
																						435.6	4.04858
																						437.4	2.98682
																						438.3	3.32552
																						439.2	4.06055
																						440.1	3.41202
																						441	4.27653
																						441.9	3.21962
																						443.7	3.6967
																						444.6	2.98305
																						445.5	3.66921
																						446.4	2.88968
																						447.3	2.7963
																						448.2	2.77241
																						449.1	3.51848
																						450	4.45761
																						450.9	3.28429
																						451.8	3.93242
																						452.7	4.1012
																						453.6	4.18358
																						455.4	2.36915
																						456.3	2.85391
																						457.2	4.50393
																						458.1	3.51879
																						459	4.56805
																						459.9	4.68109
																						460.8	4.38966
																						461.7	3.59338
																						462.6	3.89266
																						463.5	2.97914
																						464.4	4.37858
																						465.3	3.54963
																						470.7	3.87788
																						471.6	3.09325
																						472.5	2.67345
																						473.4	3.69906
																						475.2	3.05112
																						477	4.10431
																						478.8	3.81072
																						479.7	4.39265
																						480.6	2.40603
																						481.5	3.48626
																						482.4	2.28761
																						484.2	3.05757
																						485.1	3.66315
																						486	3.60721
																						487.8	3.24371
																						488.7	4.18519
																						492.3	4.06569
																						493.2	3.55917
																						494.1	4.45614
																						495	3.01398
																						495.9	0
[truncated: 88 more columns]

## Sheet: Fig. 2C
	Fig. 2C - Normalized Gradual curves
Time (AU)	C1	C4	C5	C7	C27	C34	C42	C43	C44	C53	C55		Average	STD
1	-	0.861065	1	0.756986	0.8714	0.786091	1	1	0.899715	0.85186	0.769212		0.879633	0.09489
2	-	0.8561	0.999738	0.750487	0.862577	0.794993	0.999551	0.998127	0.90449	0.850968	0.736787		0.875382	0.0995531
3	-	0.851135	0.999476	0.743988	0.853754	0.803896	0.999102	0.996253	0.909266	0.850077	0.704362		0.871131	0.105199
4	-	0.84617	0.999214	0.737488	0.84493	0.812799	0.998653	0.99438	0.914041	0.849185	0.671937		0.86688	0.111679
5	0.886769	0.841205	0.998953	0.730989	0.836107	0.821701	0.998203	0.992507	0.918817	0.848294	0.674634		0.868016	0.106286
6	0.887247	0.83624	0.998691	0.724489	0.827284	0.830604	0.997754	0.990633	0.923592	0.847403	0.700547		0.869499	0.102721
7	0.887726	0.831275	0.998429	0.71799	0.818461	0.839507	0.997305	0.98876	0.928368	0.846511	0.72646		0.870981	0.0999315
8	0.888204	0.82631	0.998167	0.711491	0.809638	0.848409	0.996856	0.986887	0.933143	0.84562	0.752374		0.872463	0.0979834
9	0.888682	0.821345	0.997905	0.704991	0.800815	0.857312	0.996407	0.985013	0.937919	0.844728	0.778287		0.873946	0.0969277
10	0.88916	0.81638	0.997643	0.698492	0.791991	0.866215	0.995958	0.98314	0.942694	0.843837	0.8042		0.875428	0.0967936
11	0.889638	0.811415	0.997381	0.691993	0.783168	0.875117	0.995509	0.981267	0.94747	0.842945	0.830113		0.876911	0.0975849
12	0.890117	0.80645	0.997119	0.685493	0.774345	0.88402	0.99506	0.979393	0.952245	0.842054	0.79379		0.872735	0.102406
13	0.890595	0.801485	0.996858	0.678994	0.766268	0.892923	0.99461	0.97752	0.957021	0.841162	0.742499		0.867267	0.10984
14	0.891073	0.79652	0.996596	0.672495	0.758947	0.901825	0.994161	0.975647	0.961796	0.840271	0.691207		0.861867	0.118891
15	0.891551	0.791555	0.996334	0.665995	0.751626	0.910728	0.993712	0.973773	0.966572	0.839379	0.672789		0.859456	0.124046
16	0.892029	0.78659	0.996072	0.659496	0.744305	0.919631	0.993263	0.9719	0.971347	0.838488	0.702036		0.861378	0.122534
17	0.892508	0.781916	0.99581	0.652996	0.736984	0.928533	0.992814	0.970027	0.976123	0.837596	0.731283		0.863326	0.121843
18	0.892986	0.783339	0.995548	0.646497	0.729663	0.937436	0.992365	0.968153	0.980898	0.836705	0.760635		0.865839	0.121565
19	0.893464	0.784763	0.995286	0.639998	0.722342	0.946339	0.991916	0.96628	0.985674	0.835813	0.800105		0.869271	0.121493
20	0.893942	0.786186	0.995024	0.633498	0.715021	0.955241	0.991466	0.964407	0.990449	0.834922	0.839576		0.872703	0.122759
21	0.894421	0.787609	0.994763	0.626999	0.7077	0.964144	0.991017	0.962533	0.995225	0.83403	0.879046		0.876135	0.125321
22	0.894899	0.789033	0.994501	0.629409	0.700379	0.973047	0.990568	0.96066	1	0.833139	0.881742		0.877034	0.126712
23	0.895377	0.790456	0.994239	0.631917	0.693058	0.981949	0.990119	0.958787	0.994717	0.832247	0.861148		0.87491	0.127293
24	0.895855	0.79188	0.993977	0.634424	0.685737	0.990852	0.98967	0.956913	0.97956	0.831356	0.840554		0.871889	0.127434
25	0.896333	0.793303	0.993715	0.636931	0.678416	0.999755	0.989221	0.95504	0.964403	0.830465	0.831228		0.869892	0.127737
26	0.896812	0.794727	0.993453	0.639439	0.674188	1	0.988772	0.953167	0.949246	0.829573	0.863218		0.871145	0.126094
27	0.89729	0.79615	0.993191	0.641946	0.680668	0.995861	0.988323	0.951293	0.934089	0.828682	0.895209		0.872973	0.123301
28	0.897768	0.797574	0.992929	0.644454	0.687148	0.991722	0.987873	0.94942	0.918932	0.82779	0.927199		0.874801	0.12151
29	0.898246	0.798997	0.992668	0.646961	0.693629	0.987584	0.987424	0.947547	0.903775	0.826899	0.90454		0.871661	0.118122
30	0.898724	0.80042	0.992406	0.649468	0.700109	0.983445	0.986975	0.945673	0.888618	0.826007	0.869585		0.867403	0.115167
31	0.899203	0.801844	0.992144	0.651976	0.706589	0.979306	0.986526	0.9438	0.873461	0.825116	0.834629		0.863145	0.113308
32	0.899681	0.803267	0.991882	0.654483	0.713069	0.975167	0.986077	0.941927	0.858304	0.824224	0.821625		0.860882	0.111638
33	0.900159	0.804691	0.99162	0.656991	0.71955	0.971029	0.985628	0.940053	0.843147	0.823333	0.839139		0.861394	0.109314
34	0.900637	0.806114	0.991358	0.659498	0.72603	0.96689	0.985179	0.93818	0.82799	0.822441	0.856652		0.861906	0.107505
35	0.901115	0.807538	0.991096	0.662005	0.73251	0.962751	0.984729	0.936307	0.812833	0.82155	0.873251		0.862335	0.106227
36	0.901594	0.807521	0.990834	0.664513	0.738991	0.958612	0.98428	0.934295	0.797676	0.820658	0.845982		0.858632	0.105242
37	0.902072	0.80668	0.990573	0.66702	0.745471	0.954474	0.983831	0.932119	0.782519	0.819767	0.818712		0.85484	0.105126
38	0.90255	0.80584	0.990311	0.669528	0.751951	0.950335	0.983382	0.929944	0.767362	0.818875	0.791442		0.851047	0.105852
39	0.903028	0.804999	0.990049	0.672035	0.758432	0.946196	0.982933	0.927769	0.752205	0.817984	0.792344		0.849816	0.105543
40	0.903506	0.804159	0.989787	0.674542	0.76113	0.942057	0.982484	0.925594	0.737048	0.817092	0.810335		0.849794	0.105044
41	0.903985	0.803318	0.989525	0.67705	0.763636	0.937919	0.982035	0.923419	0.721891	0.816201	0.828326		0.849755	0.105123
42	0.904463	0.802478	0.989263	0.679557	0.766141	0.93378	0.981586	0.921244	0.706734	0.815309	0.846316		0.849716	0.10576
43	0.904941	0.801637	0.989001	0.682065	0.768646	0.929641	0.981136	0.919069	0.691577	0.814418	0.864307		0.849676	0.106947
44	0.905419	0.800797	0.988739	0.684572	0.771151	0.925502	0.980687	0.916894	0.67642	0.813527	0.882297		0.849637	0.108665
45	0.905897	0.799956	0.988478	0.689877	0.773656	0.921364	0.980238	0.914718	0.666722	0.812635	0.900288		0.850348	0.109558
46	0.906376	0.799116	0.988216	0.695494	0.776162	0.917225	0.979789	0.912543	0.671928	0.811744	0.827468		0.844187	0.106198
47	0.906854	0.798275	0.987954	0.701111	0.778667	0.913086	0.97934	0.910368	0.677134	0.810852	0.73559		0.836294	0.109081
48	0.907332	0.797435	0.987692	0.706728	0.781172	0.908947	0.978891	0.908193	0.68234	0.809961	0.643711		0.8284	0.118694
49	0.90781	0.796594	0.98743	0.712345	0.783677	0.904809	0.978442	0.906018	0.687546	0.809069	0.630005		0.827613	0.119172
50	0.908288	0.795754	0.987168	0.717961	0.786182	0.90067	0.977992	0.903843	0.692752	0.808178	0.720531		0.836302	0.104731
51	0.908918	0.794913	0.986906	0.723578	0.788688	0.896531	0.977543	0.901668	0.697958	0.807286	0.811056		0.845004	0.0960604
52	0.909549	0.794073	0.986644	0.729195	0.791193	0.894738	0.977094	0.899493	0.703165	0.806395	0.899158		0.8537	0.0947257
53	0.910179	0.793233	0.986383	0.734812	0.790121	0.89458	0.976645	0.897318	0.708371	0.805503	0.910518		0.855242	0.0937883
54	0.91081	0.794525	0.986121	0.740429	0.787355	0.894422	0.976196	0.895142	0.713577	0.804612	0.921878		0.856824	0.0930036
55	0.911441	0.803071	0.985859	0.746045	0.784588	0.894264	0.975747	0.892967	0.718783	0.80372	0.933238		0.859066	0.0919359
56	0.912072	0.811617	0.985597	0.751662	0.781822	0.894106	0.975298	0.890792	0.723989	0.802829	0.872232		0.854729	0.0870013
57	0.912702	0.820164	0.985335	0.757279	0.779055	0.893948	0.974849	0.888617	0.729195	0.801937	0.769208		0.846572	0.0889267
58	0.913333	0.82871	0.985073	0.762896	0.776288	0.89379	0.974399	0.886442	0.734401	0.801046	0.666183		0.838415	0.101253
59	0.913964	0.837256	0.984811	0.768513	0.773522	0.893632	0.97395	0.884267	0.739607	0.800968	0.6012		0.83379	0.112677
60	0.914595	0.845802	0.984549	0.774129	0.770755	0.893473	0.973501	0.882092	0.744813	0.803275	0.660269		0.840659	0.100393
61	0.915225	0.854348	0.984288	0.779746	0.767989	0.893315	0.973052	0.879917	0.750019	0.805581	0.719338		0.847529	0.0899197
62	0.915856	0.862894	0.984026	0.785363	0.765222	0.893157	0.972603	0.877741	0.755225	0.807888	0.778407		0.854398	0.0819533
63	0.916487	0.87144	0.983764	0.79098	0.762455	0.892999	0.972154	0.875566	0.760432	0.810195	0.819523		0.859636	0.0780121
64	0.917117	0.879986	0.983502	0.796597	0.759689	0.892841	0.971705	0.873391	0.765638	0.812502	0.857136		0.864555	0.0759427
65	0.917748	0.888532	0.98324	0.802213	0.756922	0.892683	0.971255	0.871216	0.770844	0.814809	0.89475		0.869474	0.0755543
66	0.918379	0.897078	0.982978	0.80783	0.757254	0.892525	0.970806	0.869041	0.77605	0.817115	0.908962		0.872547	0.0749366
67	0.91901	0.905624	0.982716	0.813447	0.762124	0.892367	0.970357	0.866866	0.780969	0.819422	0.893242		0.873286	0.0725941
68	0.91964	0.91417	0.982454	0.813958	0.766995	0.892208	0.969908	0.864691	0.777071	0.821729	0.877521		0.872759	0.0722867
69	0.920271	0.922716	0.982193	0.813274	0.771866	0.89205	0.969459	0.862516	0.773174	0.824036	0.862802		0.872214	0.0725684
70	0.920902	0.931262	0.981931	0.812591	0.776736	0.891892	0.96901	0.860341	0.769276	0.826343	0.871605		0.873808	0.0728946
71	0.921532	0.939808	0.981669	0.811907	0.781607	0.891734	0.968561	0.858165	0.765379	0.828649	0.880408		0.875402	0.073455
72	0.922163	0.948354	0.981407	0.811223	0.786478	0.891576	0.968112	0.85599	0.761481	0.830956	0.889211		0.876996	0.074244
73	0.922794	0.948838	0.981145	0.81054	0.791348	0.891418	0.967662	0.853815	0.757584	0.833263	0.861505		0.874538	0.0742757
74	0.923425	0.94753	0.980883	0.809856	0.796219	0.89126	0.967213	0.85164	0.753686	0.83557	0.813517		0.870073	0.0763971
75	0.924055	0.946222	0.980621	0.809173	0.801089	0.891102	0.966764	0.849465	0.749789	0.837877	0.765528		0.865608	0.0811372
76	0.924686	0.944914	0.980359	0.808489	0.80596	0.890943	0.966315	0.849218	0.745891	0.840183	0.736398		0.863033	0.0851006
77	0.925317	0.943606	0.980098	0.807806	0.810831	0.890785	0.965866	0.850223	0.741994	0.84249	0.765412		0.865857	0.0811627
78	0.925947	0.942298	0.979836	0.807122	0.815701	0.888098	0.965417	0.851228	0.738096	0.844797	0.794427		0.868452	0.077991
79	0.926578	0.94099	0.979574	0.806439	0.81971	0.883029	0.964968	0.852233	0.734199	0.847104	0.823442		0.870751	0.0757945
80	0.927209	0.939682	0.979312	0.805755	0.818094	0.87796	0.964518	0.853238	0.730301	0.849411	0.86465		0.873648	0.0748325
81	0.92784	0.938374	0.97905	0.805072	0.816478	0.87289	0.964069	0.854243	0.726404	0.851717	0.908061		0.876745	0.0761581
82	0.92847	0.937066	0.978788	0.804388	0.814862	0.867821	0.96362	0.855248	0.722506	0.854024	0.951473		0.879842	0.0797907
83	0.929101	0.935758	0.978526	0.803705	0.813246	0.862752	0.963171	0.856253	0.718608	0.856331	0.948943		0.878763	0.0803909
84	0.929732	0.934449	0.978264	0.803021	0.81163	0.857682	0.962722	0.857258	0.714711	0.858638	0.890032		0.872558	0.0779875
85	0.930362	0.933141	0.978003	0.802338	0.810013	0.852613	0.962273	0.858263	0.710813	0.860945	0.83112		0.866353	0.079507
86	0.930993	0.931833	0.977741	0.801654	0.808397	0.847544	0.961824	0.859268	0.706916	0.863252	0.776152		0.860507	0.0843366
87	0.931624	0.930525	0.977479	0.800971	0.806781	0.842474	0.961375	0.860273	0.703018	0.865558	0.794549		0.86133	0.0835131
88	0.932255	0.929217	0.977217	0.800287	0.805165	0.837405	0.960925	0.861279	0.699121	0.867865	0.812945		0.862153	0.083144
89	0.932885	0.927909	0.976955	0.799604	0.803549	0.832335	0.960476	0.862284	0.695223	0.870172	0.831342		0.862976	0.0832356
90	0.933516	0.926601	0.976693	0.79892	0.801933	0.827266	0.960027	0.863289	0.691562	0.872479	0.845995		0.86348	0.0838081
91	0.934147	0.927419	0.976431	0.798696	0.800317	0.822197	0.959578	0.864294	0.687961	0.874786	0.858661		0.864044	0.0848061
92	0.934777	0.931307	0.976169	0.798649	0.798701	0.817127	0.959129	0.865299	0.68436	0.877092	0.871326		0.864903	0.0862503
93	0.935408	0.935194	0.975908	0.798602	0.795724	0.812058	0.95868	0.866304	0.68076	0.879399	0.866473		0.864046	0.0878165
94	0.936039	0.939082	0.975646	0.798555	0.792525	0.806989	0.958231	0.867309	0.677159	0.881706	0.810466		0.858519	0.0908748
95	0.93667	0.94297	0.975384	0.798508	0.789327	0.801919	0.957781	0.868314	0.673559	0.884013	0.75446		0.852991	0.0968456
96	0.9373	0.946858	0.975122	0.798462	0.786129	0.79685	0.957332	0.869319	0.669958	0.88632	0.698453		0.847464	0.105234
97	0.937931	0.950746	0.97486	0.798415	0.782931	0.79178	0.956883	0.870324	0.666357	0.888626	0.73003		0.849898	0.102697
98	0.938562	0.954634	0.974598	0.798368	0.779732	0.786711	0.956434	0.871329	0.662757	0.890933	0.776204		0.85366	0.099871
99	0.939192	0.958521	0.974336	0.798321	0.776534	0.781642	0.955985	0.872334	0.659156	0.89324	0.822378		0.857422	0.0990517
100	0.939823	0.962409	0.974074	0.798274	0.773336	0.776572	0.955536	0.873339	0.655555	0.895547	0.858918		0.860308	0.100259
101	0.940454	0.966297	0.973782	0.798227	0.770138	0.771503	0.955087	0.874344	0.651955	0.897854	0.884113		0.862159	0.102437
102	0.941085	0.970185	0.973214	0.798181	0.766939	0.766434	0.954638	0.875349	0.648354	0.90016	0.909308		0.863986	0.105178
103	0.941715	0.974073	0.972646	0.798134	0.763741	0.761364	0.954188	0.876354	0.644753	0.902467	0.930624		0.86546	0.108229
104	0.942346	0.977961	0.972079	0.798087	0.760543	0.760722	0.953739	0.877359	0.641153	0.904774	0.892484		0.861931	0.108092
105	0.942977	0.981849	0.971511	0.79804	0.757345	0.765706	0.95329	0.878364	0.637552	0.907081	0.854344		0.858914	0.108717
106	0.943607	0.985736	0.970943	0.797993	0.759324	0.770689	0.952841	0.879369	0.633951	0.909388	0.816203		0.856368	0.110168
107	0.942314	0.989624	0.970375	0.797947	0.764943	0.775672	0.952392	0.880374	0.630351	0.911694	0.815018		0.857337	0.110484
108	0.938622	0.993512	0.969808	0.7979	0.770562	0.780656	0.951943	0.881379	0.62675	0.914001	0.832594		0.859793	0.11009
109	0.934931	0.9974	0.96924	0.797853	0.776181	0.785639	0.951494	0.882384	0.62315	0.916308	0.850171		0.86225	0.110012
110	0.93124	0.997544	0.968672	0.797806	0.781799	0.790623	0.951044	0.883389	0.619549	0.918615	0.858007		0.863481	0.109799
111	0.927549	0.997689	0.968104	0.797759	0.787418	0.795606	0.950595	0.884394	0.615948	0.920922	0.83887		0.86226	0.109983
112	0.923857	0.997833	0.967536	0.797712	0.793037	0.80059	0.950146	0.885399	0.616101	0.923228	0.819733		0.861379	0.109722
113	0.920166	0.997978	0.966969	0.797666	0.798656	0.805573	0.949697	0.886404	0.619221	0.925535	0.800596		0.860769	0.1092
114	0.916475	0.998122	0.966401	0.798117	0.804274	0.810556	0.949248	0.887409	0.622342	0.927842	0.781852		0.86024	0.10903
115	0.912784	0.998267	0.965833	0.798858	0.809893	0.81554	0.948799	0.888414	0.625462	0.930149	0.763168		0.859742	0.109237
116	0.909093	0.998411	0.965265	0.7996	0.815512	0.820523	0.94835	0.886792	0.628583	0.932456	0.744484		0.859006	0.10977
117	0.905401	0.998555	0.964698	0.800341	0.821131	0.825507	0.947901	0.884307	0.631704	0.934762	0.745738		0.860004	0.108426
118	0.90171	0.9987	0.96413	0.801083	0.826749	0.83049	0.947451	0.881821	0.634824	0.937069	0.769532		0.863051	0.104937
119	0.898019	0.998844	0.963562	0.801824	0.828775	0.835474	0.947002	0.879336	0.637945	0.939376	0.793325		0.865771	0.102
120	0.894328	0.998989	0.962994	0.802565	0.822965	0.840457	0.946553	0.87685	0.641065	0.941683	0.814676		0.867557	0.0999811
121	0.890636	0.999133	0.962427	0.803307	0.817156	0.845441	0.946104	0.874365	0.644186	0.94399	0.804274		0.866456	0.0999734
122	0.886945	0.999278	0.961859	0.804048	0.811346	0.850424	0.945655	0.871879	0.647307	0.946296	0.793871		0.865355	0.100155
123	0.883254	0.999422	0.961291	0.80479	0.805537	0.855407	0.945206	0.869394	0.650427	0.948603	0.783469		0.864254	0.100525
124	0.879563	0.999567	0.960723	0.805531	0.799727	0.860391	0.944757	0.866908	0.653548	0.95091	0.797621		0.865386	0.0991449
125	0.875871	0.999711	0.960155	0.806273	0.793917	0.865374	0.944307	0.864423	0.656668	0.953217	0.823679		0.8676	0.0974315
126	0.87218	0.999856	0.959588	0.807014	0.788108	0.870358	0.943858	0.861938	0.659789	0.955524	0.849737		0.869813	0.0964366
127	0.868489	1	0.95902	0.807755	0.782298	0.875341	0.943409	0.859452	0.662909	0.95783	0.867796		0.8713	0.0961813
128	0.864798	0.996305	0.958452	0.808497	0.776489	0.880325	0.94296	0.856967	0.66603	0.960137	0.86482		0.870525	0.095751
129	0.861106	0.989951	0.957884	0.809238	0.770679	0.885308	0.942511	0.854481	0.669151	0.962444	0.861844		0.869509	0.0950951
130	0.857415	0.983597	0.957317	0.80998	0.76487	0.889502	0.942062	0.851996	0.672271	0.964751	0.858868		0.868421	0.0945568
131	0.853724	0.977243	0.956749	0.810721	0.75906	0.892328	0.941613	0.84951	0.675392	0.967058	0.866135		0.868139	0.0940368
132	0.850033	0.970889	0.956181	0.811463	0.753417	0.895155	0.941164	0.847025	0.678512	0.969364	0.874831		0.868003	0.0936845
133	0.846342	0.964536	0.955613	0.812204	0.7516	0.897981	0.940714	0.844539	0.681633	0.971671	0.883527		0.868215	0.0930506
134	0.84265	0.958182	0.955045	0.812945	0.749783	0.900807	0.940265	0.842054	0.68343	0.973978	0.883951		0.867554	0.0926715
135	0.838959	0.951828	0.954478	0.813687	0.747965	0.903634	0.939816	0.839568	0.682439	0.976285	0.875398		0.865823	0.0927921
136	0.835268	0.945474	0.95391	0.814428	0.746148	0.90646	0.939367	0.837083	0.681448	0.978592	0.866845		0.864093	0.0930407
137	0.831577	0.939121	0.953342	0.811811	0.744331	0.909287	0.938918	0.834597	0.680457	0.980898	0.859516		0.862169	0.093587
138	0.827885	0.932767	0.952774	0.80636	0.742514	0.912113	0.938469	0.832112	0.679466	0.983205	0.865955		0.861238	0.094369
139	0.824194	0.926413	0.952207	0.800909	0.740697	0.914939	0.93802	0.829627	0.678475	0.985512	0.872395		0.860308	0.0952916
140	0.820503	0.920059	0.951639	0.795458	0.73888	0.917766	0.93757	0.827141	0.677484	0.987819	0.878834		0.859378	0.0963507
141	0.816812	0.913705	0.951071	0.790007	0.737063	0.920592	0.937121	0.824656	0.676493	0.990126	0.881446		0.858099	0.0974434
142	0.81312	0.907352	0.950503	0.784556	0.735245	0.923418	0.936672	0.82217	0.675502	0.992432	0.882289		0.85666	0.0985747
143	0.809429	0.900998	0.949935	0.779105	0.733428	0.926245	0.936223	0.819685	0.674511	0.994739	0.883131		0.855221	0.0997794
144	0.805738	0.894644	0.949368	0.773655	0.731611	0.929071	0.935774	0.817199	0.67352	0.997046	0.883973		0.853782	0.101055
145	0.802047	0.88829	0.9488	0.768204	0.729794	0.931897	0.935325	0.814714	0.672529	0.999353	0.884815		0.852342	0.102398
146	0.798355	0.881949	0.948232	0.762753	0.734911	0.934724	0.934876	0.812228	0.671538	1	0.885657		0.851384	0.102763
147	0.794664	0.875666	0.947664	0.757302	0.742113	0.93755	0.934427	0.809743	0.670547	0.999697	0.8865		0.850534	0.102882
148	0.790973	0.869382	0.947097	0.751851	0.749315	0.940376	0.933977	0.807257	0.669555	0.999393	0.862447		0.84742	0.102502
149	0.787282	0.863099	0.946529	0.7464	0.756517	0.943203	0.933528	0.804772	0.668564	0.99909	0.835247		0.844021	0.10275
150	0.783591	0.856815	0.945961	0.740949	0.763719	0.946029	0.933079	0.802286	0.667573	0.998786	0.808047		0.840621	0.103736
151	0.779899	0.850532	0.945393	0.735498	0.770921	0.948856	0.93263	0.799801	0.666582	0.998483	0.822496		0.841008	0.103949
152	0.776208	0.844248	0.944825	0.730047	0.778123	0.951682	0.932181	0.797316	0.665591	0.998179	0.880329		0.845339	0.105137
153	0.772517	0.837965	0.944258	0.724596	0.785326	0.954508	0.931732	0.79483	0.6646	0.997876	0.938162		0.84967	0.109362
154	0.768826	0.831681	0.94369	0.719145	0.792528	0.957335	0.931283	0.792345	0.663609	0.997572	0.983865		0.852898	0.114859
155	0.765134	0.825398	0.943122	0.713694	0.79973	0.960161	0.930833	0.789859	0.662618	0.997269	0.909604		0.84522	0.109532
156	0.761443	0.819114	0.942554	0.708243	0.806932	0.962254	0.930384	0.793343	0.661245	0.996965	0.835343		0.837984	0.108369
157	0.757752	0.812831	0.941987	0.702792	0.814134	0.962564	0.929935	0.797497	0.65578	0.996662	0.761082		0.830274	0.112242
158	0.754061	0.806547	0.941419	0.697341	0.821336	0.962875	0.929486	0.801652	0.650315	0.996359	0.794015		0.83231	0.112232
159	0.750369	0.800264	0.940851	0.69189	0.824119	0.963185	0.929037	0.805806	0.64485	0.996055	0.87424		0.838242	0.113938
160	0.746678	0.79398	0.940283	0.692749	0.822414	0.963495	0.928588	0.809961	0.639384	0.995752	0.954465		0.844341	0.120115
161	0.742987	0.787697	0.939716	0.701225	0.820708	0.963806	0.928139	0.814115	0.633919	0.995448	1		0.847978	0.125308
162	0.739296	0.781413	0.939148	0.709702	0.819002	0.964116	0.92769	0.81827	0.628454	0.995145	0.962998		0.844112	0.121718
163	0.735604	0.77513	0.93858	0.718178	0.817296	0.964427	0.92724	0.822424	0.622989	0.994841	0.925997		0.840246	0.119183
164	0.737411	0.768846	0.938012	0.726655	0.815591	0.964737	0.926791	0.826579	0.617523	0.994538	0.888995		0.83688	0.117295
165	0.73984	0.770732	0.937444	0.735131	0.813885	0.965047	0.926342	0.830733	0.612058	0.994234	0.894858		0.83821	0.117432
166	0.74227	0.775021	0.936877	0.743608	0.812179	0.965358	0.925893	0.834888	0.606593	0.993931	0.905592		0.840201	0.117821
167	0.7447	0.77931	0.936309	0.752085	0.810473	0.965668	0.925444	0.839042	0.601127	0.993628	0.916326		0.842192	0.118393
168	0.74713	0.783599	0.935741	0.760561	0.808767	0.965978	0.924995	0.843197	0.595662	0.993324	0.930455		0.844492	0.119387
169	0.74956	0.787888	0.935173	0.769038	0.807062	0.966289	0.924546	0.847351	0.590197	0.993021	0.947977		0.8471	0.120891
170	0.751989	0.792177	0.934606	0.777514	0.805356	0.966599	0.924096	0.851506	0.584732	0.992717	0.9655		0.849708	0.122686
171	0.754419	0.796466	0.934038	0.785991	0.80365	0.966909	0.923647	0.85566	0.579266	0.992414	0.978852		0.851938	0.124327
172	0.756849	0.800755	0.93347	0.794468	0.801301	0.96722	0.923198	0.859815	0.573801	0.99211	0.9555		0.850772	0.122607
173	0.759279	0.805043	0.932902	0.802944	0.796713	0.96753	0.922749	0.863969	0.568336	0.991807	0.932149		0.849402	0.121518
174	0.761709	0.809332	0.932334	0.811421	0.792126	0.967841	0.9223	0.868124	0.56287	0.991503	0.908797		0.848032	0.120991
175	0.764138	0.813621	0.931767	0.819897	0.787538	0.968151	0.921851	0.872278	0.557405	0.9912	0.885446		0.846663	0.121033
176	0.766568	0.81791	0.931199	0.828374	0.782951	0.968461	0.921402	0.876433	0.55194	0.990896	0.862094		0.845293	0.121643
177	0.768998	0.822199	0.930631	0.83685	0.778363	0.968772	0.920953	0.880587	0.546475	0.990593	0.838743		0.843924	0.122814
178	0.771428	0.826488	0.930063	0.845327	0.773776	0.969082	0.920503	0.884742	0.541009	0.99029	0.80263		0.841394	0.124865
179	0.773858	0.830777	0.929496	0.853804	0.769188	0.969392	0.920054	0.888896	0.538212	0.989986	0.737594		0.836478	0.129282
180	0.776288	0.835066	0.928928	0.86228	0.764601	0.969703	0.919605	0.893051	0.535891	0.989683	0.672558		0.831605	0.13649
181	0.778717	0.839354	0.92836	0.870757	0.760013	0.970013	0.919156	0.897206	0.53357	0.989379	0.607521		0.826731	0.146175
182	0.781147	0.843643	0.927792	0.879233	0.755425	0.969276	0.918707	0.90136	0.531248	0.989076	0.694616		0.835593	0.136023
183	0.783577	0.845022	0.927224	0.885098	0.750838	0.96476	0.918258	0.905515	0.528927	0.988772	0.797096		0.845008	0.129324
184	0.786007	0.841307	0.926657	0.886393	0.74625	0.960244	0.917809	0.909669	0.526606	0.988469	0.899575		0.853544	0.129817
185	0.788437	0.837593	0.926089	0.887688	0.741663	0.955727	0.917359	0.913824	0.524285	0.988165	0.923816		0.854968	0.131544
186	0.790866	0.833878	0.925521	0.888983	0.746813	0.951211	0.91691	0.917978	0.521963	0.987862	0.872948		0.850449	0.129656
187	0.793296	0.830163	0.924953	0.890278	0.752471	0.946695	0.916461	0.922133	0.519642	0.987558	0.82208		0.845976	0.129611
188	0.795726	0.826449	0.924386	0.891573	0.758129	0.942179	0.916012	0.926287	0.517321	0.987255	0.781727		0.842458	0.13093
189	0.798156	0.822734	0.923818	0.892868	0.763787	0.937662	0.915563	0.930442	0.515	0.986952	0.824531		0.846501	0.129653
190	0.800586	0.81902	0.92325	0.894164	0.769445	0.933146	0.915114	0.934596	0.512678	0.986648	0.867335		0.850544	0.12972
191	0.803015	0.815305	0.922682	0.895459	0.775103	0.92863	0.914665	0.938751	0.510357	0.986345	0.910139		0.854586	0.131127
192	0.805445	0.81159	0.922114	0.896754	0.780761	0.924113	0.914216	0.942905	0.508036	0.986041	0.919005		0.855544	0.131818
193	0.807875	0.807876	0.921547	0.898049	0.786419	0.919597	0.913766	0.94706	0.505714	0.985738	0.914297		0.855267	0.131961
194	0.810305	0.804161	0.920979	0.899344	0.792077	0.915081	0.913317	0.951214	0.503393	0.985434	0.909589		0.85499	0.132193
195	0.812735	0.800446	0.920411	0.900639	0.797735	0.910565	0.912868	0.954803	0.501072	0.985131	0.907931		0.85494	0.13259
196	0.815164	0.796732	0.919843	0.901934	0.803393	0.906048	0.912419	0.946453	0.498751	0.984827	0.912863		0.854402	0.132451
197	0.817594	0.793017	0.919276	0.903229	0.809051	0.901532	0.91197	0.938102	0.496429	0.984524	0.917796		0.853865	0.132441
198	0.820024	0.789303	0.918708	0.904524	0.814709	0.897016	0.911521	0.929751	0.494108	0.984221	0.922728		0.853328	0.132559
199	0.822454	0.785588	0.91814	0.905819	0.815188	0.8925	0.911072	0.9214	0.491787	0.983917	0.927661		0.85232	0.132942
200	0.824884	0.781873	0.917572	0.907114	0.813203	0.887983	0.910622	0.91305	0.489465	0.983614	0.932594		0.851089	0.133489
201	0.827313	0.778159	0.917005	0.908409	0.811218	0.883467	0.910173	0.904699	0.494507	0.98331	0.937526		0.850526	0.132143
202	0.829743	0.779751	0.916437	0.909704	0.809233	0.878951	0.909724	0.896348	0.504214	0.983007	0.921994		0.84901	0.128051
203	0.832173	0.781597	0.915869	0.910999	0.807248	0.874434	0.909275	0.887997	0.513922	0.982703	0.887602		0.845802	0.123376
204	0.834603	0.783442	0.915301	0.912294	0.805263	0.869918	0.908826	0.879646	0.523629	0.9824	0.853211		0.842594	0.119584
205	0.837033	0.785287	0.914733	0.913589	0.803278	0.865402	0.908377	0.871296	0.533336	0.982096	0.814023		0.83895	0.116854
206	0.839462	0.787132	0.914166	0.91557	0.801293	0.860886	0.907928	0.862945	0.543044	0.981793	0.740466		0.832244	0.117735
207	0.841892	0.788978	0.913598	0.919366	0.799308	0.856369	0.907479	0.854594	0.552751	0.981489	0.666909		0.825703	0.122986
208	0.844322	0.790823	0.91303	0.923162	0.797323	0.852742	0.907029	0.846243	0.562458	0.981186	0.593353		0.819243	0.132008
209	0.846752	0.792668	0.912462	0.926958	0.795338	0.854466	0.90658	0.837893	0.572166	0.980883	0.58971		0.819625	0.13092
210	0.849182	0.794514	0.911895	0.930754	0.793352	0.856189	0.906131	0.829542	0.581873	0.980579	0.612655		0.822424	0.125363
211	0.851611	0.796359	0.911327	0.934551	0.791367	0.857912	0.905682	0.821191	0.59158	0.980276	0.635599		0.825223	0.120078
212	0.854041	0.798204	0.910759	0.938347	0.791043	0.859635	0.905233	0.81284	0.601288	0.979972	0.658544		0.828173	0.115049
213	0.856471	0.800049	0.910191	0.942143	0.793159	0.861359	0.904784	0.80449	0.610995	0.979669	0.681488		0.831345	0.110267
214	0.858901	0.801895	0.909623	0.945939	0.795276	0.863082	0.904335	0.796139	0.620702	0.979365	0.704433		0.834517	0.105848
215	0.861331	0.80374	0.909056	0.949735	0.797393	0.864805	0.903885	0.787788	0.630409	0.979062	0.727377		0.837689	0.101838
216	0.86376	0.805585	0.908488	0.953531	0.799509	0.866529	0.903436	0.779437	0.640117	0.978758	0.754459		0.841237	0.0979141
217	0.86619	0.80743	0.90792	0.957328	0.801626	0.868252	0.902987	0.771087	0.649824	0.978455	0.78186		0.844814	0.0946439
218	0.86862	0.809276	0.907352	0.961124	0.803742	0.869975	0.902538	0.762736	0.659531	0.978151	0.80926		0.848392	0.0921354
219	0.87105	0.811121	0.906785	0.96492	0.805859	0.871699	0.902089	0.754385	0.669239	0.977848	0.834262		0.851751	0.0904954
220	0.872074	0.814535	0.906217	0.968716	0.807976	0.873422	0.90164	0.746034	0.678946	0.977545	0.857141		0.854931	0.0894984
221	0.870497	0.819256	0.905649	0.972512	0.810092	0.875145	0.901191	0.737684	0.688653	0.976579	0.880021		0.857934	0.0889918
222	0.86892	0.823977	0.905081	0.976308	0.812209	0.876868	0.900742	0.729333	0.698361	0.975106	0.90305		0.860905	0.0891406
223	0.867343	0.828698	0.904513	0.980104	0.814326	0.878592	0.900292	0.720982	0.703602	0.973633	0.927058		0.863559	0.090858
224	0.865766	0.83342	0.903946	0.983901	0.816442	0.880315	0.899843	0.712631	0.701418	0.97216	0.951065		0.865537	0.0945098
225	0.86419	0.838141	0.903378	0.987697	0.817896	0.882038	0.899394	0.70428	0.699234	0.970687	0.975072		0.867455	0.0987269
226	0.862613	0.842862	0.90281	0.991493	0.81499	0.883762	0.898945	0.69593	0.69705	0.969214	0.941054		0.863702	0.097647
227	0.861036	0.847583	0.902242	0.995289	0.812083	0.885485	0.898496	0.687579	0.694866	0.967742	0.886081		0.858044	0.0969097
228	0.859459	0.852304	0.901675	0.999085	0.809177	0.887208	0.898047	0.679228	0.692682	0.966269	0.831108		0.852386	0.0990332
229	0.857883	0.857025	0.901107	1	0.80627	0.888932	0.897598	0.670877	0.690498	0.964796	0.794561		0.848141	0.102302
230	0.856306	0.861746	0.900539	0.988213	0.803364	0.890655	0.897148	0.662527	0.688314	0.963323	0.794307		0.84604	0.102443
231	0.854729	0.866467	0.899971	0.976425	0.800458	0.892378	0.896699	0.654176	0.68613	0.96185	0.794052		0.84394	0.102782
232	0.853152	0.871189	0.899403	0.964638	0.797551	0.894102	0.89625	0.645825	0.683946	0.960377	0.793797		0.841839	0.103318
233	0.851575	0.87591	0.898836	0.95285	0.794645	0.895825	0.895801	0.637474	0.681762	0.958904	0.793543		0.839739	0.104048
234	0.849999	0.880631	0.898268	0.941063	0.791739	0.89745	0.895352	0.629124	0.679577	0.957432	0.793288		0.837629	0.104961
235	0.848422	0.885352	0.8977	0.929275	0.788832	0.897735	0.894903	0.623007	0.677393	0.955959	0.793033		0.835601	0.105527
236	0.846845	0.890073	0.897132	0.917488	0.785926	0.89802	0.894454	0.626322	0.675209	0.954486	0.792779		0.83443	0.104349
237	0.845268	0.894794	0.896565	0.9057	0.783019	0.898304	0.894005	0.629637	0.673025	0.953013	0.792524		0.83326	0.103329
238	0.843691	0.89814	0.895997	0.893913	0.780113	0.898589	0.893555	0.632952	0.670841	0.95154	0.79227		0.831964	0.10238
239	0.842115	0.892774	0.895429	0.882125	0.785806	0.898874	0.893106	0.636267	0.668657	0.950067	0.792015		0.830658	0.10059
240	0.840538	0.887408	0.894861	0.870338	0.792908	0.899159	0.892657	0.639582	0.666473	0.948594	0.79176		0.82948	0.0989188
241	0.838961	0.882042	0.894293	0.85855	0.800011	0.899443	0.892208	0.642897	0.664289	0.947122	0.791506		0.828302	0.0974495
242	0.837384	0.876676	0.893726	0.846763	0.807113	0.899728	0.891759	0.646212	0.662105	0.945649	0.791251		0.827124	0.0961909
243	0.835807	0.87131	0.893158	0.834975	0.814216	0.900013	0.89131	0.649528	0.659921	0.944176	0.790997		0.825946	0.0951512
244	0.834231	0.865944	0.89259	0.823188	0.821318	0.900297	0.890861	0.652843	0.657737	0.942703	0.790742		0.824769	0.0943379
245	0.832654	0.860578	0.892022	0.8114	0.828421	0.900582	0.890411	0.656158	0.65539	0.94123	0.790487		0.823576	0.0937858
246	0.831077	0.855212	0.891455	0.799613	0.835523	0.900867	0.889962	0.659473	0.652037	0.939757	0.790233		0.822292	0.0936535
247	0.8295	0.849846	0.890887	0.787825	0.842625	0.901152	0.889513	0.662788	0.648683	0.938284	0.789978		0.821008	0.0937641
248	0.827924	0.84448	0.890319	0.776038	0.849728	0.901436	0.889064	0.666103	0.64533	0.936812	0.789724		0.819723	0.0941168
249	0.826347	0.839114	0.889751	0.76425	0.85683	0.901721	0.888615	0.669418	0.641976	0.935339	0.789469		0.818439	0.0947087
250	0.82477	0.833749	0.889184	0.752463	0.863933	0.902006	0.888166	0.672733	0.638623	0.933866	0.789214		0.817155	0.0955355
251	0.823193	0.828383	0.888616	0.740675	0.871035	0.90229	0.887717	0.676048	0.635269	0.932393	0.78896		0.815871	0.0965911
252	0.821616	0.823017	0.888048	0.729879	0.872084	0.902575	0.887268	0.679364	0.631916	0.93092	0.788705		0.814127	0.0974052
253	0.82004	0.817651	0.88748	0.728466	0.868863	0.90286	0.886818	0.682679	0.628563	0.929447	0.788451		0.812847	0.0972483
254	0.818463	0.812285	0.886912	0.727054	0.865642	0.903145	0.886369	0.685994	0.625209	0.927975	0.788196		0.811568	0.0971433
255	0.816886	0.806919	0.886345	0.725641	0.862421	0.903429	0.88592	0.689309	0.621856	0.926502	0.787941		0.810288	0.0970905
256	0.815309	0.801553	0.885777	0.724228	0.8592	0.903714	0.885471	0.692624	0.618502	0.925029	0.787687		0.809008	0.0970899
257	0.813732	0.800898	0.885209	0.722815	0.855979	0.903999	0.885022	0.695939	0.615149	0.923556	0.787432		0.808157	0.097096
258	0.812156	0.802009	0.884641	0.721403	0.852758	0.904283	0.884573	0.699254	0.611795	0.922083	0.787178		0.807467	0.097124
259	0.810579	0.80312	0.884074	0.71999	0.849537	0.904568	0.884124	0.702569	0.608442	0.92061	0.786923		0.806776	0.0971889
260	0.809002	0.804232	0.883506	0.718577	0.846315	0.904853	0.883674	0.705884	0.605088	0.919137	0.786668		0.806085	0.0972908
261	0.807425	0.805343	0.882938	0.717165	0.843094	0.901968	0.883225	0.709199	0.601735	0.917665	0.786414		0.805106	0.097109
262	0.805849	0.806454	0.88237	0.715752	0.839873	0.899062	0.882776	0.712515	0.598381	0.916192	0.786159		0.804126	0.096965
263	0.804272	0.807565	0.881802	0.714339	0.836652	0.896156	0.882327	0.71583	0.595028	0.914719	0.785904		0.803145	0.096861
264	0.802695	0.808677	0.881235	0.712926	0.833431	0.89325	0.881878	0.719145	0.591674	0.913246	0.78565		0.802164	0.0967971
265	0.801118	0.809788	0.880667	0.711514	0.829419	0.890344	0.881429	0.72246	0.588321	0.911773	0.785395		0.801112	0.09675
266	0.799541	0.810899	0.880099	0.710101	0.823674	0.887438	0.88098	0.725775	0.584967	0.9103	0.785141		0.799901	0.0967035
267	0.797965	0.812011	0.879531	0.708688	0.81793	0.884533	0.880531	0.72909	0.581614	0.908827	0.784886		0.798691	0.0967148
268	0.796388	0.813122	0.878964	0.707275	0.812185	0.881627	0.880081	0.732405	0.579413	0.907355	0.784631		0.797586	0.0965233
269	0.794811	0.814233	0.878396	0.705863	0.806441	0.878721	0.879632	0.73572	0.577337	0.905882	0.784377		0.796492	0.0963573
270	0.793234	0.815345	0.877828	0.70445	0.800696	0.875815	0.879183	0.739035	0.575261	0.904409	0.784122		0.795398	0.0962452
271	0.791657	0.816456	0.87726	0.703037	0.794952	0.872909	0.878734	0.742351	0.573185	0.902936	0.783868		0.794304	0.096187
272	0.790081	0.817567	0.876692	0.701624	0.789207	0.870004	0.878285	0.745666	0.571109	0.901463	0.783613		0.79321	0.096183
273	0.788504	0.818678	0.876125	0.700212	0.783463	0.867098	0.877836	0.748981	0.569033	0.89999	0.783358		0.792116	0.096233
274	0.786927	0.81979	0.875557	0.698799	0.777718	0.864192	0.877387	0.752296	0.566956	0.898517	0.783104		0.791022	0.0963371
275	0.78535	0.821255	0.874989	0.697374	0.771974	0.861286	0.876937	0.75209	0.56488	0.897045	0.782849		0.789639	0.0966387
276	0.783773	0.823478	0.874421	0.693888	0.766229	0.85838	0.876488	0.744982	0.562804	0.895572	0.782595		0.78751	0.0974791
277	0.783988	0.825702	0.873854	0.690402	0.760485	0.855475	0.876039	0.737874	0.560728	0.894099	0.78234		0.785544	0.098378
278	0.784639	0.827925	0.873286	0.686917	0.754921	0.852569	0.87559	0.730766	0.558652	0.892626	0.782085		0.783634	0.099338
279	0.78529	0.830149	0.872718	0.683431	0.753604	0.849663	0.875141	0.723658	0.556576	0.891153	0.781831		0.78211	0.100234
280	0.785942	0.832372	0.87215	0.679946	0.752288	0.846757	0.874692	0.71655	0.5545	0.88968	0.781576		0.780587	0.101181
281	0.786593	0.834596	0.871582	0.67646	0.750971	0.843851	0.874243	0.709442	0.552424	0.888207	0.781322		0.779063	0.102178
282	0.787245	0.836819	0.871015	0.672974	0.749654	0.840946	0.873794	0.702334	0.550347	0.886735	0.781067		0.777539	0.103223
283	0.787896	0.839042	0.870447	0.669489	0.748338	0.83804	0.873344	0.695226	0.548271	0.885262	0.780812		0.776015	0.104315
284	0.788547	0.841266	0.869879	0.666003	0.747021	0.835134	0.872895	0.688118	0.546195	0.883789	0.780558		0.774491	0.105453
285	0.789199	0.843489	0.869311	0.662518	0.745704	0.832228	0.872446	0.68101	0.544119	0.882316	0.780303		0.772968	0.106634
286	0.78985	0.845713	0.868744	0.659032	0.744388	0.829322	0.871997	0.673902	0.542043	0.880843	0.780049		0.771444	0.107858
287	0.790502	0.847936	0.868176	0.655547	0.743071	0.826795	0.871548	0.666794	0.539967	0.87937	0.779794		0.769954	0.109142
288	0.791153	0.85016	0.867608	0.652061	0.741754	0.824301	0.871099	0.659686	0.537891	0.877897	0.779539		0.768468	0.110466
289	0.791804	0.852383	0.86704	0.648575	0.740438	0.821806	0.87065	0.652578	0.535815	0.876425	0.779285		0.766982	0.111828
290	0.792456	0.854606	0.866473	0.64509	0.739121	0.819312	0.8702	0.64547	0.539556	0.874952	0.776634		0.765806	0.112016
291	0.793107	0.85683	0.865905	0.641604	0.737805	0.816818	0.869751	0.638362	0.546216	0.873479	0.762568		0.763859	0.111665
292	0.793759	0.859053	0.865337	0.638119	0.742589	0.814324	0.869302	0.631254	0.552877	0.872006	0.748502		0.762466	0.11144
293	0.79441	0.861277	0.864769	0.634633	0.749216	0.811829	0.868853	0.624146	0.559537	0.870533	0.734436		0.76124	0.111482
294	0.795061	0.860114	0.864201	0.631148	0.755844	0.809335	0.868404	0.617038	0.566198	0.86906	0.725521		0.760175	0.111353
295	0.795713	0.858613	0.863634	0.627662	0.762472	0.806841	0.867955	0.60993	0.572859	0.867587	0.718096		0.759215	0.111344
296	0.796364	0.857112	0.863066	0.624176	0.7691	0.804347	0.867506	0.602822	0.579519	0.866115	0.710671		0.758254	0.111521
297	0.797016	0.855611	0.862498	0.620691	0.775727	0.801852	0.867057	0.595714	0.58618	0.864642	0.703247		0.757294	0.111883
298	0.797667	0.85411	0.86193	0.617205	0.782355	0.799358	0.866607	0.588606	0.59284	0.863169	0.695822		0.756334	0.112429
299	0.798318	0.852609	0.861363	0.619212	0.788983	0.796864	0.866158	0.581498	0.599501	0.863143	0.688397		0.756004	0.112615
300	0.79897	0.851108	0.860795	0.621716	0.79561	0.79437	0.865709	0.57439	0.606161	0.864043	0.680973		0.755804	0.113013
301	0.799621	0.849607	0.860227	0.624221	0.802238	0.791875	0.86526	0.567282	0.612822	0.864943	0.7073		0.758672	0.111594
302	0.800272	0.848106	0.859659	0.626726	0.808866	0.789381	0.864811	0.560174	0.619482	0.865843	0.73433		0.761605	0.110826
303	0.800924	0.846604	0.859091	0.629231	0.815493	0.786887	0.864362	0.553065	0.626143	0.866743	0.76136		0.764537	0.110769
304	0.801575	0.845103	0.858524	0.631735	0.822121	0.784393	0.863913	0.545957	0.632804	0.867643	0.761588		0.765032	0.111214
305	0.802227	0.843602	0.857956	0.63424	0.822185	0.781898	0.863463	0.538849	0.639464	0.868543	0.742539		0.763179	0.111645
306	0.802878	0.842101	0.857388	0.636745	0.815556	0.779404	0.863014	0.531741	0.646125	0.869443	0.72349		0.760717	0.112118
307	0.803529	0.8406	0.85682	0.639249	0.808927	0.77691	0.862565	0.524633	0.652785	0.870343	0.707926		0.758572	0.112829
308	0.804181	0.839099	0.856253	0.641754	0.802299	0.774416	0.862116	0.517525	0.659446	0.871244	0.707852		0.757835	0.113061
309	0.804832	0.837598	0.855685	0.644259	0.79567	0.771921	0.861667	0.510417	0.666106	0.872144	0.707778		0.757098	0.113425
310	0.805484	0.836097	0.855117	0.646764	0.789041	0.769427	0.861218	0.503309	0.672767	0.873044	0.707704		0.756361	0.113919
311	0.806135	0.834596	0.854549	0.649268	0.782412	0.766933	0.860769	0.496201	0.679427	0.873944	0.700692		0.754993	0.11485
312	0.806786	0.833685	0.853981	0.651773	0.775783	0.764439	0.86032	0.489093	0.683046	0.874844	0.691788		0.753231	0.116253
313	0.807438	0.833364	0.853414	0.654278	0.769154	0.762528	0.85987	0.481985	0.682621	0.875744	0.682884		0.751207	0.118056
314	0.808089	0.833043	0.852846	0.656783	0.762525	0.760726	0.859421	0.474877	0.682195	0.876644	0.679006		0.74965	0.119645
315	0.808741	0.832722	0.852278	0.659287	0.755896	0.758923	0.858972	0.470286	0.681769	0.877544	0.683064		0.749044	0.120252
316	0.809392	0.832401	0.85171	0.661792	0.749268	0.757121	0.858523	0.468376	0.681344	0.878444	0.687121		0.748681	0.120304
317	0.810043	0.832081	0.851143	0.664297	0.742639	0.755318	0.858074	0.466467	0.680918	0.879344	0.691179		0.748318	0.120417
318	0.810695	0.83176	0.850575	0.666802	0.739063	0.753515	0.857625	0.464558	0.680493	0.880244	0.733342		0.751697	0.119431
319	0.811346	0.831439	0.850007	0.669306	0.746165	0.751713	0.857176	0.462649	0.680067	0.881144	0.775898		0.756083	0.119723
320	0.811998	0.831118	0.849439	0.671811	0.753268	0.74991	0.856726	0.46074	0.679642	0.882044	0.818454		0.760468	0.121394
321	0.812649	0.830797	0.848871	0.674316	0.760371	0.748107	0.856277	0.458831	0.679216	0.882944	0.817234		0.760874	0.121674
322	0.8133	0.830476	0.848304	0.672551	0.767473	0.746305	0.855828	0.456922	0.678791	0.883844	0.785825		0.758147	0.121284
323	0.813952	0.830155	0.847736	0.669895	0.774576	0.744502	0.855379	0.455013	0.678365	0.884744	0.754415		0.755339	0.121751
324	0.814603	0.829835	0.847168	0.66724	0.781679	0.7427	0.85493	0.453103	0.67794	0.885644	0.729524		0.753124	0.122864
325	0.815255	0.829514	0.8466	0.664584	0.788782	0.740897	0.854481	0.451194	0.677514	0.886544	0.731741		0.753373	0.123735
326	0.815906	0.829193	0.846033	0.661928	0.795884	0.739094	0.854032	0.449285	0.677089	0.887444	0.733958		0.753622	0.124656
327	0.816557	0.828872	0.845465	0.659273	0.802987	0.737292	0.853583	0.447376	0.676663	0.888344	0.736175		0.753872	0.125626
328	0.817209	0.828551	0.844897	0.656617	0.81009	0.735489	0.853133	0.445467	0.676238	0.889244	0.750568		0.755228	0.126547
329	0.81786	0.82823	0.844329	0.653961	0.817193	0.733686	0.852684	0.443558	0.675812	0.890144	0.768084		0.756867	0.127683
330	0.818512	0.827432	0.843762	0.651306	0.824295	0.731884	0.852235	0.441649	0.675387	0.891044	0.785599		0.758464	0.129051
331	0.819163	0.82186	0.843194	0.64865	0.831398	0.730081	0.851786	0.43974	0.674961	0.891944	0.794155		0.758812	0.130163
332	0.819814	0.816289	0.842626	0.645995	0.834599	0.728279	0.851337	0.43783	0.674536	0.892844	0.789157		0.757573	0.130773
333	0.819931	0.810717	0.842058	0.643339	0.837592	0.726476	0.850888	0.435921	0.67411	0.893745	0.784158		0.756267	0.13139
334	0.818499	0.805146	0.84149	0.640683	0.840586	0.724673	0.850439	0.434012	0.67429	0.894645	0.77916		0.754875	0.131939
335	0.817067	0.799574	0.840923	0.638028	0.843579	0.722871	0.849989	0.432103	0.677008	0.895545	0.75073		0.751583	0.13221
336	0.815635	0.794003	0.840355	0.635372	0.846573	0.721068	0.84954	0.430194	0.679725	0.896445	0.7223		0.748292	0.133047
337	0.814203	0.788431	0.839787	0.632716	0.849566	0.719265	0.849091	0.428285	0.682443	0.897345	0.69387		0.745	0.134441
338	0.812771	0.78286	0.839219	0.630061	0.852559	0.717463	0.848642	0.426376	0.68516	0.898245	0.67139		0.74225	0.136053
339	0.811339	0.777288	0.838652	0.627405	0.855553	0.710623	0.848193	0.424467	0.687877	0.899145	0.652843		0.739399	0.137843
340	0.809907	0.771717	0.838084	0.62475	0.858546	0.70228	0.847744	0.422557	0.690595	0.900045	0.634296		0.736411	0.139906
341	0.808475	0.766145	0.837516	0.622094	0.86154	0.693937	0.847295	0.420648	0.693312	0.900945	0.621907		0.733983	0.141706
342	0.807043	0.760574	0.836948	0.619438	0.864533	0.685595	0.846846	0.418739	0.69603	0.901845	0.633531		0.733738	0.141766
343	0.805611	0.755002	0.83638	0.616783	0.867526	0.677252	0.846396	0.41683	0.698747	0.902745	0.645155		0.733493	0.142014
344	0.804179	0.749431	0.835813	0.614127	0.87052	0.668909	0.845947	0.414921	0.701465	0.903645	0.656779		0.733249	0.142447
345	0.802747	0.743859	0.835245	0.615561	0.8612	0.660566	0.845498	0.413012	0.704182	0.904545	0.673598		0.732728	0.141331
346	0.801315	0.738288	0.834677	0.618446	0.845998	0.652223	0.845049	0.411103	0.706899	0.905445	0.691667		0.731919	0.139906
347	0.799883	0.732716	0.834109	0.621332	0.830795	0.64388	0.8446	0.409194	0.709617	0.906345	0.709736		0.73111	0.138951
348	0.798451	0.727145	0.833542	0.624217	0.815593	0.635537	0.844151	0.407284	0.712334	0.907245	0.714418		0.729083	0.138561
349	0.797019	0.725672	0.832974	0.627102	0.800391	0.627194	0.843702	0.405375	0.715052	0.908145	0.69969		0.725665	0.138638
350	0.795587	0.726112	0.832406	0.629988	0.785188	0.618851	0.843252	0.403466	0.717769	0.909045	0.684961		0.722421	0.139018
351	0.794155	0.726552	0.831838	0.632873	0.769986	0.610508	0.842803	0.401557	0.720487	0.909945	0.670314		0.719183	0.139698
352	0.792722	0.726991	0.83127	0.635759	0.754783	0.602165	0.842354	0.399648	0.723204	0.910845	0.663513		0.71666	0.140359
353	0.79129	0.727431	0.830703	0.638644	0.739581	0.593823	0.841905	0.397739	0.725921	0.911745	0.656713		0.714136	0.141229
354	0.789858	0.727871	0.830135	0.641529	0.724379	0.58548	0.841456	0.39583	0.728639	0.912645	0.649913		0.711612	0.142305
355	0.788426	0.728311	0.829567	0.644415	0.709176	0.577137	0.841007	0.400368	0.731356	0.913545	0.65913		0.711131	0.141504
356	0.786994	0.728751	0.828999	0.6473	0.693974	0.568794	0.840558	0.408686	0.734074	0.914445	0.678492		0.711915	0.139905
357	0.785562	0.72919	0.828432	0.650185	0.678772	0.560451	0.840109	0.417005	0.73087	0.915346	0.697854		0.712161	0.138742
358	0.78413	0.72963	0.827864	0.653071	0.675546	0.552108	0.839659	0.425324	0.727395	0.916246	0.70736		0.712576	0.137752
359	0.782698	0.73007	0.827296	0.655956	0.689996	0.543765	0.83921	0.433643	0.72392	0.917146	0.680729		0.711312	0.136898
360	0.781266	0.73051	0.826728	0.658841	0.704446	0.535422	0.838761	0.441962	0.720445	0.918046	0.654098		0.710048	0.136818
361	0.779834	0.73095	0.82616	0.661727	0.718896	0.527079	0.838312	0.450281	0.71697	0.918946	0.627467		0.708784	0.137513
362	0.778402	0.731389	0.825593	0.664612	0.733346	0.518736	0.837863	0.458599	0.713495	0.919846	0.616466		0.708941	0.137848
363	0.77697	0.731829	0.825025	0.667497	0.747796	0.510394	0.837414	0.466918	0.71002	0.920746	0.60898		0.709417	0.138278
364	0.775538	0.732269	0.824457	0.670383	0.762247	0.502051	0.836965	0.475237	0.706545	0.921646	0.601495		0.709894	0.139013
365	0.774106	0.732709	0.823889	0.673268	0.776697	0.500622	0.836515	0.483556	0.70307	0.922546	0.605471		0.712041	0.138065
366	0.772674	0.733149	0.823322	0.676154	0.791147	0.502219	0.836066	0.491875	0.699594	0.923446	0.625382		0.715912	0.135692
367	0.771242	0.732346	0.822754	0.679039	0.805597	0.503816	0.835617	0.500194	0.696119	0.924346	0.645293		0.719669	0.133666
368	0.76981	0.728231	0.822186	0.676056	0.820047	0.505413	0.835168	0.508513	0.692644	0.925246	0.664477		0.722526	0.132233
369	0.768378	0.724115	0.821618	0.669895	0.834497	0.50701	0.834719	0.516831	0.689169	0.926146	0.648771		0.721923	0.132886
370	0.766946	0.72	0.82105	0.663734	0.848947	0.508606	0.83427	0.52515	0.685694	0.927046	0.633065		0.721319	0.133979
371	0.765514	0.715884	0.820483	0.657574	0.859561	0.510203	0.833821	0.533469	0.682219	0.927946	0.617359		0.720367	0.135102
372	0.764082	0.711769	0.819915	0.651413	0.844743	0.5118	0.833372	0.541788	0.678744	0.928846	0.612435		0.718082	0.133067
373	0.76265	0.707653	0.819347	0.645252	0.829925	0.513397	0.832922	0.550107	0.675269	0.929746	0.614052		0.716393	0.130724
374	0.761218	0.703538	0.818779	0.639091	0.815107	0.514994	0.832473	0.558426	0.671794	0.930646	0.615668		0.714703	0.128598
375	0.759786	0.699422	0.818212	0.63293	0.800289	0.516591	0.832024	0.566744	0.668319	0.931546	0.60913		0.712272	0.127338
376	0.758354	0.695307	0.817644	0.62677	0.785471	0.518187	0.831575	0.575063	0.664844	0.932446	0.574423		0.70728	0.128983
377	0.756922	0.691191	0.817076	0.620609	0.770653	0.519784	0.831126	0.583382	0.661369	0.932269	0.539715		0.702191	0.131404
378	0.75549	0.687076	0.816508	0.614448	0.755836	0.521381	0.830677	0.591701	0.657893	0.931519	0.505008		0.697049	0.134635
379	0.754058	0.682961	0.815941	0.608287	0.741018	0.522978	0.830228	0.60002	0.65378	0.93077	0.483823		0.693078	0.136615
380	0.752626	0.678845	0.815373	0.602126	0.7262	0.524575	0.829778	0.608339	0.649419	0.93002	0.465476		0.689343	0.138576
381	0.751193	0.67473	0.814805	0.595965	0.711382	0.526171	0.829329	0.616658	0.645057	0.92927	0.447129		0.685608	0.140901
382	0.749761	0.670614	0.814237	0.589805	0.696564	0.527768	0.82888	0.624976	0.640695	0.928521	0.438087		0.682719	0.14195
383	0.748329	0.666499	0.813669	0.583644	0.681746	0.529365	0.828431	0.633295	0.636333	0.927771	0.441452		0.680958	0.141104
384	0.746897	0.662383	0.813102	0.577483	0.666928	0.530962	0.827982	0.641614	0.631972	0.927021	0.444817		0.679196	0.140498
385	0.745465	0.658268	0.812534	0.571322	0.663979	0.532559	0.827533	0.649933	0.62761	0.926272	0.448225		0.678518	0.139961
386	0.744033	0.659915	0.811966	0.565161	0.662991	0.534155	0.827084	0.658252	0.623248	0.925522	0.452984		0.678665	0.139209
387	0.742601	0.662473	0.811398	0.559001	0.662002	0.535752	0.826635	0.666571	0.618887	0.924773	0.457743		0.678894	0.138557
388	0.741169	0.66503	0.810831	0.55284	0.661013	0.537349	0.826185	0.674889	0.614525	0.924023	0.462502		0.679123	0.138018
389	0.739737	0.667588	0.810263	0.546679	0.660025	0.538946	0.825736	0.683208	0.610163	0.923273	0.466442		0.679278	0.137721
390	0.739325	0.670146	0.809695	0.540518	0.659036	0.540543	0.825287	0.691527	0.605801	0.922524	0.469907		0.679483	0.137652
391	0.73933	0.672703	0.809127	0.538426	0.658047	0.539969	0.824838	0.699846	0.60144	0.921774	0.473372		0.679898	0.137504
392	0.739335	0.675261	0.808559	0.539541	0.657058	0.538072	0.824389	0.708165	0.597078	0.921024	0.476149		0.680421	0.137344
393	0.73934	0.677818	0.807992	0.540655	0.65607	0.536174	0.82394	0.716484	0.592716	0.920275	0.476685		0.680741	0.137592
394	0.739345	0.680376	0.807424	0.541769	0.655081	0.534277	0.823491	0.724803	0.588355	0.919525	0.47722		0.68106	0.137912
395	0.739351	0.682933	0.806856	0.542884	0.654092	0.53238	0.823041	0.726465	0.583993	0.918776	0.477755		0.680775	0.138071
396	0.739356	0.685491	0.806288	0.543998	0.653104	0.530482	0.822592	0.726213	0.579631	0.918026	0.478774		0.68036	0.138118
397	0.739361	0.688048	0.805721	0.545112	0.652115	0.528585	0.822143	0.725961	0.575269	0.917276	0.479888		0.679953	0.138175
398	0.739366	0.690606	0.805153	0.546226	0.655773	0.526688	0.821694	0.725709	0.570908	0.916527	0.481001		0.679968	0.138167
399	0.739371	0.693163	0.804585	0.547341	0.662722	0.524791	0.821245	0.725457	0.566546	0.915777	0.487334		0.680757	0.137404
400	0.739376	0.695721	0.804017	0.548455	0.66967	0.522893	0.820796	0.725205	0.562184	0.915027	0.500343		0.682154	0.135815
401	0.739382	0.698279	0.803039	0.549569	0.676619	0.520996	0.820347	0.724953	0.564036	0.914278	0.513352		0.684077	0.13377
402	0.739387	0.700836	0.801447	0.550683	0.683568	0.519099	0.819898	0.724701	0.572538	0.913528	0.525241		0.686448	0.131332
403	0.739392	0.703394	0.799854	0.551798	0.690516	0.517201	0.819448	0.724449	0.581039	0.912779	0.510818		0.686426	0.13231
404	0.739397	0.705707	0.798261	0.552912	0.697465	0.515304	0.818999	0.724197	0.589541	0.912029	0.496395		0.686382	0.133534
405	0.739402	0.707728	0.796668	0.554026	0.704413	0.513407	0.81855	0.723945	0.598043	0.911279	0.481971		0.686312	0.134996
406	0.739408	0.709749	0.795075	0.555141	0.711362	0.51151	0.818101	0.723693	0.606545	0.91053	0.480265		0.687398	0.134696
407	0.739413	0.711769	0.793482	0.556255	0.71831	0.509612	0.817652	0.723441	0.615046	0.90978	0.485624		0.689126	0.133397
408	0.739418	0.71379	0.791889	0.557369	0.725259	0.507715	0.817203	0.723189	0.623548	0.90903	0.490983		0.690854	0.132183
409	0.739423	0.715811	0.790296	0.558483	0.732208	0.505818	0.816754	0.722937	0.63205	0.908281	0.489059		0.69192	0.13216
410	0.739428	0.717831	0.788704	0.559598	0.739156	0.50392	0.816304	0.722685	0.640552	0.907531	0.464676		0.690944	0.135851
411	0.739433	0.719852	0.787111	0.560712	0.74206	0.502023	0.815855	0.722432	0.649054	0.906782	0.440293		0.689601	0.1398
412	0.739439	0.721873	0.785518	0.561826	0.736074	0.500126	0.815406	0.72218	0.657555	0.906032	0.41591		0.687449	0.14378
413	0.739444	0.723893	0.783925	0.562941	0.730087	0.498229	0.814957	0.721928	0.666057	0.905282	0.433392		0.689103	0.14012
414	0.739449	0.725914	0.782332	0.564927	0.7241	0.496331	0.814508	0.721676	0.674559	0.904533	0.45844		0.691524	0.135254
415	0.739454	0.727935	0.780739	0.567896	0.718113	0.494434	0.814059	0.721424	0.683061	0.903783	0.483488		0.694035	0.130637
416	0.739459	0.729955	0.779146	0.570865	0.712126	0.492537	0.81361	0.721172	0.691562	0.903033	0.496909		0.695489	0.128161
417	0.739464	0.731976	0.777553	0.573835	0.706139	0.493137	0.813161	0.72092	0.700064	0.902284	0.49606		0.695872	0.127635
418	0.73947	0.733997	0.77596	0.576804	0.700153	0.495808	0.812711	0.720668	0.708566	0.901534	0.495211		0.696444	0.126876
419	0.739475	0.736017	0.774368	0.579773	0.694166	0.498478	0.812262	0.720416	0.717068	0.900785	0.493448		0.696932	0.126361
420	0.73948	0.738038	0.772775	0.582743	0.688179	0.501149	0.811813	0.720164	0.72557	0.900035	0.474694		0.695876	0.128796
421	0.739485	0.740059	0.771182	0.585712	0.682192	0.50382	0.811364	0.719912	0.734071	0.899285	0.45594		0.69482	0.131545
422	0.73949	0.741981	0.769589	0.588681	0.676205	0.506491	0.810915	0.71966	0.742573	0.898536	0.437185		0.693755	0.134584
423	0.739495	0.741838	0.767996	0.591651	0.670218	0.509161	0.810466	0.719408	0.748543	0.897786	0.448218		0.69498	0.131967
424	0.739501	0.741694	0.766403	0.59462	0.664159	0.511832	0.810017	0.719156	0.746771	0.897036	0.475075		0.696933	0.126283
425	0.739506	0.741551	0.76481	0.597589	0.656363	0.514503	0.809625	0.718904	0.745	0.896287	0.501932		0.698734	0.121009
426	0.739511	0.741407	0.763217	0.600559	0.648566	0.517173	0.809493	0.718652	0.743228	0.895537	0.517896		0.699567	0.117827
427	0.739516	0.741263	0.761625	0.603528	0.640769	0.519844	0.809362	0.7184	0.741457	0.894788	0.502053		0.697509	0.119753
428	0.739521	0.74112	0.760032	0.606497	0.632972	0.522515	0.80923	0.718148	0.739685	0.894038	0.48621		0.695452	0.121884
429	0.739526	0.740976	0.758439	0.609467	0.625175	0.525186	0.809098	0.717896	0.737913	0.893288	0.470367		0.693394	0.124211
430	0.739532	0.740833	0.756846	0.612436	0.617378	0.527856	0.808966	0.717644	0.736142	0.892539	0.475029		0.6932	0.122986
431	0.739537	0.740689	0.755253	0.615405	0.609581	0.530527	0.808835	0.717391	0.73437	0.891789	0.483109		0.693317	0.121238
432	0.739542	0.740546	0.75366	0.618375	0.601784	0.533198	0.808703	0.717139	0.732599	0.891039	0.49119		0.693434	0.119589
433	0.739547	0.740402	0.752067	0.621344	0.593987	0.535868	0.808571	0.716887	0.730827	0.89029	0.493532		0.693029	0.118996
434	0.739552	0.740259	0.750474	0.624313	0.58619	0.538539	0.808439	0.716635	0.729055	0.88954	0.489118		0.692011	0.119607
435	0.739557	0.740115	0.748882	0.627283	0.578393	0.54121	0.808308	0.706953	0.727284	0.888791	0.484704		0.690134	0.120125
436	0.739563	0.739972	0.747289	0.630252	0.570596	0.543881	0.808176	0.696482	0.725512	0.888041	0.48097		0.688248	0.120649
437	0.739568	0.739828	0.745696	0.630774	0.562799	0.546551	0.808044	0.686011	0.723741	0.887291	0.48767		0.687088	0.119651
438	0.739573	0.739684	0.744103	0.627315	0.562729	0.549222	0.807912	0.67554	0.721969	0.886542	0.494369		0.686269	0.118186
439	0.739578	0.739541	0.74251	0.623855	0.565005	0.551893	0.807781	0.665069	0.720197	0.885792	0.501069		0.685663	0.116606
440	0.739583	0.739397	0.740917	0.620395	0.567281	0.554564	0.807649	0.654598	0.718426	0.885042	0.51315		0.685546	0.114342
441	0.739588	0.737605	0.739324	0.616935	0.569557	0.557234	0.807517	0.644127	0.716654	0.884293	0.527962		0.685527	0.111822
442	0.739594	0.734871	0.737731	0.613475	0.571833	0.559905	0.807385	0.633656	0.714883	0.883543	0.542775		0.685423	0.109532
443	0.739599	0.732137	0.736139	0.610016	0.574109	0.559459	0.807254	0.623185	0.713111	0.882794	0.544241		0.683822	0.109533
444	0.739604	0.729403	0.734546	0.606556	0.576385	0.555529	0.807122	0.612714	0.711339	0.882044	0.508748		0.678544	0.115059
445	0.739609	0.726668	0.732953	0.603096	0.578661	0.551599	0.80699	0.602243	0.709542	0.881294	0.473256		0.673265	0.12125
446	0.739976	0.723934	0.73136	0.599636	0.580937	0.547669	0.806858	0.591772	0.705194	0.880545	0.437763		0.667786	0.127952
447	0.742209	0.7212	0.729767	0.596176	0.583213	0.54374	0.806726	0.581301	0.700845	0.879795	0.436615		0.665599	0.128885
448	0.744443	0.718466	0.728174	0.592717	0.585489	0.53981	0.806595	0.57083	0.696497	0.879045	0.440719		0.663889	0.128993
449	0.746676	0.715731	0.726581	0.589257	0.587765	0.53588	0.806463	0.560359	0.692148	0.878296	0.444823		0.66218	0.129227
450	0.748909	0.712997	0.724988	0.585797	0.590041	0.53195	0.806331	0.549888	0.687799	0.877546	0.459133		0.661398	0.127944
451	0.751143	0.710263	0.723396	0.582337	0.585885	0.528021	0.806199	0.539417	0.683451	0.876797	0.48498		0.661081	0.12565
452	0.753376	0.707529	0.721803	0.578877	0.575148	0.524091	0.806068	0.528946	0.679102	0.876047	0.510826		0.660165	0.12444
453	0.755609	0.704794	0.72021	0.575418	0.56441	0.520161	0.805936	0.518475	0.674754	0.875297	0.534896		0.659087	0.124161
454	0.757843	0.70206	0.718617	0.571958	0.553672	0.516231	0.805804	0.508004	0.670405	0.874548	0.535872		0.65591	0.126582
455	0.760076	0.699326	0.717024	0.568498	0.542934	0.512302	0.805672	0.497533	0.666057	0.873221	0.536847		0.652681	0.128995
456	0.762309	0.696592	0.715431	0.565038	0.532196	0.508372	0.805541	0.487062	0.661708	0.871642	0.537822		0.649429	0.131455
457	0.764543	0.693858	0.713838	0.561579	0.521458	0.504442	0.805409	0.476591	0.657359	0.870064	0.509546		0.643517	0.136608
458	0.766776	0.691123	0.712245	0.558119	0.51072	0.500512	0.805277	0.46612	0.653011	0.868485	0.467087		0.636316	0.143685
459	0.769009	0.689527	0.710652	0.554659	0.499982	0.496583	0.805145	0.45565	0.648662	0.866906	0.424629		0.629219	0.151483
460	0.771243	0.691802	0.70906	0.551851	0.489244	0.492653	0.805014	0.445179	0.644314	0.865328	0.398646		0.62403	0.157578
461	0.773476	0.694076	0.707467	0.55063	0.478506	0.488723	0.804882	0.434708	0.639965	0.863749	0.41599		0.622925	0.157674
462	0.775709	0.69635	0.705874	0.549409	0.467769	0.484793	0.80475	0.424237	0.635617	0.862171	0.433335		0.621819	0.158127
463	0.777943	0.698624	0.704281	0.548187	0.457031	0.480864	0.804618	0.413766	0.631268	0.860592	0.450679		0.620714	0.158933
464	0.780176	0.700899	0.702688	0.546966	0.454856	0.476934	0.804487	0.403295	0.62692	0.859014	0.452524		0.618978	0.160724
465	0.78241	0.703173	0.701095	0.545745	0.482787	0.473004	0.804355	0.392824	0.622571	0.857435	0.452206		0.619782	0.159985
466	0.784643	0.705447	0.699502	0.544524	0.510719	0.469074	0.804223	0.382353	0.618222	0.855857	0.451888		0.620587	0.159828
467	0.786876	0.707722	0.697909	0.543303	0.538651	0.465145	0.804091	0.371882	0.613874	0.854278	0.438213		0.620177	0.161714
468	0.78911	0.709996	0.696317	0.542082	0.566583	0.461215	0.80396	0.361411	0.616323	0.852699	0.410044		0.619067	0.166013
469	0.791343	0.71227	0.694724	0.54086	0.594514	0.459523	0.803828	0.35094	0.620764	0.851121	0.381875		0.618342	0.170997
470	0.793576	0.714544	0.693131	0.539639	0.622446	0.461218	0.803696	0.340469	0.625206	0.849542	0.357816		0.618299	0.175897
471	0.79581	0.716819	0.691538	0.538418	0.650378	0.462913	0.803564	0.329998	0.629647	0.847964	0.380005		0.622459	0.174655
472	0.798043	0.719093	0.689945	0.537197	0.67831	0.464609	0.803433	0.319527	0.634088	0.846385	0.402194		0.62662	0.174112
473	0.800276	0.721367	0.688352	0.535976	0.706242	0.466304	0.803301	0.309056	0.63853	0.844807	0.424383		0.630781	0.174276
474	0.80251	0.723641	0.686759	0.534754	0.734173	0.468	0.803169	0.299226	0.642971	0.843228	0.446344		0.63498	0.175045
475	0.804743	0.725916	0.685166	0.533533	0.762105	0.469695	0.803037	0.298016	0.647413	0.84165	0.4682		0.639952	0.174808
476	0.806976	0.72819	0.683574	0.532312	0.790037	0.47139	0.802905	0.296807	0.651854	0.840071	0.490055		0.644925	0.175157
477	0.80921	0.730464	0.681981	0.531091	0.817969	0.473086	0.802774	0.295597	0.656295	0.838492	0.501125		0.648917	0.176963
478	0.811443	0.726653	0.680388	0.52987	0.815495	0.474781	0.802642	0.294388	0.660737	0.836914	0.48523		0.64714	0.178117
479	0.813676	0.721489	0.678795	0.528648	0.811374	0.476476	0.80251	0.293178	0.665178	0.835335	0.469336		0.645091	0.179205
480	0.81591	0.716325	0.677202	0.527427	0.807253	0.478172	0.802378	0.291969	0.66962	0.833757	0.453441		0.643041	0.180445
481	0.818143	0.711161	0.675609	0.526206	0.803132	0.479867	0.802247	0.290759	0.674061	0.832178	0.437546		0.640992	0.181833
482	0.820377	0.705997	0.674016	0.524985	0.799012	0.481563	0.802115	0.289549	0.678503	0.8306	0.421652		0.638942	0.183367
483	0.82261	0.700833	0.672423	0.523881	0.794891	0.483258	0.801983	0.28834	0.682944	0.829021	0.405757		0.636904	0.185036
484	0.824843	0.695669	0.670831	0.523243	0.79077	0.484953	0.801851	0.28713	0.687385	0.827442	0.395337		0.635405	0.186102
485	0.827077	0.690505	0.669238	0.522605	0.786649	0.486649	0.80172	0.285921	0.691827	0.825864	0.390618		0.634425	0.186498
486	0.82931	0.685341	0.667645	0.521966	0.782529	0.488344	0.801588	0.284711	0.696268	0.824285	0.3859		0.633444	0.18694
487	0.831543	0.680177	0.666052	0.521328	0.778408	0.490039	0.801456	0.283502	0.70071	0.822707	0.381774		0.632518	0.18735
488	0.833777	0.675013	0.664459	0.52069	0.774287	0.491735	0.801324	0.282292	0.705151	0.821128	0.38351		0.632124	0.187019
489	0.83601	0.669849	0.662866	0.520051	0.770166	0.49343	0.801193	0.281083	0.709593	0.81955	0.385246		0.631731	0.18673
490	0.838243	0.664686	0.661273	0.519413	0.766046	0.495126	0.801061	0.279873	0.705709	0.817971	0.386982		0.63058	0.18613
491	0.840477	0.659522	0.65968	0.518775	0.776838	0.496821	0.800929	0.278664	0.694641	0.816393	0.396793		0.630866	0.185384
492	0.84271	0.654358	0.658087	0.518137	0.794783	0.498516	0.800797	0.277454	0.683573	0.814814	0.410166		0.632127	0.185026
493	0.844943	0.649194	0.656495	0.517498	0.812729	0.500212	0.800666	0.276245	0.672504	0.813235	0.423538		0.633387	0.185017
494	0.847177	0.64403	0.654902	0.51686	0.830674	0.501907	0.800534	0.275035	0.661436	0.811657	0.4434		0.635237	0.184675
495	0.84941	0.638866	0.653309	0.516222	0.84862	0.503029	0.800402	0.273826	0.650368	0.810078	0.4787		0.638439	0.183432
496	0.851643	0.636388	0.651716	0.515583	0.866565	0.502952	0.80027	0.272616	0.639299	0.8085	0.514		0.641776	0.183147
497	0.853877	0.637789	0.650123	0.514945	0.884511	0.502875	0.800139	0.271407	0.628231	0.806921	0.5493		0.645465	0.183707
498	0.85611	0.639191	0.64853	0.514307	0.902456	0.502798	0.800007	0.270197	0.617163	0.805343	0.51776		0.643078	0.188504
499	0.858344	0.640593	0.646937	0.513668	0.920402	0.50272	0.799875	0.268988	0.606094	0.803764	0.478624		0.640001	0.194518
500	0.860577	0.641994	0.645344	0.51303	0.938348	0.502643	0.799743	0.267778	0.595026	0.802186	0.439488		0.636923	0.201291
501	0.86281	0.643396	0.643752	0.512392	0.956293	0.502566	0.799612	0.266569	0.583958	0.800607	0.43438		0.636939	0.205164
502	0.865044	0.644798	0.642159	0.511753	0.974239	0.502489	0.79948	0.265359	0.572889	0.799028	0.463301		0.640049	0.206046
503	0.865566	0.646199	0.640566	0.511115	0.992184	0.502411	0.799348	0.26415	0.561821	0.79745	0.492221		0.643003	0.207314
504	0.865018	0.647601	0.638973	0.510477	1	0.502334	0.799216	0.26294	0.550753	0.795871	0.515199		0.644398	0.207646
505	0.86447	0.649003	0.63738	0.509838	0.992811	0.502257	0.799084	0.261731	0.539685	0.794293	0.485878		0.639675	0.209017
506	0.863922	0.650404	0.635787	0.509342	0.985621	0.502179	0.798953	0.260521	0.528616	0.792714	0.456557		0.634965	0.21075
507	0.863374	0.651806	0.634194	0.509966	0.978432	0.502102	0.798821	0.259312	0.517548	0.791136	0.427237		0.630357	0.212781
508	0.862826	0.653208	0.632601	0.510589	0.971242	0.502025	0.798689	0.258102	0.50648	0.789557	0.431515		0.628803	0.211825
509	0.862278	0.654609	0.631009	0.511213	0.964053	0.501948	0.798557	0.256893	0.495411	0.787979	0.449914		0.628533	0.209704
510	0.86173	0.656011	0.629416	0.511837	0.956863	0.50187	0.798426	0.255683	0.484343	0.7864	0.468313		0.628263	0.207813
511	0.861182	0.657413	0.627823	0.51246	0.949674	0.501793	0.798294	0.254474	0.473275	0.784821	0.473244		0.626768	0.207118
512	0.860634	0.658814	0.62623	0.513084	0.942484	0.501716	0.798162	0.253264	0.468874	0.783243	0.447649		0.623105	0.208373
513	0.860086	0.660216	0.624637	0.513707	0.935295	0.501639	0.79803	0.252055	0.480017	0.781664	0.422053		0.620854	0.208802
514	0.859538	0.661618	0.623044	0.514331	0.928105	0.501561	0.797899	0.251369	0.491159	0.780086	0.396457		0.618652	0.209513
515	0.85899	0.664764	0.621451	0.514955	0.920916	0.501484	0.797767	0.252593	0.502302	0.778507	0.417		0.620975	0.205309
516	0.858442	0.667909	0.619858	0.515578	0.913726	0.501407	0.797635	0.253817	0.513445	0.776929	0.442209		0.623723	0.200867
517	0.857894	0.671055	0.618266	0.516202	0.904107	0.50133	0.797503	0.25504	0.524587	0.77535	0.467418		0.62625	0.196359
518	0.857346	0.674201	0.616673	0.516826	0.878259	0.501252	0.797372	0.256264	0.53573	0.773771	0.474987		0.625698	0.191288
519	0.856798	0.677347	0.61508	0.517449	0.852411	0.501175	0.79724	0.257487	0.546873	0.772193	0.465623		0.623607	0.1879
520	0.85625	0.680492	0.613487	0.518073	0.826563	0.501098	0.797108	0.258711	0.558016	0.770614	0.456258		0.621515	0.184911
521	0.855702	0.683638	0.611894	0.518696	0.800714	0.50108	0.796976	0.259935	0.569158	0.769036	0.448791		0.619602	0.182156
522	0.855154	0.686784	0.610301	0.51932	0.774866	0.501244	0.796845	0.261158	0.580301	0.767457	0.456331		0.619069	0.178385
523	0.854606	0.68993	0.608708	0.519944	0.749018	0.501407	0.796713	0.262382	0.591444	0.765879	0.463871		0.618536	0.175027
524	0.854058	0.693076	0.607115	0.520567	0.72317	0.50157	0.796581	0.263605	0.602587	0.7643	0.471411		0.618004	0.172106
525	0.85351	0.696221	0.605522	0.521191	0.697321	0.501733	0.796449	0.264829	0.613729	0.762722	0.460336		0.615779	0.171249
526	0.852962	0.699367	0.60393	0.521815	0.671473	0.501896	0.796318	0.266053	0.624872	0.761143	0.441815		0.612877	0.171631
527	0.852414	0.702513	0.602337	0.522438	0.645625	0.50206	0.796186	0.267276	0.636015	0.759564	0.423294		0.609975	0.172627
528	0.851866	0.705659	0.600744	0.523062	0.619777	0.502223	0.796054	0.2685	0.647158	0.757986	0.415244		0.608025	0.173035
529	0.851318	0.708805	0.599151	0.523681	0.593928	0.502386	0.795922	0.269723	0.6583	0.756407	0.429822		0.608131	0.171451
530	0.85077	0.71195	0.597558	0.524122	0.56808	0.502549	0.795791	0.270947	0.669443	0.754829	0.444401		0.608222	0.170461
531	0.850222	0.715096	0.595965	0.524562	0.587326	0.502712	0.795659	0.272171	0.680586	0.75325	0.45898		0.612412	0.168854
532	0.849674	0.718242	0.594372	0.525002	0.614072	0.502876	0.795527	0.273394	0.691729	0.751672	0.444858		0.614674	0.170184
533	0.849126	0.72084	0.592779	0.525442	0.640818	0.503039	0.795395	0.274618	0.702871	0.75056	0.428186		0.616698	0.172366
534	0.848578	0.72306	0.591187	0.525883	0.667564	0.503202	0.795263	0.275841	0.712177	0.749613	0.411513		0.618535	0.175032
535	0.84803	0.725279	0.589594	0.526323	0.694311	0.503365	0.795132	0.277065	0.694444	0.748665	0.404028		0.618749	0.175757
536	0.847482	0.727499	0.588001	0.526763	0.721057	0.503528	0.795	0.278289	0.676711	0.747718	0.405011		0.619733	0.176051
537	0.846934	0.729719	0.586408	0.527204	0.747803	0.503692	0.794868	0.279512	0.658978	0.74677	0.405994		0.620716	0.176927
538	0.846386	0.731938	0.584815	0.527644	0.774549	0.503855	0.794736	0.280736	0.641245	0.745823	0.406977		0.6217	0.178378
539	0.845838	0.734158	0.583222	0.528084	0.801295	0.504018	0.794605	0.281959	0.623511	0.744875	0.407959		0.622684	0.180389
540	0.84529	0.736377	0.581629	0.528525	0.828041	0.504181	0.794473	0.283183	0.605778	0.743928	0.408942		0.623668	0.182942
541	0.844742	0.738597	0.580036	0.528965	0.854787	0.504344	0.794341	0.284407	0.588045	0.742981	0.409925		0.624652	0.186015
542	0.844194	0.740816	0.578444	0.529405	0.881534	0.504508	0.794209	0.28563	0.570312	0.742033	0.421403		0.62659	0.188417
543	0.843646	0.743036	0.576851	0.529846	0.90828	0.504671	0.794078	0.286854	0.552579	0.741086	0.436873		0.628891	0.190975
544	0.843098	0.745255	0.575258	0.530286	0.918662	0.504834	0.793946	0.288077	0.534846	0.740138	0.452343		0.629704	0.191615
545	0.84255	0.747475	0.573665	0.530726	0.917416	0.504997	0.793814	0.289301	0.517113	0.739191	0.455215		0.628315	0.191921
546	0.842002	0.749694	0.572072	0.531167	0.916169	0.50516	0.793682	0.290525	0.499379	0.738243	0.432102		0.624563	0.194814
547	0.841454	0.751914	0.570479	0.531607	0.914923	0.505185	0.793551	0.291748	0.481646	0.737296	0.408989		0.620799	0.19803
548	0.840906	0.754133	0.568886	0.532047	0.913677	0.504556	0.793419	0.292972	0.463913	0.736348	0.385877		0.616976	0.201581
549	0.840358	0.756353	0.567293	0.532488	0.91243	0.503927	0.793287	0.294195	0.44618	0.735401	0.40444		0.616941	0.20066
550	0.83981	0.758572	0.565701	0.532928	0.911184	0.503298	0.793155	0.295419	0.428447	0.734453	0.426209		0.617198	0.199763
551	0.839262	0.760706	0.564108	0.533368	0.909938	0.502669	0.793024	0.296643	0.410714	0.733506	0.447978		0.617447	0.199257
552	0.838714	0.762452	0.562515	0.533809	0.908691	0.502041	0.792892	0.297866	0.39298	0.732559	0.470301		0.617711	0.199083
553	0.838166	0.764199	0.560922	0.532525	0.907445	0.501412	0.79276	0.29909	0.375247	0.731611	0.493113		0.617863	0.199364
554	0.837618	0.765945	0.559329	0.53112	0.906199	0.500783	0.792628	0.299834	0.357514	0.730664	0.515925		0.61796	0.20015
555	0.83707	0.767691	0.557736	0.529714	0.904952	0.500154	0.792497	0.299733	0.339781	0.729716	0.531888		0.617358	0.201766
556	0.836522	0.769438	0.556143	0.528309	0.903706	0.499525	0.792365	0.299632	0.322048	0.728769	0.503074		0.612685	0.205606
557	0.835974	0.771184	0.55455	0.526903	0.901433	0.498896	0.792233	0.299531	0.332136	0.727821	0.47426		0.610448	0.20577
558	0.835426	0.772931	0.552958	0.525497	0.896894	0.498267	0.792101	0.29943	0.348043	0.726874	0.445446		0.608533	0.205305
559	0.834893	0.774677	0.551365	0.524092	0.892355	0.497638	0.79197	0.299329	0.36395	0.725926	0.426631		0.607529	0.204458
560	0.834557	0.776423	0.549772	0.522686	0.887816	0.497009	0.791838	0.299228	0.379856	0.724979	0.411428		0.606872	0.203587
561	0.834221	0.77817	0.548179	0.52128	0.883276	0.49638	0.791706	0.299127	0.395763	0.724032	0.396225		0.606214	0.202963
562	0.833885	0.779916	0.546586	0.519875	0.878737	0.495751	0.791574	0.299026	0.411669	0.723084	0.394723		0.606802	0.201107
563	0.833548	0.781663	0.544993	0.518469	0.874198	0.495122	0.791443	0.298925	0.427576	0.722137	0.420209		0.609844	0.196623
564	0.833212	0.783409	0.5434	0.517064	0.869659	0.494493	0.791311	0.298824	0.443482	0.721189	0.445695		0.612885	0.192466
565	0.832876	0.785155	0.541807	0.515658	0.86512	0.493864	0.791179	0.298723	0.459389	0.720242	0.471181		0.615927	0.188658
566	0.83254	0.786902	0.540214	0.514252	0.86058	0.493235	0.791047	0.298622	0.475296	0.719294	0.456095		0.61528	0.188278
567	0.832204	0.788648	0.538622	0.512847	0.856041	0.492606	0.790915	0.298521	0.491202	0.718347	0.438362		0.614392	0.188412
568	0.831868	0.790395	0.537029	0.511441	0.851502	0.491977	0.790784	0.29842	0.507109	0.717399	0.42063		0.613505	0.188857
569	0.831532	0.792141	0.535436	0.510035	0.846963	0.491348	0.790652	0.298319	0.523015	0.716452	0.426181		0.614734	0.187151
570	0.831196	0.785128	0.533843	0.50863	0.842495	0.490719	0.79052	0.298218	0.538922	0.715505	0.4515		0.61697	0.182899
571	0.83086	0.775539	0.53225	0.507224	0.839782	0.49009	0.790388	0.298117	0.554828	0.714557	0.476819		0.619132	0.179046
572	0.830524	0.76595	0.530657	0.505819	0.83707	0.489461	0.790257	0.298016	0.570735	0.71361	0.498773		0.620988	0.17588
573	0.830188	0.756361	0.529064	0.504413	0.834358	0.488782	0.790125	0.297915	0.586642	0.712662	0.500538		0.621004	0.174416
574	0.829852	0.746771	0.527471	0.503007	0.831645	0.487649	0.789993	0.297814	0.602548	0.711715	0.502304		0.620979	0.173184
575	0.829516	0.737182	0.525879	0.501602	0.828933	0.486516	0.789861	0.297713	0.618455	0.710767	0.504069		0.620954	0.172154
576	0.82918	0.727593	0.524286	0.501592	0.82622	0.485383	0.78973	0.297612	0.634361	0.70982	0.479784		0.618687	0.173153
577	0.828844	0.718004	0.522693	0.50184	0.823508	0.484251	0.789598	0.297511	0.650268	0.708872	0.446578		0.615633	0.175481
578	0.828508	0.708415	0.5211	0.502087	0.820796	0.483118	0.789466	0.29741	0.666174	0.707925	0.413373		0.612579	0.178541
579	0.828172	0.698825	0.519507	0.502335	0.818083	0.481985	0.789334	0.297309	0.668926	0.706978	0.394047		0.609591	0.180112
580	0.827836	0.689236	0.517914	0.502583	0.815371	0.480852	0.789203	0.297208	0.662555	0.70603	0.400846		0.608149	0.178395
581	0.8275	0.679647	0.516321	0.50283	0.812659	0.47972	0.789071	0.297107	0.656184	0.705083	0.407646		0.606706	0.176757
582	0.827164	0.670058	0.514728	0.503078	0.809946	0.478587	0.788939	0.297006	0.649813	0.704135	0.414446		0.605264	0.1752
583	0.826828	0.660469	0.513136	0.503326	0.807234	0.477454	0.788807	0.296904	0.643442	0.703188	0.435717		0.605137	0.172253
584	0.826492	0.65088	0.511543	0.503573	0.80296	0.476322	0.788676	0.296803	0.63707	0.70224	0.457766		0.604939	0.169356
585	0.826156	0.64129	0.50995	0.503821	0.79821	0.475189	0.788544	0.296702	0.630699	0.701293	0.479815		0.604697	0.166739
586	0.82582	0.631701	0.508357	0.504069	0.79346	0.474056	0.788412	0.296601	0.624328	0.700345	0.483063		0.602747	0.165738
587	0.825484	0.622112	0.506764	0.504316	0.788709	0.472923	0.78828	0.2965	0.617957	0.699398	0.470991		0.599403	0.165935
588	0.825148	0.617287	0.505171	0.504564	0.783959	0.471791	0.788149	0.296399	0.611586	0.698451	0.458919		0.596493	0.166294
589	0.824812	0.620801	0.503578	0.504812	0.779209	0.470658	0.788017	0.296298	0.605214	0.697503	0.445977		0.594262	0.16693
590	0.824475	0.624314	0.501985	0.505059	0.774459	0.469525	0.787885	0.296197	0.598843	0.696556	0.428223		0.591593	0.16814
591	0.824139	0.627828	0.500393	0.505307	0.769709	0.468392	0.787753	0.296096	0.592472	0.695608	0.410468		0.588924	0.169529
592	0.823803	0.631341	0.4988	0.505554	0.764959	0.46726	0.787622	0.295995	0.586101	0.694661	0.392714		0.586255	0.171093
593	0.823467	0.634854	0.497207	0.505802	0.760208	0.466127	0.78749	0.295894	0.579729	0.693713	0.392864		0.585214	0.170736
594	0.823131	0.638368	0.495614	0.50605	0.755458	0.464994	0.787358	0.295146	0.573358	0.692766	0.398821		0.584642	0.169885
595	0.822795	0.641881	0.494021	0.506297	0.750708	0.463861	0.787226	0.29377	0.566987	0.691818	0.404777		0.584013	0.169204
596	0.822459	0.645395	0.492428	0.506545	0.745958	0.462729	0.787094	0.292395	0.560616	0.690871	0.406311		0.582982	0.169046
597	0.822123	0.648908	0.490835	0.506793	0.748598	0.461596	0.786963	0.29102	0.554245	0.689924	0.399883		0.581899	0.170475
598	0.821787	0.652422	0.489242	0.50704	0.758827	0.460463	0.786831	0.289644	0.547873	0.688976	0.393454		0.581506	0.172714
599	0.821451	0.655935	0.487649	0.508364	0.769056	0.459423	0.786699	0.288269	0.541502	0.688029	0.387026		0.581219	0.174989
600	0.821115	0.659448	0.486057	0.510037	0.779285	0.461939	0.786567	0.286894	0.535131	0.687081	0.400336		0.583081	0.174945
601	0.820779	0.662962	0.484464	0.51171	0.789514	0.464454	0.786436	0.285518	0.532693	0.686134	0.414486		0.585377	0.174874
602	0.820443	0.666475	0.482871	0.513382	0.799744	0.46697	0.786304	0.284143	0.537435	0.685186	0.428636		0.588326	0.174741
603	0.820107	0.669989	0.481278	0.515055	0.809973	0.469485	0.786172	0.282767	0.542177	0.684239	0.435438		0.590607	0.175392
604	0.819771	0.673502	0.479685	0.516728	0.820202	0.472001	0.78604	0.281392	0.546919	0.683291	0.436494		0.592366	0.176622
605	0.819435	0.677015	0.478092	0.518401	0.830431	0.474516	0.785909	0.280017	0.551661	0.682344	0.43755		0.594125	0.177912
606	0.819099	0.680529	0.476499	0.520074	0.84066	0.477032	0.785777	0.278641	0.556403	0.681397	0.435128		0.595567	0.179568
607	0.818763	0.679289	0.474906	0.521746	0.85089	0.479548	0.785645	0.277266	0.561145	0.680449	0.414882		0.594957	0.182746
608	0.818427	0.677822	0.473314	0.523419	0.861119	0.482063	0.785513	0.275891	0.565887	0.679502	0.394637		0.594327	0.186156
609	0.818091	0.676356	0.471721	0.525092	0.871348	0.484579	0.785382	0.274515	0.570629	0.678554	0.374391		0.593696	0.189793
610	0.817755	0.674889	0.470128	0.526765	0.879477	0.487094	0.78525	0.27314	0.575371	0.677607	0.372487		0.594542	0.191136
611	0.817419	0.673423	0.468535	0.528438	0.880182	0.48961	0.785118	0.271764	0.580113	0.676334	0.376207		0.595195	0.190739
612	0.817083	0.671956	0.466942	0.53011	0.880887	0.492125	0.784986	0.270389	0.584855	0.674972	0.379927		0.595839	0.190363
613	0.816747	0.67049	0.465349	0.531783	0.881593	0.494641	0.784855	0.269014	0.589597	0.673609	0.387933		0.596874	0.189537
614	0.816411	0.669023	0.463756	0.533456	0.882298	0.497157	0.784723	0.267638	0.594339	0.672246	0.403321		0.598579	0.187978
615	0.816075	0.667557	0.462163	0.535129	0.883003	0.499672	0.784591	0.266263	0.599081	0.670884	0.41871		0.600284	0.186537
616	0.81761	0.66609	0.460571	0.536802	0.883709	0.502188	0.784459	0.264888	0.603823	0.669521	0.434098		0.60216	0.185435
617	0.820867	0.664624	0.458978	0.538474	0.884414	0.504703	0.784328	0.263512	0.608565	0.668159	0.435526		0.602923	0.185871
618	0.824124	0.663157	0.457385	0.540147	0.885119	0.507219	0.784196	0.262137	0.613307	0.666796	0.436514		0.603645	0.186371
619	0.827381	0.661691	0.455792	0.54182	0.885825	0.509734	0.784064	0.260761	0.618049	0.665433	0.437501		0.604368	0.186895
620	0.830637	0.660224	0.454199	0.543493	0.88653	0.51225	0.783932	0.259386	0.622791	0.664071	0.422724		0.603658	0.188898
621	0.833894	0.658758	0.452606	0.545166	0.887235	0.514765	0.783801	0.258011	0.627533	0.662708	0.396123		0.601873	0.192254
622	0.837151	0.657291	0.451013	0.545849	0.887941	0.517281	0.783669	0.256635	0.632275	0.661345	0.369522		0.599998	0.19595
623	0.840408	0.655825	0.44942	0.546036	0.888646	0.519797	0.783537	0.25526	0.635753	0.659983	0.349755		0.598584	0.199062
624	0.843665	0.654358	0.447828	0.546223	0.883419	0.522312	0.783405	0.253885	0.629722	0.65862	0.36255		0.598726	0.197194
625	0.846922	0.655893	0.446235	0.54641	0.877865	0.524828	0.783273	0.252509	0.623691	0.657258	0.375344		0.599112	0.195476
626	0.850179	0.659929	0.444642	0.546597	0.87231	0.522682	0.783142	0.251134	0.61766	0.655895	0.388138		0.599301	0.19413
627	0.853436	0.663965	0.443049	0.546784	0.866756	0.520295	0.78301	0.249758	0.611629	0.654532	0.402617		0.599621	0.192751
628	0.856693	0.668001	0.441456	0.546971	0.861202	0.517908	0.782878	0.248383	0.605599	0.65317	0.417584		0.599986	0.191479
629	0.85995	0.672037	0.439863	0.547158	0.855647	0.515522	0.782746	0.247008	0.599568	0.651807	0.432551		0.600351	0.190372
630	0.863207	0.676072	0.43827	0.547345	0.850093	0.513135	0.782615	0.245632	0.593537	0.650445	0.432816		0.599379	0.190668
631	0.866464	0.680108	0.436677	0.547532	0.844539	0.510748	0.782483	0.244257	0.587506	0.649082	0.408844		0.596204	0.193239
632	0.869721	0.684144	0.435084	0.547719	0.838985	0.508362	0.782351	0.242882	0.581475	0.647719	0.384873		0.593029	0.196067
633	0.872978	0.68818	0.433492	0.547906	0.83343	0.505975	0.782219	0.241506	0.575444	0.646357	0.360901		0.589854	0.199141
634	0.876235	0.692216	0.431899	0.548093	0.827876	0.503588	0.782088	0.242184	0.569414	0.644994	0.356889		0.58868	0.199706
635	0.879492	0.696252	0.430306	0.54828	0.822322	0.501202	0.781956	0.243948	0.563383	0.643632	0.353293		0.587642	0.200087
636	0.882749	0.700287	0.428713	0.548467	0.816767	0.498815	0.781824	0.245711	0.557352	0.642269	0.349697		0.586605	0.200522
637	0.886006	0.704323	0.42712	0.548654	0.815815	0.496428	0.781692	0.247475	0.551321	0.640906	0.348553		0.586209	0.201239
638	0.889263	0.708359	0.425527	0.548841	0.817079	0.494042	0.781561	0.249238	0.54529	0.639544	0.349172		0.586174	0.202037
639	0.89252	0.712395	0.423934	0.549028	0.818343	0.491655	0.781429	0.251002	0.539259	0.638181	0.349792		0.58614	0.202871
640	0.895777	0.716431	0.422341	0.549215	0.819608	0.489268	0.781297	0.252765	0.533229	0.636819	0.351931		0.586244	0.203564
641	0.899034	0.720467	0.420749	0.549402	0.820872	0.486882	0.781165	0.254528	0.527198	0.635456	0.360823		0.586961	0.203536
642	0.902291	0.724502	0.419156	0.549589	0.822136	0.484495	0.781034	0.256292	0.521167	0.634093	0.369715		0.587679	0.203583
643	0.905548	0.728277	0.417563	0.549776	0.8234	0.482108	0.780902	0.258055	0.515136	0.632731	0.378607		0.588373	0.203686
644	0.908805	0.730396	0.41597	0.549963	0.824664	0.479722	0.78077	0.259819	0.509105	0.631368	0.385173		0.588705	0.203978
645	0.912062	0.732515	0.414377	0.5485	0.825929	0.477335	0.780638	0.261582	0.503075	0.630006	0.391104		0.588829	0.204416
646	0.915319	0.734634	0.412784	0.545823	0.827193	0.474948	0.780507	0.263346	0.504272	0.628643	0.397036		0.5895	0.204616
647	0.918576	0.736753	0.411191	0.543146	0.828457	0.472562	0.780375	0.265109	0.506447	0.62728	0.396168		0.589642	0.20544
648	0.921833	0.738872	0.409598	0.540469	0.829721	0.470175	0.780243	0.266873	0.508622	0.625918	0.384563		0.588808	0.207317
649	0.92509	0.740992	0.408006	0.537792	0.830985	0.467788	0.780111	0.268636	0.510798	0.624555	0.372959		0.587974	0.209257
650	0.928347	0.743111	0.406413	0.535115	0.833259	0.465402	0.77998	0.270399	0.512973	0.623193	0.361354		0.587231	0.211377
651	0.931604	0.74523	0.40482	0.532438	0.837032	0.463015	0.779848	0.272163	0.515148	0.62183	0.367354		0.588226	0.21184
652	0.934861	0.747349	0.403227	0.529761	0.840806	0.461601	0.779716	0.273926	0.517324	0.620467	0.373534		0.589325	0.212261
653	0.938118	0.749468	0.401634	0.527084	0.84458	0.460324	0.779584	0.27569	0.519499	0.619105	0.379715		0.590436	0.212709
654	0.941375	0.751587	0.400041	0.524407	0.848354	0.459047	0.779452	0.277453	0.521675	0.617742	0.391033		0.592015	0.212701
655	0.944631	0.753706	0.398448	0.52173	0.852127	0.45777	0.779321	0.279217	0.52385	0.61638	0.405894		0.593916	0.212447
656	0.947888	0.755825	0.396855	0.519053	0.855901	0.456493	0.779189	0.28098	0.526025	0.615017	0.420756		0.595817	0.212303
657	0.951145	0.757944	0.395263	0.516376	0.859675	0.455216	0.779057	0.282744	0.528201	0.613654	0.425407		0.596789	0.213067
658	0.954402	0.760063	0.39367	0.513699	0.863449	0.453939	0.778925	0.284507	0.530376	0.612292	0.387608		0.593903	0.217539
659	0.957659	0.762183	0.392077	0.511023	0.867223	0.452662	0.778794	0.28627	0.532551	0.610929	0.349809		0.591016	0.222544
660	0.960916	0.764302	0.390484	0.508346	0.870996	0.451385	0.778662	0.288034	0.534727	0.609567	0.31201		0.58813	0.228049
661	0.964173	0.766421	0.388891	0.505669	0.87477	0.450108	0.77853	0.289797	0.536902	0.608204	0.30346		0.587902	0.230266
662	0.96743	0.760332	0.387298	0.502992	0.878544	0.448831	0.778398	0.291561	0.539078	0.606841	0.30241		0.58761	0.230953
663	0.970687	0.751165	0.385705	0.500315	0.879287	0.447554	0.778267	0.293324	0.541253	0.605479	0.30136		0.586763	0.231069
664	0.973944	0.741997	0.384112	0.497638	0.859621	0.446277	0.778135	0.295088	0.543428	0.604116	0.30031		0.584061	0.228704
665	0.977201	0.73283	0.38252	0.494961	0.839956	0.445	0.778003	0.296851	0.545604	0.602754	0.299259		0.581358	0.226502
666	0.980458	0.723663	0.380927	0.492284	0.82029	0.443723	0.777871	0.298615	0.547779	0.601391	0.298209		0.578656	0.224467
667	0.983715	0.714496	0.379334	0.489607	0.800625	0.442446	0.77774	0.300378	0.549955	0.600028	0.297159		0.575953	0.222603
668	0.986972	0.705329	0.377741	0.487007	0.78096	0.441169	0.777608	0.302141	0.546371	0.598666	0.319553		0.574865	0.218134
669	0.990229	0.696161	0.376148	0.484487	0.761294	0.439892	0.777476	0.303905	0.539607	0.597303	0.341948		0.573496	0.214084
670	0.993486	0.686994	0.374555	0.481968	0.741629	0.438615	0.777344	0.305668	0.532843	0.595941	0.364342		0.572126	0.210442
671	0.996743	0.677827	0.372962	0.479448	0.721964	0.437338	0.777213	0.307432	0.526078	0.594578	0.376743		0.569848	0.208138
672	1	0.66866	0.371369	0.476929	0.702298	0.436061	0.777081	0.309195	0.519314	0.593215	0.382538		0.566969	0.206699
673	0.997137	0.659493	0.369776	0.474409	0.682633	0.434784	0.776949	0.310959	0.51255	0.591853	0.388334		0.563534	0.204182
674	0.994107	0.650326	0.368184	0.471889	0.662967	0.433507	0.776817	0.308274	0.505786	0.59049	0.390986		0.559394	0.202626
675	0.991078	0.641158	0.366591	0.46937	0.643302	0.43223	0.776686	0.30448	0.499022	0.589128	0.381379		0.554038	0.202392
676	0.988048	0.631991	0.364998	0.46685	0.623637	0.430953	0.776554	0.300686	0.492257	0.587765	0.371771		0.548683	0.20232
677	0.985019	0.622824	0.363405	0.464331	0.63277	0.429676	0.776422	0.296893	0.485493	0.586402	0.362164		0.545945	0.203457
678	0.981989	0.613657	0.361812	0.461811	0.646727	0.427829	0.77629	0.293099	0.478729	0.58504	0.362232		0.544474	0.204101
679	0.97896	0.60449	0.360219	0.459292	0.660685	0.42584	0.776159	0.289306	0.471965	0.583677	0.364627		0.543202	0.204713
680	0.97593	0.600655	0.358626	0.456772	0.674642	0.423851	0.776027	0.285512	0.465201	0.582315	0.367021		0.542414	0.205638
681	0.972901	0.608246	0.357033	0.454253	0.6886	0.421863	0.775895	0.281719	0.458436	0.580952	0.363633		0.542139	0.207526
682	0.969871	0.615838	0.355441	0.451733	0.702557	0.419874	0.775763	0.277925	0.451672	0.579589	0.351859		0.541102	0.210302
683	0.966842	0.623429	0.353848	0.449214	0.716515	0.417885	0.775631	0.274132	0.444908	0.578227	0.340085		0.540065	0.21326
684	0.963812	0.63102	0.352255	0.446694	0.730472	0.415897	0.7755	0.270338	0.438144	0.576864	0.328769		0.53907	0.216346
685	0.960783	0.638612	0.350662	0.444175	0.74443	0.413908	0.775368	0.266545	0.43138	0.575502	0.361916		0.542116	0.2155
686	0.957753	0.646203	0.349069	0.441655	0.758387	0.41192	0.775236	0.262751	0.424615	0.574139	0.395063		0.545163	0.215271
687	0.954724	0.653794	0.347476	0.439136	0.772345	0.409931	0.775104	0.258958	0.417851	0.572776	0.42821		0.54821	0.215661
688	0.951694	0.661386	0.345883	0.436616	0.786302	0.407942	0.774973	0.255164	0.411087	0.571414	0.424356		0.547893	0.218481
689	0.948665	0.668977	0.34429	0.434097	0.80026	0.405954	0.774841	0.251371	0.404323	0.572067	0.397068		0.545628	0.222899
690	0.945635	0.676569	0.342698	0.431577	0.804856	0.403965	0.774709	0.247577	0.398696	0.573142	0.36978		0.542655	0.226515
691	0.942606	0.68416	0.341105	0.430887	0.802774	0.401976	0.774577	0.243784	0.39472	0.574218	0.347936		0.539886	0.228992
692	0.939576	0.691751	0.339512	0.432971	0.800693	0.399988	0.774446	0.23999	0.390745	0.575293	0.346051		0.539183	0.229784
693	0.936547	0.699343	0.337919	0.435054	0.798611	0.397999	0.774314	0.236197	0.38677	0.576369	0.344166		0.538481	0.230621
694	0.933517	0.706934	0.336326	0.437138	0.79653	0.39601	0.774182	0.232403	0.382794	0.577445	0.342281		0.537778	0.231503
695	0.930488	0.714525	0.334733	0.439221	0.794448	0.394022	0.77405	0.228609	0.378819	0.57852	0.353349		0.538253	0.231365
696	0.927458	0.722117	0.33314	0.441305	0.792367	0.392033	0.773919	0.224816	0.374844	0.579596	0.367331		0.538993	0.231109
697	0.924429	0.729708	0.331547	0.443388	0.790285	0.390045	0.773787	0.221022	0.370868	0.580671	0.381313		0.539733	0.230983
698	0.921399	0.7373	0.329955	0.445472	0.788204	0.388056	0.773655	0.217229	0.366893	0.581747	0.390053		0.539996	0.231324
699	0.91837	0.737138	0.328362	0.447555	0.786122	0.386067	0.773523	0.213435	0.362918	0.582823	0.391503		0.538892	0.231526
700	0.91534	0.736202	0.326769	0.449639	0.784041	0.384079	0.773392	0.209642	0.358942	0.583898	0.392954		0.537718	0.23168
701	0.912311	0.735266	0.325529	0.451722	0.781959	0.38209	0.77326	0.205848	0.354967	0.584974	0.394295		0.536565	0.231828
702	0.909281	0.734329	0.32444	0.453805	0.779878	0.380101	0.773128	0.202055	0.350992	0.586049	0.390381		0.534949	0.232302
703	0.906252	0.733393	0.323351	0.455889	0.778376	0.378113	0.772996	0.198261	0.347017	0.587125	0.386466		0.533385	0.232854
704	0.903222	0.732457	0.322263	0.457972	0.778157	0.380001	0.772865	0.194468	0.343041	0.588201	0.382552		0.532291	0.233302
705	0.900193	0.73152	0.321174	0.460056	0.777938	0.383341	0.772733	0.190674	0.339066	0.589276	0.377913		0.531262	0.233726
706	0.897163	0.730584	0.320085	0.462139	0.77772	0.386682	0.772601	0.186881	0.335091	0.590352	0.372836		0.530194	0.234208
707	0.894134	0.729648	0.318996	0.464223	0.777501	0.390022	0.772469	0.183087	0.331115	0.591427	0.367758		0.529126	0.23472
708	0.891104	0.728711	0.317908	0.466306	0.777283	0.393363	0.772338	0.179294	0.32714	0.592503	0.362681		0.528057	0.235261
709	0.888075	0.727775	0.316819	0.46839	0.777064	0.396703	0.772206	0.1755	0.323165	0.593579	0.357604		0.526989	0.235831
710	0.885045	0.726839	0.31573	0.470473	0.776845	0.400043	0.772074	0.171707	0.319189	0.594654	0.352526		0.525921	0.236429
711	0.882016	0.725902	0.314642	0.472557	0.776627	0.403384	0.771942	0.167913	0.315214	0.59573	0.347449		0.524852	0.237057
712	0.878986	0.724966	0.313553	0.47464	0.776408	0.406724	0.77181	0.16412	0.313848	0.596805	0.358343		0.525473	0.236304
713	0.875957	0.72403	0.312464	0.476724	0.77619	0.410065	0.771679	0.160326	0.325126	0.597881	0.37259		0.527548	0.234275
714	0.872927	0.723093	0.311375	0.477978	0.775971	0.413405	0.771547	0.161954	0.336404	0.598957	0.386836		0.530041	0.23152
715	0.869898	0.722157	0.310287	0.477373	0.775752	0.416745	0.771415	0.163886	0.347682	0.600032	0.396154		0.531944	0.229141
716	0.866868	0.721221	0.309198	0.476768	0.775356	0.420086	0.771283	0.165818	0.35896	0.601108	0.3989		0.533233	0.227188
717	0.863839	0.719089	0.308109	0.476163	0.770483	0.423426	0.771152	0.167751	0.370238	0.602183	0.401646		0.534007	0.224708
718	0.860809	0.715761	0.30702	0.475558	0.765609	0.426766	0.77102	0.169683	0.381516	0.603259	0.404309		0.534665	0.222191
719	0.85778	0.712434	0.305932	0.474953	0.760735	0.430107	0.770888	0.171615	0.392793	0.604334	0.404334		0.535082	0.219887
720	0.85475	0.709107	0.304843	0.474348	0.755861	0.433447	0.770756	0.173547	0.404071	0.60541	0.404359		0.5355	0.217644
721	0.851721	0.70578	0.303754	0.473742	0.750987	0.436788	0.770625	0.17548	0.415349	0.606486	0.404384		0.535918	0.215465
722	0.848691	0.702452	0.302666	0.473137	0.746113	0.440128	0.770493	0.177412	0.426627	0.607561	0.397707		0.535726	0.213775
723	0.845662	0.699125	0.301577	0.472532	0.741239	0.443468	0.770361	0.179344	0.437905	0.608637	0.387138		0.535181	0.212449
724	0.842632	0.695798	0.300488	0.471927	0.736366	0.446809	0.770229	0.181276	0.449183	0.609712	0.376568		0.534635	0.211256
725	0.839603	0.69247	0.299399	0.471322	0.731492	0.450149	0.770098	0.183209	0.460461	0.610788	0.365999		0.53409	0.210198
726	0.836573	0.689143	0.298311	0.470717	0.726618	0.45349	0.769966	0.185141	0.471738	0.611864	0.35543		0.533545	0.209276
727	0.833544	0.685816	0.297222	0.470112	0.721744	0.45683	0.769834	0.187073	0.483016	0.612939	0.34486		0.532999	0.208493
728	0.830514	0.682489	0.296133	0.469506	0.71687	0.46017	0.769702	0.189006	0.494294	0.614015	0.334291		0.532454	0.20785
729	0.829319	0.679161	0.295044	0.468901	0.711996	0.463511	0.769571	0.190938	0.505572	0.61509	0.362737		0.535622	0.203996
730	0.83059	0.675834	0.293956	0.468296	0.716263	0.464228	0.769439	0.19287	0.51685	0.616166	0.398796		0.540299	0.201196
731	0.831862	0.672507	0.292867	0.467691	0.723333	0.463552	0.769307	0.194802	0.528128	0.617242	0.434854		0.545104	0.199279
732	0.833134	0.669179	0.291778	0.467086	0.730403	0.462875	0.769175	0.196735	0.539406	0.618317	0.442849		0.547358	0.199268
733	0.834406	0.665852	0.29069	0.466481	0.737472	0.462199	0.769044	0.198667	0.550683	0.619393	0.414949		0.546349	0.201421
734	0.835678	0.662525	0.289601	0.465876	0.744542	0.461523	0.768912	0.200599	0.561961	0.620468	0.387048		0.545339	0.204024
735	0.836949	0.659972	0.288512	0.46527	0.751612	0.460846	0.76878	0.202531	0.556095	0.621544	0.360722		0.542985	0.206791
736	0.838221	0.66516	0.287423	0.464665	0.758682	0.46017	0.768648	0.204464	0.549028	0.62262	0.371399		0.544589	0.206938
737	0.839493	0.670347	0.286335	0.464626	0.765752	0.459494	0.768517	0.206396	0.541961	0.623695	0.382075		0.546245	0.207169
738	0.840765	0.675535	0.285246	0.466608	0.772822	0.458817	0.768385	0.208328	0.534893	0.624771	0.392751		0.548084	0.207425
739	0.842036	0.680723	0.284157	0.468591	0.779892	0.458141	0.768253	0.210261	0.527826	0.625846	0.396292		0.549274	0.208299
740	0.843308	0.685911	0.283069	0.470573	0.786962	0.457465	0.768121	0.212193	0.520758	0.626922	0.395869		0.550105	0.209522
741	0.84458	0.691099	0.28198	0.472555	0.794032	0.456789	0.767989	0.214125	0.513691	0.627998	0.395446		0.550935	0.210801
742	0.845852	0.696287	0.280891	0.474537	0.801102	0.456112	0.767858	0.216057	0.506624	0.629073	0.394563		0.551723	0.212168
743	0.847123	0.701475	0.279802	0.47652	0.802089	0.455436	0.767726	0.21799	0.499556	0.630149	0.392263		0.55183	0.212972
744	0.848395	0.706663	0.278714	0.478502	0.796809	0.45476	0.767594	0.219922	0.492489	0.631224	0.389963		0.551367	0.21309
745	0.849667	0.711851	0.277625	0.480484	0.791529	0.454083	0.767462	0.221854	0.485421	0.6323	0.387662		0.550904	0.213263
746	0.850939	0.717039	0.276536	0.482466	0.786249	0.453407	0.767331	0.223787	0.478354	0.633376	0.374257		0.549431	0.214375
747	0.852211	0.722227	0.275447	0.484449	0.780969	0.452731	0.767199	0.225719	0.471287	0.634451	0.358846		0.547776	0.215783
748	0.853482	0.727414	0.274359	0.486431	0.775689	0.452054	0.767067	0.227651	0.464219	0.635527	0.343434		0.546121	0.217332
749	0.854754	0.732602	0.27327	0.488413	0.770409	0.451378	0.766935	0.229583	0.457152	0.636602	0.342326		0.545766	0.217641
750	0.856026	0.73779	0.272181	0.490395	0.765129	0.450702	0.766804	0.231516	0.450084	0.637678	0.358775		0.547007	0.216418
751	0.857298	0.742978	0.271093	0.492378	0.759849	0.450025	0.766672	0.233448	0.443017	0.638754	0.375223		0.548248	0.215361
752	0.858569	0.748166	0.270004	0.49436	0.754569	0.449349	0.76654	0.23538	0.43595	0.639829	0.39086		0.549416	0.21453
753	0.859841	0.753354	0.268915	0.496342	0.749289	0.448673	0.766408	0.237062	0.428882	0.640905	0.391417		0.54919	0.214957
754	0.861113	0.754123	0.267826	0.498324	0.744009	0.447996	0.766277	0.236306	0.421815	0.64198	0.391974		0.54834	0.215362
755	0.862385	0.752829	0.266738	0.500307	0.738729	0.44732	0.766145	0.235551	0.414747	0.643056	0.392531		0.547303	0.215606
756	0.863656	0.751535	0.265649	0.502289	0.734937	0.447064	0.766013	0.234795	0.40768	0.644132	0.393088		0.54644	0.215995
757	0.864928	0.750241	0.26456	0.504271	0.736427	0.447114	0.765881	0.234039	0.407259	0.645207	0.393645		0.546688	0.216422
758	0.8662	0.748947	0.263471	0.506253	0.737917	0.447163	0.76575	0.233283	0.409714	0.646283	0.394202		0.547199	0.21667
759	0.867472	0.747654	0.262383	0.508236	0.739408	0.447213	0.765618	0.232527	0.412169	0.647358	0.394758		0.547709	0.216924
760	0.868744	0.74636	0.261294	0.509559	0.740898	0.447263	0.765486	0.231772	0.414624	0.648434	0.395315		0.548159	0.217198
761	0.870015	0.745066	0.260205	0.506456	0.742389	0.447313	0.765354	0.231016	0.417079	0.64951	0.395872		0.548207	0.217558
762	0.871287	0.743772	0.259117	0.503352	0.743879	0.447363	0.765223	0.23026	0.419534	0.650585	0.396429		0.548255	0.217929
763	0.872559	0.742478	0.258028	0.500248	0.745369	0.447413	0.765091	0.229504	0.421989	0.651661	0.396986		0.548302	0.21831
764	0.873831	0.741185	0.256939	0.497145	0.74686	0.447462	0.764959	0.228748	0.424444	0.652736	0.397543		0.54835	0.218702
765	0.875102	0.739891	0.25585	0.494041	0.74835	0.447512	0.764827	0.227993	0.426899	0.653812	0.3981		0.548398	0.219104
766	0.876374	0.738597	0.254762	0.490937	0.749841	0.447562	0.764696	0.227237	0.429355	0.654887	0.395765		0.548183	0.219716
767	0.877646	0.737303	0.253673	0.487833	0.751331	0.447612	0.764564	0.226481	0.43181	0.65634	0.390024		0.547692	0.220599
768	0.878918	0.736009	0.252584	0.48473	0.752821	0.447662	0.764432	0.225725	0.434265	0.657849	0.384283		0.547207	0.221506
769	0.880189	0.734716	0.251495	0.481626	0.754312	0.447712	0.7643	0.224969	0.43672	0.659359	0.378542		0.546722	0.222435
770	0.881461	0.733422	0.250407	0.478522	0.75396	0.447762	0.764168	0.224214	0.439175	0.660868	0.372801		0.546069	0.223212
771	0.882733	0.732128	0.249318	0.475419	0.753504	0.447811	0.764037	0.223458	0.44163	0.662377	0.36706		0.545407	0.224
772	0.884005	0.730696	0.248229	0.472315	0.753048	0.447861	0.763905	0.222702	0.444085	0.663886	0.361319		0.544732	0.224796
773	0.885277	0.728895	0.247141	0.469211	0.752593	0.447911	0.763773	0.221946	0.44654	0.665395	0.350799		0.543589	0.225986
774	0.886548	0.727093	0.246052	0.466107	0.752137	0.447961	0.763641	0.22119	0.448995	0.666905	0.337852		0.542226	0.22744
775	0.88782	0.725292	0.244963	0.463004	0.751681	0.448011	0.76351	0.220435	0.45145	0.668414	0.324905		0.540862	0.22896
776	0.889092	0.723491	0.243874	0.4599	0.751226	0.448061	0.763378	0.219679	0.453905	0.669923	0.320926		0.540314	0.229673
777	0.890364	0.72169	0.242786	0.456796	0.75077	0.44811	0.763246	0.218923	0.45636	0.671432	0.341781		0.542023	0.228109
778	0.891635	0.719888	0.241697	0.453692	0.750314	0.44816	0.763114	0.218167	0.458816	0.672941	0.362637		0.543733	0.226723
779	0.892907	0.718087	0.240608	0.450589	0.749858	0.44821	0.762983	0.217412	0.460259	0.674451	0.383492		0.545351	0.225556
780	0.894179	0.716286	0.23952	0.447485	0.749403	0.44826	0.762851	0.216656	0.460522	0.67596	0.378187		0.544483	0.226409
781	0.895451	0.714485	0.238431	0.444381	0.748947	0.44831	0.762719	0.2159	0.460785	0.677469	0.368882		0.543251	0.22758
782	0.896722	0.712683	0.237342	0.441278	0.748491	0.445689	0.762587	0.215144	0.461048	0.678978	0.359576		0.541776	0.228894
783	0.897994	0.710882	0.236253	0.438315	0.745518	0.440439	0.762456	0.214388	0.461311	0.680487	0.350271		0.539847	0.230119
784	0.899266	0.709081	0.235165	0.438723	0.741328	0.43519	0.762324	0.213633	0.461574	0.681996	0.340965		0.538113	0.231126
785	0.900538	0.70728	0.234076	0.439132	0.737137	0.429941	0.762192	0.212877	0.461838	0.683506	0.33166		0.53638	0.232175
786	0.898546	0.705478	0.232987	0.43954	0.732947	0.424692	0.76206	0.212121	0.462101	0.685015	0.323017		0.53441	0.232693
787	0.896106	0.703677	0.231898	0.439949	0.728756	0.419443	0.761929	0.211365	0.462364	0.686524	0.322993		0.533182	0.232386
788	0.893666	0.701876	0.23081	0.440357	0.724566	0.414194	0.761797	0.210609	0.462627	0.688033	0.322969		0.531955	0.232096
789	0.891225	0.700075	0.229721	0.440766	0.720375	0.408945	0.761665	0.209854	0.46289	0.689542	0.322945		0.530728	0.231824
790	0.888785	0.698273	0.228632	0.441175	0.716185	0.403696	0.761533	0.209098	0.463153	0.691052	0.32453		0.529647	0.231426
791	0.886345	0.698272	0.227544	0.441583	0.711994	0.398447	0.761402	0.208342	0.463416	0.692561	0.326897		0.5288	0.231112
792	0.883905	0.698554	0.226455	0.441992	0.707804	0.393198	0.76127	0.207586	0.463679	0.69407	0.329264		0.52798	0.230841
793	0.881465	0.698836	0.225366	0.4424	0.703613	0.387949	0.761138	0.207293	0.463942	0.695579	0.33163		0.527201	0.230529
794	0.879025	0.699119	0.224277	0.442809	0.699423	0.3827	0.761006	0.208468	0.464205	0.697088	0.333997		0.526556	0.230037
795	0.876585	0.699401	0.223189	0.443217	0.695233	0.377451	0.760875	0.209643	0.464468	0.698598	0.336363		0.525911	0.229569
796	0.874144	0.699684	0.2221	0.443626	0.694243	0.372202	0.760743	0.210818	0.464731	0.700107	0.33873		0.525557	0.229358
797	0.871704	0.699966	0.221011	0.444035	0.698032	0.366953	0.760611	0.211993	0.464994	0.701616	0.341096		0.525637	0.22952
798	0.869264	0.700248	0.219922	0.444443	0.70182	0.361703	0.760479	0.213169	0.465257	0.703125	0.343463		0.525718	0.229708
799	0.866824	0.700531	0.218834	0.444852	0.705608	0.356454	0.760347	0.214344	0.46552	0.704634	0.345829		0.525798	0.229922
800	0.864384	0.700813	0.217745	0.44526	0.709396	0.351205	0.760216	0.215519	0.465783	0.706143	0.348196		0.525878	0.23016
801	0.861944	0.701095	0.216656	0.445669	0.713184	0.345956	0.760084	0.216694	0.465534	0.707653	0.350562		0.525912	0.230437
802	0.859504	0.701378	0.215568	0.446078	0.716972	0.340707	0.759952	0.21787	0.463517	0.709162	0.352929		0.525785	0.230787
803	0.857063	0.70166	0.214479	0.446486	0.72076	0.335458	0.75982	0.219045	0.4615	0.710671	0.354866		0.525619	0.231194
804	0.854623	0.701942	0.21339	0.446895	0.724548	0.330209	0.759689	0.22022	0.459484	0.71218	0.351972		0.525014	0.231983
805	0.852183	0.702225	0.212301	0.447303	0.728337	0.32496	0.759557	0.221395	0.457467	0.713689	0.349078		0.524409	0.232796
806	0.849743	0.702507	0.211213	0.447712	0.732125	0.319711	0.759425	0.22257	0.45545	0.715199	0.346184		0.523803	0.233632
807	0.847303	0.70279	0.210124	0.446994	0.735913	0.314462	0.759293	0.223746	0.453434	0.716708	0.343289		0.523096	0.234527
808	0.844863	0.703072	0.209035	0.446217	0.739701	0.312626	0.759162	0.224921	0.451417	0.718217	0.340395		0.522693	0.23514
809	0.842423	0.699819	0.207946	0.44544	0.743704	0.31532	0.75903	0.226096	0.4494	0.719726	0.337501		0.522401	0.235116
810	0.839982	0.692322	0.206858	0.444664	0.749162	0.318015	0.758898	0.227271	0.447384	0.721235	0.334607		0.521854	0.234946
811	0.837542	0.684826	0.205769	0.443887	0.754621	0.32071	0.758766	0.228447	0.445367	0.722744	0.331713		0.521308	0.234823
812	0.835102	0.67733	0.20468	0.44311	0.760079	0.323405	0.758635	0.229622	0.44335	0.724254	0.328819		0.520762	0.234749
813	0.832662	0.669834	0.203592	0.442333	0.765538	0.326099	0.758503	0.230797	0.441334	0.725763	0.325925		0.520216	0.234724
814	0.830222	0.662337	0.202503	0.441557	0.770996	0.328794	0.758371	0.231972	0.439317	0.727272	0.32524		0.519871	0.234563
815	0.827782	0.654841	0.201414	0.44078	0.776455	0.331489	0.758239	0.233148	0.4373	0.728781	0.324834		0.519551	0.234425
816	0.825342	0.647345	0.200325	0.440003	0.781913	0.334184	0.758108	0.234323	0.435284	0.73029	0.324429		0.519231	0.234332
817	0.822901	0.639849	0.199237	0.439227	0.787371	0.336878	0.757976	0.235498	0.433267	0.7318	0.324023		0.518912	0.234286
818	0.820461	0.632353	0.198148	0.43845	0.79283	0.339573	0.757844	0.236673	0.43125	0.733309	0.323617		0.518592	0.234285
819	0.818021	0.624856	0.197059	0.437673	0.798288	0.342268	0.757712	0.237848	0.429234	0.734818	0.323212		0.518272	0.23433
820	0.815581	0.61736	0.195971	0.436897	0.803747	0.344963	0.757581	0.239024	0.427217	0.736327	0.322806		0.517952	0.234422
821	0.813141	0.609864	0.194882	0.43612	0.809205	0.347657	0.757449	0.240199	0.4252	0.737836	0.322401		0.517632	0.234559
822	0.810701	0.602368	0.193793	0.435343	0.814664	0.350352	0.757317	0.241374	0.423184	0.739346	0.321995		0.517312	0.234743
823	0.808261	0.594871	0.192704	0.434567	0.812121	0.353047	0.757185	0.242549	0.421167	0.740855	0.321589		0.516265	0.233949
824	0.80582	0.587375	0.191616	0.43379	0.808228	0.355742	0.757054	0.243725	0.41837	0.742364	0.321184		0.515024	0.233047
825	0.80338	0.579879	0.190527	0.433013	0.804335	0.358436	0.756922	0.2449	0.415565	0.743873	0.320778		0.513783	0.232177
826	0.80094	0.572383	0.189438	0.432237	0.800442	0.361131	0.75679	0.246075	0.412759	0.745382	0.320373		0.512541	0.231338
827	0.7985	0.565766	0.188349	0.43146	0.796549	0.363826	0.756658	0.24725	0.409953	0.746891	0.319967		0.511379	0.230552
828	0.79606	0.577618	0.187261	0.430683	0.792656	0.36652	0.756526	0.248425	0.407147	0.748401	0.319561		0.511896	0.230255
829	0.79362	0.58947	0.186172	0.429906	0.788763	0.369215	0.756395	0.249601	0.404341	0.74991	0.319156		0.512413	0.230035
830	0.79118	0.601321	0.185083	0.430985	0.78487	0.37191	0.756263	0.250776	0.401535	0.751419	0.31875		0.513099	0.229826
831	0.788739	0.613173	0.183995	0.432362	0.780977	0.374605	0.756131	0.251951	0.39873	0.752928	0.337057		0.515513	0.228155
832	0.786299	0.625025	0.182906	0.433739	0.777084	0.377299	0.755999	0.253126	0.395924	0.754437	0.35749		0.518121	0.226521
833	0.783859	0.636877	0.181817	0.435117	0.77319	0.379994	0.755868	0.253866	0.393118	0.755947	0.377924		0.520689	0.225161
834	0.781419	0.648729	0.180728	0.436494	0.769297	0.380699	0.755736	0.253913	0.390312	0.757456	0.387924		0.522064	0.224837
835	0.778979	0.660581	0.17964	0.437871	0.765404	0.377789	0.755604	0.25396	0.387506	0.758965	0.38749		0.522163	0.22546
836	0.776539	0.672432	0.178551	0.439248	0.763226	0.374879	0.755472	0.254006	0.384701	0.760474	0.387057		0.522417	0.226344
837	0.774099	0.684284	0.177462	0.440625	0.762275	0.37197	0.755341	0.254053	0.381895	0.761983	0.386623		0.522783	0.22743
838	0.771658	0.696136	0.176373	0.442002	0.761323	0.36906	0.755209	0.254099	0.379089	0.763493	0.38619		0.523149	0.228584
839	0.769218	0.707988	0.175285	0.44338	0.760372	0.366151	0.755077	0.254146	0.376283	0.765002	0.385757		0.523514	0.229805
840	0.766778	0.71984	0.174196	0.444757	0.759421	0.363241	0.754945	0.254193	0.373477	0.766511	0.385323		0.52388	0.231092
841	0.764338	0.731692	0.173107	0.446134	0.75847	0.360332	0.754814	0.254239	0.370672	0.76802	0.38489		0.524246	0.232444
842	0.762758	0.743543	0.172019	0.447511	0.757519	0.357422	0.754682	0.254286	0.367866	0.769529	0.384457		0.52469	0.233948
843	0.762908	0.755395	0.17093	0.448888	0.756567	0.354512	0.75455	0.254332	0.36506	0.771038	0.384023		0.525291	0.235685
844	0.763058	0.767247	0.169841	0.450266	0.755616	0.351603	0.754418	0.254379	0.362254	0.772548	0.38359		0.525893	0.237477
845	0.763208	0.779099	0.168752	0.451643	0.754665	0.348693	0.754287	0.254426	0.359448	0.768348	0.383156		0.525975	0.238736
846	0.763358	0.778277	0.167664	0.45302	0.753714	0.345784	0.754155	0.254472	0.357895	0.763607	0.382723		0.52497	0.23855
847	0.763508	0.770213	0.166575	0.454397	0.752763	0.342874	0.754023	0.254519	0.356755	0.758866	0.38229		0.523344	0.237584
848	0.763657	0.76215	0.165486	0.455774	0.751811	0.339964	0.753891	0.254566	0.355615	0.754124	0.381856		0.521718	0.236645
849	0.763807	0.754086	0.164397	0.457152	0.750269	0.337055	0.75376	0.254612	0.354475	0.749383	0.381423		0.520038	0.235675
850	0.763957	0.746022	0.163309	0.458529	0.747411	0.334145	0.753628	0.254659	0.353335	0.744642	0.38099		0.518239	0.234603
851	0.764107	0.737958	0.16222	0.459906	0.744552	0.331236	0.753496	0.254705	0.352195	0.739901	0.380567		0.51644	0.233556
852	0.764257	0.729895	0.161131	0.461283	0.741694	0.328326	0.753364	0.254752	0.351056	0.735159	0.380155		0.514643	0.232536
853	0.764407	0.721831	0.160043	0.461644	0.738836	0.325416	0.753233	0.254799	0.349916	0.730418	0.379743		0.512753	0.231565
854	0.764557	0.713767	0.158954	0.461705	0.735977	0.322507	0.753101	0.254845	0.348776	0.725677	0.379331		0.510836	0.230626
855	0.764707	0.705703	0.157865	0.461766	0.733119	0.319597	0.752969	0.254892	0.347636	0.720935	0.378919		0.508919	0.229712
856	0.764857	0.697639	0.156776	0.461827	0.730261	0.316688	0.752837	0.254938	0.346496	0.716194	0.378507		0.507002	0.228823
857	0.765007	0.689576	0.155688	0.461888	0.727402	0.313778	0.752705	0.254985	0.345356	0.711453	0.378095		0.505085	0.22796
858	0.765157	0.681512	0.154599	0.461948	0.724544	0.310869	0.752574	0.255032	0.344216	0.706712	0.377683		0.503168	0.227123
859	0.765307	0.673448	0.15351	0.462009	0.721686	0.307959	0.752442	0.255078	0.343077	0.70197	0.377271		0.501251	0.226312
860	0.765457	0.665384	0.152422	0.46207	0.718827	0.307076	0.75231	0.255125	0.341937	0.697229	0.376859		0.499518	0.225354
861	0.765606	0.657321	0.151333	0.462131	0.715969	0.311389	0.752178	0.255172	0.340797	0.692488	0.376447		0.498257	0.223982
862	0.765756	0.649257	0.150244	0.462192	0.713009	0.315702	0.752047	0.255218	0.339657	0.687746	0.376034		0.496987	0.222637
863	0.765906	0.641193	0.149155	0.462253	0.707411	0.320014	0.751915	0.255265	0.338517	0.683005	0.375622		0.495478	0.221075
864	0.766056	0.635381	0.148067	0.462313	0.701814	0.324327	0.751783	0.255311	0.337377	0.678264	0.37521		0.494173	0.219698
865	0.766206	0.637226	0.146978	0.462374	0.696217	0.328639	0.751651	0.255358	0.336237	0.673523	0.365623		0.49273	0.219359
866	0.766356	0.639071	0.145889	0.462435	0.690619	0.332952	0.75152	0.255405	0.335098	0.668781	0.35522		0.491213	0.219138
867	0.766506	0.640916	0.1448	0.462496	0.685022	0.337265	0.751388	0.255451	0.333958	0.66404	0.344817		0.489696	0.21899
868	0.766656	0.642761	0.143712	0.462557	0.679425	0.341577	0.751256	0.255498	0.336612	0.659299	0.334414		0.488524	0.218649
869	0.766806	0.644606	0.142623	0.462618	0.673827	0.34589	0.751124	0.255544	0.342837	0.654557	0.324011		0.487677	0.218149
870	0.766956	0.646451	0.141534	0.462679	0.66823	0.350202	0.750993	0.255591	0.349063	0.649816	0.313608		0.486829	0.217747
871	0.767106	0.648296	0.140446	0.462739	0.662632	0.354515	0.750861	0.255638	0.355288	0.645075	0.304956		0.486141	0.217297
872	0.767256	0.650141	0.139357	0.4628	0.657035	0.358828	0.750729	0.255684	0.361513	0.640333	0.30885		0.486593	0.215869
873	0.767406	0.651986	0.138268	0.462861	0.651438	0.36314	0.750597	0.254789	0.367739	0.635592	0.312744		0.48696	0.214592
874	0.767555	0.65383	0.137179	0.462922	0.64584	0.367453	0.750466	0.253065	0.373964	0.630851	0.316639		0.487251	0.21346
875	0.767705	0.655675	0.136091	0.462983	0.640243	0.371765	0.750334	0.251342	0.38019	0.62611	0.320533		0.487543	0.212384
876	0.767855	0.65752	0.135002	0.460539	0.63242	0.376078	0.750202	0.249618	0.386415	0.621368	0.324427		0.487404	0.211243
877	0.768005	0.659365	0.133913	0.456931	0.623911	0.380391	0.75007	0.247894	0.39264	0.616627	0.328322		0.487097	0.210148
878	0.768155	0.66121	0.132824	0.453323	0.615402	0.384703	0.749939	0.24617	0.398866	0.611886	0.332216		0.48679	0.209137
879	0.768305	0.663055	0.131736	0.449715	0.606893	0.389016	0.749245	0.244446	0.405091	0.607144	0.33611		0.486432	0.208139
880	0.768455	0.6649	0.130647	0.446107	0.598384	0.393328	0.742939	0.242723	0.411316	0.602403	0.340005		0.485564	0.206522
881	0.768605	0.666745	0.129558	0.442499	0.589875	0.397641	0.736632	0.240999	0.417542	0.597662	0.343899		0.484696	0.204999
882	0.768755	0.66859	0.12847	0.438891	0.581366	0.401954	0.730325	0.239275	0.423767	0.592921	0.347496		0.483801	0.203592
883	0.768905	0.667026	0.127381	0.435283	0.572857	0.406266	0.724018	0.237551	0.429993	0.588179	0.35107		0.482594	0.201971
884	0.769055	0.664705	0.126292	0.431675	0.564348	0.410579	0.717711	0.235828	0.436218	0.583438	0.354644		0.481317	0.200371
885	0.769205	0.662384	0.125203	0.428067	0.555839	0.414891	0.711404	0.234104	0.442443	0.578697	0.358218		0.480041	0.198863
886	0.769355	0.660062	0.124115	0.424459	0.54733	0.417204	0.705098	0.23238	0.448669	0.573955	0.361792		0.478584	0.197512
887	0.769504	0.657741	0.123026	0.420851	0.538821	0.411817	0.698791	0.230656	0.454894	0.569214	0.365367		0.476426	0.196488
888	0.769654	0.65542	0.121937	0.417243	0.530312	0.40643	0.692484	0.228932	0.46112	0.564473	0.368941		0.474268	0.195554
889	0.769804	0.653099	0.120848	0.413635	0.528363	0.401044	0.686177	0.227209	0.467345	0.559732	0.372515		0.472706	0.194888
890	0.769954	0.650777	0.11976	0.410027	0.533198	0.395657	0.67987	0.225485	0.473985	0.55499	0.376089		0.471799	0.194498
891	0.770104	0.648456	0.118671	0.406419	0.538033	0.39027	0.673563	0.223761	0.481698	0.550249	0.379663		0.47099	0.194208
892	0.770254	0.646135	0.117582	0.402811	0.542869	0.384883	0.667257	0.222037	0.489411	0.545508	0.383237		0.47018	0.194022
893	0.770404	0.643814	0.116494	0.399203	0.547704	0.379496	0.66095	0.220313	0.497124	0.540766	0.386811		0.469371	0.19394
894	0.770554	0.641493	0.115405	0.395595	0.55254	0.37411	0.654643	0.21859	0.504837	0.536025	0.390385		0.468561	0.193962
895	0.770704	0.639171	0.114316	0.391987	0.557375	0.368723	0.648336	0.216866	0.512551	0.531284	0.389771		0.467371	0.194252
896	0.770854	0.63685	0.113227	0.388379	0.562211	0.363336	0.642029	0.215142	0.520264	0.526543	0.380908		0.465431	0.194977
897	0.771004	0.634529	0.112139	0.384771	0.567046	0.357949	0.635722	0.213418	0.527977	0.521801	0.372045		0.463491	0.195818
898	0.771154	0.632208	0.11105	0.381163	0.571882	0.352562	0.629416	0.211694	0.53569	0.51706	0.363182		0.461551	0.196775
899	0.769698	0.629887	0.109961	0.380166	0.576717	0.347175	0.623109	0.209971	0.543403	0.512319	0.354318		0.459702	0.197486
900	0.767802	0.627565	0.108873	0.380961	0.581553	0.341789	0.616802	0.208247	0.551116	0.507577	0.345455		0.457976	0.19817
901	0.765907	0.626134	0.107784	0.381755	0.586388	0.336402	0.610495	0.206523	0.55883	0.502836	0.336592		0.456331	0.199046
902	0.764011	0.625987	0.106695	0.38255	0.592222	0.331015	0.604188	0.204799	0.566543	0.498095	0.327728		0.454894	0.200211
903	0.762116	0.62584	0.105606	0.383344	0.601619	0.325628	0.597881	0.203076	0.574256	0.493354	0.318865		0.45378	0.201753
904	0.76022	0.625693	0.104518	0.384138	0.611017	0.320241	0.591575	0.201352	0.581969	0.488612	0.310002		0.452667	0.203436
905	0.758324	0.625546	0.103429	0.384933	0.620414	0.314854	0.585268	0.199628	0.589682	0.483871	0.301138		0.451553	0.205257
906	0.756429	0.625399	0.10234	0.385727	0.629812	0.309468	0.578961	0.197904	0.597396	0.47913	0.292275		0.45044	0.207214
907	0.754533	0.625252	0.101251	0.386522	0.639209	0.304081	0.572654	0.19618	0.605109	0.474388	0.283412		0.449327	0.209301
908	0.752638	0.625105	0.100163	0.387316	0.648607	0.298694	0.566347	0.194457	0.612822	0.469647	0.274549		0.448213	0.211516
909	0.750742	0.624958	0.099074	0.38811	0.658004	0.293307	0.56004	0.192733	0.620535	0.464906	0.264945		0.447032	0.213916
910	0.748847	0.624811	0.0979853	0.388905	0.667402	0.28792	0.553734	0.191009	0.628248	0.460164	0.255087		0.445828	0.216463
911	0.746951	0.624664	0.0968965	0.389699	0.676799	0.282534	0.547427	0.189285	0.635961	0.455423	0.24523		0.444625	0.219129
912	0.745055	0.624517	0.0958078	0.390494	0.686197	0.277711	0.54112	0.187561	0.643334	0.450682	0.235372		0.443441	0.221839
913	0.74316	0.62437	0.0947191	0.391288	0.695595	0.276604	0.534813	0.189056	0.642923	0.445941	0.225515		0.44218	0.223303
914	0.741264	0.624223	0.0936304	0.392082	0.704992	0.275498	0.528506	0.192078	0.642513	0.441199	0.215658		0.441059	0.224695
915	0.739369	0.624076	0.0925416	0.392877	0.71439	0.274392	0.5222	0.1951	0.642103	0.436458	0.2058		0.439937	0.226188
916	0.737473	0.623929	0.0914529	0.393671	0.713759	0.273286	0.515893	0.198122	0.641692	0.431717	0.195943		0.437903	0.226543
917	0.735577	0.623782	0.0903642	0.394466	0.712556	0.272179	0.509586	0.201144	0.641282	0.426975	0.186085		0.435818	0.226885
918	0.733682	0.623635	0.0892755	0.39526	0.711353	0.271073	0.503279	0.204166	0.640872	0.422234	0.176228		0.433732	0.227284
919	0.731786	0.623488	0.0881867	0.396055	0.710149	0.269967	0.496972	0.207188	0.640462	0.417493	0.166371		0.431647	0.227738
920	0.729891	0.626013	0.087098	0.396849	0.708946	0.268861	0.490665	0.21021	0.640051	0.412752	0.156513		0.429804	0.228476
921	0.727995	0.628539	0.0860093	0.397643	0.707743	0.267754	0.484359	0.213232	0.639641	0.40801	0.146656		0.427962	0.229276
922	0.726099	0.631064	0.0849206	0.399872	0.70654	0.266648	0.478052	0.216254	0.639231	0.403269	0.136798		0.42625	0.230119
923	0.724204	0.63359	0.0838318	0.403512	0.705337	0.265542	0.471745	0.219276	0.638821	0.398117	0.126941		0.424629	0.231018
924	0.722308	0.636116	0.0827431	0.407153	0.704133	0.264436	0.465438	0.222298	0.63841	0.392947	0.117084		0.423006	0.231987
925	0.720413	0.638641	0.0816544	0.410793	0.70293	0.26333	0.459131	0.22532	0.638	0.387777	0.107226		0.421383	0.233026
926	0.718517	0.641167	0.0805657	0.414433	0.701727	0.262223	0.452824	0.228342	0.63759	0.382606	0.110763		0.420978	0.232316
927	0.716621	0.643692	0.0794769	0.418074	0.700524	0.261117	0.446518	0.231364	0.63718	0.377436	0.118645		0.420968	0.231082
928	0.714726	0.646218	0.0783882	0.421714	0.69932	0.260011	0.440211	0.234386	0.636769	0.372266	0.126526		0.420958	0.229913
929	0.71283	0.648744	0.0772995	0.425355	0.695121	0.258905	0.433904	0.237408	0.636359	0.367095	0.134408		0.420675	0.228449
930	0.710935	0.651269	0.0762108	0.428995	0.689467	0.257798	0.427597	0.24043	0.635949	0.361925	0.14229		0.420261	0.226882
931	0.709039	0.653795	0.075122	0.432636	0.683813	0.256692	0.42129	0.243452	0.635539	0.356754	0.150171		0.419846	0.22539
932	0.707144	0.65632	0.0740333	0.436276	0.678159	0.255586	0.414983	0.246474	0.635128	0.351584	0.158053		0.419431	0.223974
933	0.705565	0.658846	0.0729446	0.439917	0.672505	0.25448	0.408677	0.249496	0.634718	0.346414	0.165934		0.419045	0.222678
934	0.70404	0.661372	0.0718559	0.443557	0.666851	0.253373	0.40237	0.252518	0.634308	0.341243	0.173816		0.418664	0.221467
935	0.702515	0.663897	0.0707671	0.447197	0.661198	0.252267	0.396063	0.25554	0.626395	0.336073	0.181697		0.417601	0.219614
936	0.70099	0.666423	0.0696784	0.450838	0.655544	0.251161	0.389756	0.258562	0.61667	0.330903	0.189579		0.416373	0.217689
937	0.699465	0.668948	0.0685897	0.454478	0.64989	0.250055	0.383449	0.261584	0.606945	0.325732	0.19746		0.415145	0.215874
938	0.69794	0.670578	0.067501	0.458119	0.644236	0.248901	0.377142	0.264606	0.59722	0.320562	0.205342		0.413831	0.214066
939	0.696415	0.671587	0.0664122	0.461759	0.638582	0.246956	0.370836	0.267628	0.587494	0.315392	0.213223		0.412389	0.212354
940	0.69489	0.672597	0.0653235	0.4654	0.632928	0.245011	0.364529	0.27065	0.577769	0.310221	0.221105		0.410948	0.210753
941	0.693365	0.673606	0.0642348	0.46904	0.627274	0.243067	0.358222	0.273672	0.568044	0.305051	0.228987		0.409506	0.209265
942	0.691839	0.674615	0.0631461	0.472681	0.621858	0.241122	0.351915	0.276694	0.558319	0.299881	0.236868		0.408085	0.207918
943	0.690314	0.675625	0.0620573	0.476321	0.616799	0.239178	0.345608	0.279716	0.548594	0.29471	0.237794		0.406065	0.207279
944	0.678761	0.676634	0.0609686	0.479961	0.611739	0.237233	0.339301	0.282738	0.538868	0.28954	0.236586		0.402939	0.20553
945	0.658909	0.677643	0.0598799	0.48098	0.60668	0.235289	0.332995	0.28576	0.529143	0.284369	0.235379		0.398821	0.202702
946	0.639057	0.678653	0.0587912	0.478296	0.601621	0.233344	0.326688	0.288782	0.519418	0.279199	0.234171		0.394365	0.19988
947	0.619205	0.679662	0.0577024	0.475611	0.596561	0.2314	0.320381	0.291804	0.509693	0.274029	0.232964		0.38991	0.197215
948	0.599353	0.680671	0.0566137	0.472927	0.591502	0.229455	0.314074	0.294826	0.499968	0.268858	0.231756		0.385455	0.194711
949	0.579501	0.681681	0.055525	0.470243	0.586443	0.22751	0.307767	0.297848	0.490242	0.263688	0.230549		0.381	0.192376
950	0.559649	0.68269	0.0544363	0.467558	0.581383	0.225566	0.30146	0.30087	0.480517	0.258518	0.229341		0.376544	0.190215
951	0.539797	0.683699	0.0533475	0.464874	0.576324	0.223621	0.295154	0.303892	0.470792	0.253347	0.228134		0.372089	0.188234
952	0.519945	0.684709	0.0522588	0.462189	0.571265	0.221677	0.288847	0.306914	0.461067	0.248177	0.226926		0.367634	0.18644
953	0.500093	0.685718	0.0511701	0.459505	0.566205	0.219732	0.28254	0.303696	0.451342	0.243007	0.225719		0.362612	0.185027
954	0.480241	0.686727	0.0500814	0.45682	0.561146	0.217788	0.276233	0.29915	0.441616	0.237836	0.224511		0.357468	0.183823
955	0.467653	0.687737	0.0489926	0.454136	0.556761	0.215843	0.269926	0.294604	0.431891	0.232666	0.223304		0.353047	0.183306
956	0.478354	0.688253	0.0479039	0.451452	0.556988	0.213899	0.263619	0.290058	0.422166	0.227496	0.222097		0.351117	0.184778
957	0.489056	0.686549	0.0468152	0.448767	0.557216	0.211954	0.257313	0.285512	0.418036	0.222325	0.220889		0.349494	0.186177
958	0.499757	0.684844	0.0457265	0.446083	0.557443	0.21001	0.251006	0.280966	0.418147	0.217155	0.219682		0.348256	0.187829
959	0.510459	0.68314	0.0446377	0.443398	0.55767	0.208065	0.244699	0.27642	0.418258	0.211985	0.218474		0.347019	0.189574
960	0.52116	0.681436	0.043549	0.440714	0.557898	0.20612	0.238392	0.271873	0.418369	0.206814	0.219395		0.345975	0.191266
961	0.531862	0.679732	0.0424603	0.438029	0.558125	0.204176	0.232085	0.267327	0.41848	0.201644	0.220932		0.344987	0.19301
962	0.542563	0.678028	0.0413716	0.435345	0.558353	0.202231	0.225778	0.262781	0.418591	0.196473	0.222468		0.343998	0.194845
963	0.553265	0.676323	0.0402828	0.43266	0.55858	0.200287	0.219472	0.258235	0.418701	0.191303	0.224005		0.34301	0.196769
964	0.563966	0.674619	0.0391941	0.429976	0.558807	0.198342	0.213165	0.253689	0.418812	0.186133	0.225542		0.342022	0.19878
965	0.574668	0.672915	0.0381054	0.427292	0.559035	0.197389	0.206858	0.249143	0.418923	0.180962	0.227079		0.341124	0.200803
966	0.585369	0.671211	0.0370167	0.424607	0.559262	0.196454	0.200551	0.244597	0.419034	0.175792	0.228616		0.340228	0.202906
967	0.578242	0.669507	0.0359279	0.421923	0.55949	0.195518	0.194244	0.240051	0.419145	0.170622	0.230152		0.337711	0.202917
968	0.569737	0.667803	0.0348392	0.417602	0.559717	0.194583	0.187937	0.235505	0.419256	0.165451	0.231689		0.33492	0.202741
969	0.561233	0.666098	0.0337505	0.409884	0.554162	0.193647	0.181631	0.230958	0.419367	0.160281	0.233226		0.331294	0.201836
970	0.552729	0.664394	0.0326618	0.402166	0.547624	0.192712	0.175449	0.226412	0.419478	0.155111	0.234763		0.327591	0.200865
971	0.544225	0.66269	0.031573	0.394448	0.541086	0.191777	0.169601	0.221866	0.419589	0.14994	0.236299		0.323918	0.199923
972	0.53572	0.660986	0.0304843	0.38673	0.534549	0.190841	0.163752	0.21732	0.4197	0.14477	0.237836		0.320244	0.199034
973	0.527216	0.659282	0.0293956	0.379012	0.528011	0.189906	0.157904	0.212774	0.419811	0.1396	0.239373		0.316571	0.198199
974	0.518712	0.657577	0.0283069	0.371294	0.521473	0.18897	0.152056	0.208228	0.419922	0.134429	0.24091		0.312898	0.197419
975	0.510207	0.645019	0.0272181	0.363577	0.514935	0.188035	0.146207	0.203682	0.420032	0.129259	0.242447		0.308238	0.194799
976	0.501703	0.629269	0.0261294	0.355859	0.508398	0.187099	0.140359	0.199136	0.420143	0.124089	0.243983		0.303288	0.191693
977	0.493199	0.613519	0.0250407	0.348141	0.50186	0.186164	0.134511	0.19459	0.420254	0.118918	0.241467		0.297969	0.188779
978	0.479351	0.598837	0.023952	0.340423	0.495322	0.185228	0.128663	0.190043	0.420365	0.113748	0.237844		0.292161	0.185592
979	0.462213	0.594834	0.0228632	0.332705	0.488785	0.184293	0.122814	0.185497	0.427494	0.108577	0.234222		0.287663	0.184445
980	0.445076	0.590831	0.0217745	0.324987	0.482247	0.183357	0.116966	0.180951	0.448726	0.103407	0.230599		0.284448	0.184684
981	0.427938	0.586829	0.0206858	0.317269	0.475709	0.182422	0.111118	0.176405	0.469959	0.0982367	0.226977		0.281232	0.18538
982	0.4108	0.583673	0.0195971	0.309551	0.504861	0.181486	0.105269	0.171859	0.491191	0.0930664	0.223354		0.281337	0.190588
983	0.393662	0.581741	0.0185083	0.301833	0.559654	0.180551	0.099421	0.167313	0.512423	0.087896	0.219732		0.283885	0.200154
984	0.376524	0.579809	0.0174196	0.294116	0.614447	0.179615	0.0935727	0.162767	0.533655	0.0827257	0.21611		0.286433	0.211108
985	0.359386	0.577877	0.0163309	0.286398	0.574946	0.17868	0.0877244	0.158221	0.554887	0.0775553	0.212487		0.280408	0.208508
986	0.342248	0.568154	0.0152422	0.27868	0.528059	0.177744	0.0818761	0.153675	0.57612	0.072385	0.208865		0.273004	0.204822
987	0.32511	0.55551	0.0141534	0.270962	0.503157	0.176809	0.0760278	0.149128	0.572671	0.0672146	0.205242		0.26509	0.200488
988	0.307973	0.542866	0.0130647	0.263244	0.536857	0.175873	0.0701795	0.144582	0.567078	0.0620443	0.20162		0.262307	0.203277
989	0.288035	0.527338	0.011976	0.255526	0.570556	0.174938	0.0643313	0.140036	0.561486	0.0568739	0.197997		0.259009	0.206431
990	0.26185	0.451251	0.0108873	0.247808	0.586139	0.174003	0.058483	0.13549	0.555893	0.0517035	0.194375		0.247989	0.200579
991	0.235665	0.375165	0.00979853	0.238125	0.590535	0.164236	0.0526347	0.130944	0.550301	0.0465332	0.190752		0.234972	0.195643
992	0.20948	0.299079	0.0087098	0.222071	0.59493	0.213432	0.0467864	0.126398	0.544708	0.0413628	0.18713		0.226735	0.191917
993	0.183295	0.246209	0.00762108	0.206017	0.62006	0.293745	0.0409381	0.110887	0.539116	0.0361925	0.183508		0.224326	0.198377
994	0.15711	0.233968	0.00653235	0.189964	0.64597	0.305156	0.0350898	0.0950463	0.533523	0.0310221	0.158305		0.217426	0.206609
995	0.130925	0.221728	0.00544363	0.17391	0.64129	0.190061	0.0292415	0.0792052	0.527931	0.0258518	0.127569		0.195741	0.206222
996	0.10474	0.209487	0.0043549	0.145327	0.568241	0.154019	0.0233932	0.0633642	0.522338	0.0206814	0.0968335		0.173889	0.194218
997	0.0785551	0.16752	0.00326618	0.108995	0.495192	0.174996	0.0175449	0.0475231	0.516746	0.0155111	0.0691556		0.154091	0.183137
998	0.05237	0.11168	0.00217745	0.0726634	0.354075	0.153437	0.0116966	0.0316821	0.455923	0.0103407	0.0461037		0.118377	0.150501
999	0.026185	0.0558399	0.00108873	0.0363317	0.177038	0.0561663	0.0058483	0.015841	0.239164	0.00517035	0.0230519		0.0583387	0.0776063
1000	0	0	0	0	0	0	0	0	0	0	0		0	0

## Sheet: Fig. 2D
	Fig. 2D - Normalized Instant curves
Time (AU)	C3	C6	C10	C12	C15	C16	C17	C18	C19	C20	C22	C24	C25	C26	C28	C31	C32	C33	C35	C37	C38	C46	C47	C48	C49	C57	C58	C59	C60	C63	C67	C69		Average	STD
1	0.845388	0.885267	0.962089	0.943374	1	0.856028	0.752585	0.84147	0.701637	0.546326	0.733698	0.856197	0.931424	0.808991	0.944428	0.917163	0.944748	0.937587	0.819653	0.427117	0.959515	0.871979	0.934945	0.831541	0.885858	0.962641	0.648217	0.7441	0.807199	0.903764	0.794431	0.871895		0.839727	0.125907
2	0.850598	0.887673	0.960498	0.951798	0.997071	0.855013	0.75469	0.836654	0.700941	0.545557	0.732465	0.856456	0.929527	0.808599	0.944412	0.915458	0.945548	0.937883	0.815894	0.426472	0.959665	0.856555	0.933311	0.786747	0.884357	0.971981	0.650509	0.736442	0.797438	0.893238	0.809844	0.903929		0.838663	0.126886
3	0.855808	0.89008	0.958906	0.92628	0.994142	0.853997	0.756794	0.831838	0.700245	0.544787	0.731233	0.856716	0.927629	0.808207	0.944397	0.913754	0.946348	0.938179	0.812136	0.425827	0.959816	0.896499	0.931677	0.741953	0.883338	0.981321	0.652801	0.730881	0.787678	0.882712	0.837864	0.935963		0.838744	0.128322
4	0.861019	0.892487	0.957315	0.846572	0.991213	0.852981	0.758899	0.827022	0.699549	0.544017	0.73	0.856976	0.925732	0.807815	0.944382	0.912049	0.947148	0.938474	0.808377	0.425183	0.959966	0.90417	0.930043	0.697159	0.886164	0.99066	0.655092	0.744043	0.777917	0.888218	0.865884	0.94245		0.83653	0.129195
5	0.866229	0.897144	0.955724	0.807302	0.988284	0.851965	0.761004	0.822206	0.698853	0.543247	0.728768	0.857236	0.923834	0.807423	0.944366	0.910345	0.947948	0.93877	0.804618	0.424538	0.960117	0.991398	0.928408	0.699729	0.88899	1	0.657146	0.757205	0.783606	0.905562	0.893438	0.928655		0.839814	0.131772
6	0.871439	0.902142	0.954133	0.798737	0.985355	0.850949	0.763108	0.817389	0.698156	0.542477	0.727535	0.857496	0.921937	0.807031	0.944351	0.91306	0.948748	0.939065	0.80086	0.423894	0.960267	0.944433	0.926774	0.748357	0.891816	0.992348	0.6548	0.770367	0.799027	0.922906	0.904722	0.91486		0.840579	0.128749
7	0.876649	0.907141	0.952542	0.826405	0.982425	0.849933	0.765213	0.812573	0.69746	0.541707	0.726303	0.857756	0.920039	0.806639	0.944335	0.919852	0.949548	0.939361	0.797101	0.423249	0.960418	0.921874	0.92514	0.796985	0.894643	0.975036	0.652455	0.783529	0.814447	0.940249	0.916005	0.901065		0.843065	0.126992
8	0.881859	0.912139	0.950951	0.866043	0.979496	0.848918	0.767318	0.807757	0.696764	0.540937	0.72507	0.858016	0.918142	0.806247	0.94432	0.926644	0.950348	0.939656	0.793343	0.422604	0.960568	0.94916	0.923506	0.844414	0.897469	0.957723	0.650109	0.796691	0.829868	0.957593	0.925708	0.887269		0.847395	0.127474
9	0.887069	0.917138	0.949359	0.899869	0.976567	0.847902	0.769422	0.802941	0.696068	0.540167	0.723838	0.858276	0.916244	0.805855	0.944304	0.933436	0.951148	0.939952	0.789584	0.42196	0.960719	0.818502	0.921872	0.807298	0.900295	0.940411	0.647764	0.80027	0.845288	0.974937	0.904526	0.873474		0.842702	0.12672
10	0.892279	0.922137	0.947768	0.928833	0.973638	0.846886	0.771527	0.798125	0.695371	0.539398	0.722606	0.858536	0.914347	0.805463	0.944289	0.940227	0.951948	0.940248	0.785825	0.421315	0.960869	0.836359	0.920238	0.770182	0.903121	0.923099	0.645418	0.789657	0.860709	0.99228	0.883344	0.859679		0.842054	0.128285
11	0.89749	0.927135	0.946177	0.924538	0.970709	0.84587	0.773632	0.793309	0.694675	0.538628	0.721373	0.858796	0.912449	0.805071	0.944274	0.947019	0.952748	0.940543	0.782067	0.42067	0.96102	0.879572	0.918604	0.733067	0.905947	0.905787	0.643073	0.779043	0.876129	1	0.86688	0.847441		0.841054	0.129869
12	0.9027	0.932134	0.944586	0.892582	0.96778	0.844854	0.775736	0.788493	0.693979	0.537858	0.720141	0.859056	0.910552	0.804679	0.944258	0.953811	0.953548	0.940839	0.778308	0.420026	0.96117	0.899283	0.91697	0.730961	0.908773	0.888475	0.640727	0.768429	0.891549	0.985367	0.91349	0.840418		0.840985	0.130381
13	0.90791	0.937132	0.942995	0.796535	0.964851	0.843838	0.777841	0.783677	0.693283	0.537088	0.718908	0.859316	0.908655	0.804287	0.944243	0.960603	0.954348	0.941134	0.774549	0.419381	0.961321	0.877835	0.915336	0.761045	0.9116	0.871163	0.638382	0.757816	0.90697	0.970734	0.9601	0.833395		0.838633	0.130872
14	0.91312	0.932246	0.941403	0.760041	0.961922	0.842823	0.779945	0.778861	0.692587	0.536318	0.717676	0.859576	0.906757	0.803895	0.944227	0.967394	0.955148	0.94143	0.770791	0.418736	0.961471	0.844103	0.913701	0.791129	0.914426	0.85385	0.636036	0.747202	0.92239	0.956101	1	0.826372		0.83724	0.132598
15	0.91833	0.916362	0.939812	0.786847	0.958993	0.841807	0.78205	0.774045	0.69189	0.535548	0.716443	0.859836	0.90486	0.803503	0.944212	0.974186	0.955948	0.941725	0.767032	0.418092	0.961622	0.824678	0.912067	0.820096	0.898225	0.836538	0.633691	0.751964	0.929758	0.941469	0.972437	0.81935		0.835419	0.13056
16	0.92354	0.900478	0.938221	0.782125	0.956064	0.840791	0.784155	0.769229	0.691194	0.534778	0.715211	0.860096	0.902962	0.803111	0.944197	0.980978	0.956748	0.942021	0.763273	0.417447	0.961772	0.815574	0.910433	0.810249	0.876681	0.819226	0.631345	0.76315	0.927451	0.926836	0.944874	0.812327		0.831454	0.129285
17	0.928751	0.884595	0.93663	0.761734	0.953135	0.839775	0.786259	0.764413	0.690498	0.534008	0.713978	0.860355	0.901065	0.802719	0.944181	0.98777	0.957549	0.942316	0.759515	0.416803	0.961923	0.872479	0.908799	0.800403	0.855137	0.801914	0.629006	0.774336	0.925144	0.912203	0.915123	0.805304		0.828994	0.128871
18	0.933961	0.868711	0.935039	0.84449	0.950205	0.838759	0.788364	0.759596	0.689802	0.533238	0.712746	0.860615	0.899167	0.802327	0.944166	0.994561	0.958349	0.942612	0.755756	0.416158	0.962073	0.967307	0.907165	0.790556	0.833593	0.784602	0.626693	0.785522	0.922837	0.89795	0.867907	0.798281		0.83041	0.129967
19	0.939171	0.852827	0.933447	0.939714	0.947276	0.837743	0.790469	0.75478	0.689106	0.532469	0.711513	0.860875	0.89727	0.801935	0.94415	1	0.959149	0.942908	0.751998	0.415513	0.962224	0.885495	0.905531	0.808222	0.812049	0.767928	0.624381	0.796708	0.920531	0.89756	0.820691	0.798721		0.828199	0.129784
20	0.944381	0.836943	0.931856	0.879827	0.944347	0.836728	0.792573	0.749964	0.688409	0.531699	0.710281	0.861135	0.895372	0.801543	0.944135	0.990028	0.959949	0.943203	0.748239	0.414869	0.962374	0.821621	0.903897	0.849803	0.793389	0.751777	0.622068	0.807614	0.918224	0.89717	0.785992	0.799969		0.822481	0.128472
21	0.949591	0.82106	0.930265	0.827198	0.941418	0.835712	0.794678	0.745148	0.687713	0.530929	0.709048	0.861395	0.893475	0.801151	0.94412	0.980056	0.960749	0.943499	0.74448	0.414224	0.962525	0.914316	0.902263	0.891384	0.796863	0.735625	0.619755	0.78202	0.915917	0.896779	0.833446	0.801218		0.824001	0.129876
22	0.954801	0.805176	0.928674	0.800631	0.938489	0.834696	0.796783	0.740332	0.687017	0.530159	0.707816	0.861655	0.891577	0.800759	0.944104	0.970084	0.961549	0.943794	0.740722	0.413579	0.962675	0.956085	0.900629	0.93142	0.800337	0.719474	0.617442	0.756426	0.91361	0.896389	0.880901	0.802466		0.824695	0.133107
23	0.960011	0.791516	0.927083	0.804466	0.93556	0.83368	0.798887	0.735516	0.686321	0.529389	0.706583	0.861915	0.88968	0.800367	0.944089	0.960111	0.962349	0.94409	0.736963	0.412935	0.962826	0.856194	0.898994	0.936163	0.803811	0.703322	0.615129	0.730833	0.911303	0.895999	0.92113	0.803714		0.820654	0.133024
24	0.965222	0.804009	0.925695	0.853698	0.932631	0.832664	0.800992	0.7307	0.685624	0.528619	0.705351	0.862175	0.887783	0.799975	0.944073	0.950139	0.963149	0.944385	0.733204	0.41229	0.962976	0.862498	0.89736	0.940906	0.807285	0.687171	0.612816	0.705239	0.908996	0.895608	0.921381	0.804963		0.820924	0.13448
25	0.970432	0.816502	0.925491	0.855227	0.929702	0.831649	0.803097	0.725884	0.684928	0.527849	0.704119	0.862435	0.885885	0.799583	0.944058	0.940167	0.963949	0.944681	0.729446	0.411645	0.963127	0.833505	0.895726	0.94565	0.81076	0.671019	0.610503	0.679645	0.90656	0.895218	0.921632	0.806211		0.818634	0.135911
26	0.975642	0.828996	0.925286	0.822827	0.926773	0.830633	0.805201	0.721068	0.684232	0.527079	0.702886	0.862695	0.883988	0.799191	0.944043	0.930195	0.964749	0.944976	0.725687	0.411001	0.963277	0.844988	0.894092	0.92951	0.810113	0.654868	0.608191	0.668714	0.903816	0.893771	0.9212	0.808514		0.816194	0.136503
27	0.977886	0.841489	0.925082	0.838958	0.923844	0.829617	0.807306	0.716252	0.683536	0.52631	0.701654	0.862955	0.88209	0.798799	0.944027	0.920223	0.965549	0.945272	0.721929	0.410356	0.963428	0.863569	0.892458	0.896211	0.804429	0.638717	0.605878	0.690436	0.901071	0.891977	0.917526	0.811599		0.815638	0.135997
28	0.972622	0.853982	0.924877	0.86978	0.920915	0.828601	0.809411	0.711436	0.68284	0.52554	0.70028	0.863215	0.880193	0.798407	0.944012	0.910251	0.966349	0.945568	0.71817	0.409711	0.963579	0.877405	0.890824	0.862912	0.798744	0.622565	0.603565	0.712158	0.898327	0.890184	0.913852	0.814683		0.815155	0.13597
29	0.967358	0.866475	0.924672	0.871516	0.917985	0.827585	0.811515	0.70662	0.682143	0.52477	0.698785	0.863475	0.878295	0.798015	0.943996	0.900279	0.967149	0.945863	0.714411	0.409067	0.963729	0.967604	0.88919	0.831805	0.79306	0.606414	0.603289	0.73388	0.895582	0.88839	0.913321	0.817767		0.816375	0.138286
30	0.962093	0.878968	0.924468	0.871736	0.915056	0.826569	0.81362	0.701803	0.681447	0.524	0.69729	0.863893	0.876398	0.797623	0.943981	0.890307	0.967949	0.946159	0.710653	0.408422	0.96388	0.944081	0.887556	0.83767	0.787375	0.590262	0.606639	0.755602	0.892838	0.886596	0.925774	0.820851		0.815674	0.138205
31	0.956829	0.891462	0.924263	0.871875	0.912127	0.825554	0.815725	0.696987	0.680751	0.52323	0.695795	0.864523	0.878226	0.797231	0.943966	0.880334	0.968749	0.946454	0.706894	0.407778	0.96403	0.883511	0.885922	0.843536	0.781691	0.574111	0.60999	0.777324	0.890093	0.884802	0.938227	0.823936		0.813935	0.137858
32	0.951565	0.903955	0.924059	0.870169	0.909198	0.824538	0.817829	0.692171	0.680055	0.52246	0.6943	0.865153	0.881578	0.796839	0.94395	0.870362	0.969549	0.94675	0.703135	0.405943	0.964181	0.850827	0.884287	0.849401	0.777609	0.569291	0.61334	0.771155	0.887349	0.883008	0.945803	0.82702		0.812401	0.138279
33	0.946301	0.90706	0.923854	0.864496	0.906269	0.823522	0.819934	0.687355	0.679359	0.52169	0.692805	0.865783	0.884929	0.796447	0.943935	0.859326	0.970349	0.947045	0.699377	0.402729	0.964331	0.869769	0.882653	0.848032	0.773969	0.577622	0.616691	0.747316	0.884605	0.889215	0.935644	0.830302		0.811335	0.13831
34	0.941037	0.905816	0.923649	0.839918	0.90334	0.822506	0.822039	0.682539	0.678662	0.52092	0.69131	0.866412	0.88828	0.796055	0.943919	0.847693	0.971149	0.947341	0.695618	0.399514	0.964482	0.840596	0.881019	0.841046	0.770328	0.585952	0.620041	0.723477	0.88186	0.904153	0.925485	0.83419		0.808136	0.137909
35	0.935773	0.904572	0.923445	0.796488	0.900411	0.82149	0.824143	0.677723	0.677966	0.520151	0.689815	0.867042	0.891631	0.795663	0.943904	0.836061	0.97195	0.947637	0.69186	0.3963	0.964632	0.898099	0.879385	0.834059	0.766687	0.594282	0.623392	0.699639	0.880005	0.919092	0.909328	0.838077		0.806897	0.138929
36	0.930508	0.903328	0.92324	0.804254	0.897482	0.820474	0.826248	0.672907	0.67727	0.519381	0.688319	0.867672	0.894982	0.795271	0.943888	0.824429	0.97275	0.947932	0.688101	0.393085	0.964783	0.901639	0.877751	0.82878	0.763046	0.602612	0.626742	0.6758	0.883815	0.934031	0.873811	0.841964		0.805197	0.139374
37	0.925244	0.902084	0.923036	0.835674	0.894693	0.819459	0.828353	0.668091	0.676574	0.518611	0.686824	0.868302	0.898333	0.794879	0.943873	0.812797	0.97355	0.948228	0.684342	0.389871	0.964933	0.924991	0.876117	0.846211	0.759406	0.610942	0.630093	0.651961	0.887625	0.948969	0.838295	0.845851		0.805569	0.141143
38	0.91998	0.90084	0.922831	0.843726	0.891906	0.818443	0.830457	0.667428	0.675877	0.517841	0.685329	0.868932	0.901684	0.794487	0.943858	0.801165	0.97435	0.948523	0.680584	0.386656	0.965084	1	0.874483	0.863642	0.755765	0.619272	0.633444	0.663547	0.891435	0.963908	0.825751	0.849738		0.80878	0.144148
39	0.914716	0.899596	0.922626	0.847731	0.889119	0.817427	0.832562	0.674845	0.675181	0.517071	0.683834	0.869562	0.905035	0.794095	0.943842	0.789532	0.97515	0.948819	0.676825	0.383442	0.965234	0.886851	0.872849	0.881074	0.752124	0.627602	0.636794	0.678448	0.895246	0.978847	0.879464	0.853625		0.808411	0.141518
40	0.909452	0.898352	0.922422	0.842917	0.886332	0.816692	0.834666	0.682263	0.674485	0.516301	0.682339	0.870192	0.908386	0.796315	0.943827	0.7779	0.97595	0.949114	0.673066	0.380227	0.965385	0.877215	0.87189	0.866802	0.748483	0.635933	0.640145	0.693348	0.899056	0.987425	0.933177	0.857513		0.809924	0.142219
41	0.904187	0.897108	0.922217	0.825529	0.883545	0.816448	0.836771	0.689681	0.673789	0.515531	0.680844	0.870821	0.911737	0.799036	0.943811	0.766268	0.97675	0.94941	0.669308	0.377013	0.965535	0.871178	0.871428	0.829282	0.744843	0.644263	0.64005	0.708248	0.902866	0.97117	0.964422	0.86127		0.808886	0.141928
42	0.898923	0.895864	0.922013	0.766931	0.880758	0.816203	0.838876	0.697099	0.673093	0.514761	0.679349	0.871451	0.915088	0.801756	0.943796	0.754636	0.97755	0.949705	0.665549	0.373798	0.965686	0.881606	0.870965	0.791762	0.741202	0.652593	0.636695	0.723148	0.906676	0.954914	0.93741	0.865016		0.805152	0.140876
43	0.893659	0.89462	0.921808	0.783195	0.877971	0.815959	0.84098	0.704517	0.672396	0.513992	0.677854	0.872081	0.918439	0.804477	0.943781	0.743003	0.97835	0.950001	0.66179	0.370584	0.965836	0.912497	0.870502	0.757927	0.747165	0.660923	0.63334	0.734512	0.910487	0.938659	0.910399	0.868762		0.804702	0.140585
44	0.888395	0.893376	0.921603	0.904101	0.875183	0.815714	0.843085	0.711935	0.6717	0.514921	0.676359	0.872711	0.92179	0.807198	0.943765	0.731371	0.97915	0.950297	0.658032	0.367369	0.965987	0.848723	0.870039	0.764318	0.764694	0.669253	0.629985	0.733094	0.914297	0.922403	0.885357	0.872508		0.805897	0.139763
45	0.883131	0.892132	0.921399	0.944107	0.872396	0.81547	0.84519	0.719352	0.671004	0.517625	0.674864	0.873341	0.925141	0.809919	0.94375	0.719739	0.97995	0.950592	0.654273	0.364154	0.966137	0.872677	0.869576	0.770709	0.782222	0.676078	0.626631	0.731677	0.918107	0.906148	0.864931	0.876254		0.807459	0.140725
46	0.877867	0.890888	0.921194	0.930253	0.869609	0.815225	0.844157	0.72677	0.670308	0.520328	0.673369	0.873971	0.928492	0.81264	0.943734	0.714085	0.98075	0.950888	0.650515	0.36094	0.966288	0.947898	0.869114	0.7771	0.79975	0.6804	0.623276	0.73026	0.913023	0.889892	0.844505	0.88		0.808671	0.141676
47	0.872602	0.889644	0.92099	0.878235	0.866822	0.81498	0.841581	0.734188	0.669612	0.523032	0.671873	0.874601	0.931843	0.815361	0.943719	0.732077	0.98155	0.951183	0.646756	0.357725	0.966438	0.975197	0.868651	0.788102	0.817279	0.684721	0.619921	0.728842	0.907722	0.873636	0.841913	0.883745		0.808579	0.140973
48	0.867338	0.8884	0.920785	0.815677	0.864035	0.814736	0.839005	0.741606	0.668915	0.525735	0.670378	0.875231	0.935194	0.818081	0.943704	0.75007	0.98235	0.951479	0.642997	0.354511	0.966589	0.900057	0.868188	0.802297	0.834807	0.689043	0.616566	0.727425	0.902421	0.887154	0.877202	0.883146		0.807035	0.138725
49	0.862074	0.887156	0.917852	0.794278	0.861248	0.814491	0.83643	0.749024	0.668219	0.528438	0.668883	0.87586	0.938546	0.820802	0.943688	0.768063	0.98315	0.951774	0.639239	0.351296	0.966739	0.952116	0.867725	0.816492	0.840986	0.693365	0.613212	0.721228	0.89712	0.902926	0.912491	0.879547		0.810139	0.141197
50	0.85681	0.885912	0.913524	0.784608	0.858461	0.814247	0.833854	0.756441	0.667523	0.531142	0.667388	0.87649	0.941897	0.823523	0.943673	0.786055	0.98395	0.95207	0.63548	0.348082	0.96689	0.891152	0.867262	0.82804	0.844118	0.697686	0.609857	0.710601	0.891819	0.918698	0.903973	0.875949		0.808349	0.140087
51	0.851546	0.884668	0.909196	0.833352	0.855673	0.814002	0.831278	0.763859	0.666827	0.533845	0.665893	0.87712	0.945248	0.826244	0.943657	0.804048	0.98475	0.952366	0.631721	0.344867	0.96704	0.83449	0.8668	0.815191	0.847249	0.702008	0.606502	0.699974	0.886518	0.934471	0.810778	0.87235		0.80511	0.139046
52	0.846281	0.889504	0.904868	0.861423	0.852886	0.813758	0.828702	0.771277	0.66613	0.536548	0.664398	0.87775	0.948599	0.828965	0.943642	0.82204	0.98555	0.952661	0.627963	0.341653	0.967191	0.837462	0.866337	0.802342	0.850381	0.70633	0.603148	0.689348	0.881217	0.950243	0.717584	0.868752		0.803279	0.141328
53	0.841017	0.895066	0.90054	0.848161	0.850099	0.813513	0.826127	0.778695	0.665434	0.539252	0.662903	0.87838	0.95195	0.831686	0.943627	0.840033	0.986351	0.952957	0.624204	0.338438	0.967341	0.904301	0.865874	0.789493	0.853512	0.710652	0.605211	0.678721	0.875916	0.966015	0.69358	0.865153		0.804506	0.14385
54	0.835753	0.900628	0.896212	0.831984	0.847312	0.813268	0.823551	0.786113	0.664738	0.541955	0.661408	0.87901	0.955301	0.834407	0.943611	0.858025	0.987151	0.953252	0.620446	0.335224	0.967492	0.828844	0.865411	0.823067	0.856402	0.714973	0.609968	0.668094	0.870615	0.981787	0.791612	0.861555		0.806536	0.142488
55	0.830489	0.90619	0.891884	0.813081	0.844525	0.813024	0.820975	0.793531	0.664042	0.544659	0.659913	0.87964	0.958652	0.837127	0.943596	0.876018	0.987951	0.953548	0.616687	0.332009	0.967642	0.813897	0.864948	0.886964	0.857567	0.719295	0.614725	0.673134	0.865315	0.970771	0.889643	0.86327		0.811085	0.143621
56	0.825225	0.911752	0.887556	0.835077	0.841738	0.812779	0.818399	0.800948	0.663346	0.547362	0.658499	0.88027	0.962003	0.839848	0.94358	0.89401	0.988751	0.953843	0.612928	0.328795	0.967793	0.810672	0.864486	0.950861	0.858731	0.723617	0.619482	0.681582	0.86799	0.945667	0.921721	0.879797		0.815597	0.145598
57	0.824532	0.917314	0.883228	0.874606	0.838951	0.812535	0.815824	0.808366	0.662649	0.550065	0.657449	0.880899	0.965354	0.842569	0.943565	0.912003	0.989551	0.954139	0.60917	0.32558	0.967943	0.810834	0.864023	1	0.859896	0.727938	0.624239	0.69003	0.872453	0.920563	0.847416	0.896324		0.817188	0.146638
58	0.826762	0.922876	0.8789	0.872762	0.836163	0.81229	0.813248	0.815784	0.661953	0.552769	0.6564	0.881529	0.968705	0.84529	0.94355	0.929995	0.990351	0.954434	0.606631	0.322366	0.968094	0.809469	0.86356	0.931992	0.861061	0.73226	0.628996	0.698478	0.876916	0.895459	0.773112	0.912851		0.813906	0.144832
59	0.828993	0.928438	0.874572	0.866054	0.833376	0.812046	0.810672	0.823202	0.661257	0.555472	0.65535	0.882159	0.972056	0.848011	0.943534	0.947988	0.991151	0.954927	0.607055	0.319151	0.968244	0.753968	0.863097	0.863983	0.862225	0.736582	0.633752	0.706926	0.881379	0.870355	0.757499	0.929378		0.810714	0.144627
60	0.831224	0.934	0.870244	0.867858	0.830589	0.811801	0.808096	0.83062	0.660561	0.558176	0.654301	0.882789	0.975407	0.850732	0.943519	0.945502	0.991951	0.955666	0.607479	0.315937	0.968395	0.786539	0.862634	0.795975	0.867951	0.740904	0.638509	0.715442	0.885842	0.845251	0.828621	0.945905		0.812763	0.14416
61	0.833455	0.934785	0.865916	0.873223	0.827802	0.811557	0.805521	0.838038	0.659865	0.560879	0.653251	0.882199	0.978758	0.853453	0.943503	0.936631	0.992751	0.956405	0.607904	0.312722	0.968545	0.866133	0.862172	0.778091	0.879087	0.745225	0.643266	0.724446	0.890305	0.820147	0.899743	0.962432		0.817757	0.145688
62	0.835685	0.930762	0.861588	0.889288	0.825015	0.811312	0.802945	0.845455	0.659168	0.563582	0.652202	0.881333	0.979443	0.856173	0.943488	0.927761	0.993551	0.957144	0.608328	0.309508	0.968696	0.915932	0.861709	0.791074	0.890223	0.749547	0.648023	0.73345	0.894767	0.813441	0.923599	0.978959		0.821973	0.147441
63	0.837916	0.92674	0.85726	0.916863	0.822228	0.811067	0.800369	0.852873	0.658472	0.566286	0.651152	0.880466	0.974658	0.858894	0.943472	0.918891	0.994351	0.957883	0.608753	0.306293	0.968846	0.868472	0.861246	0.804057	0.901359	0.753869	0.65278	0.742453	0.89923	0.836618	0.883361	0.963986		0.821286	0.145661
64	0.840147	0.922718	0.852933	0.95951	0.819441	0.810823	0.797793	0.860291	0.657776	0.568989	0.650103	0.8796	0.969874	0.861615	0.943457	0.91002	0.995151	0.958622	0.609177	0.303078	0.968997	0.842035	0.860783	0.815753	0.912495	0.75819	0.657537	0.751457	0.903693	0.859795	0.843123	0.946875		0.82162	0.145636
65	0.842377	0.918696	0.848605	0.938585	0.816653	0.810578	0.795217	0.867709	0.65708	0.571693	0.649053	0.878733	0.965089	0.864336	0.943442	0.90115	0.995951	0.95936	0.609602	0.30386	0.969147	0.802619	0.860321	0.818504	0.923631	0.762512	0.656786	0.760461	0.908156	0.882971	0.840513	0.929764		0.820411	0.144521
66	0.844608	0.914674	0.844277	0.87808	0.813866	0.810334	0.792642	0.875127	0.656383	0.574396	0.648004	0.877867	0.960304	0.867057	0.943426	0.892279	0.996751	0.960099	0.610026	0.306013	0.969298	0.807965	0.859858	0.821254	0.923689	0.766834	0.654843	0.767001	0.91225	0.906148	0.88477	0.912653		0.820399	0.143163
67	0.846839	0.910652	0.839949	0.829832	0.811079	0.810089	0.790066	0.882544	0.655687	0.577099	0.646954	0.877001	0.95552	0.869778	0.943411	0.883409	0.997551	0.960838	0.61045	0.308166	0.969448	0.869783	0.859395	0.824005	0.920839	0.771156	0.6529	0.77022	0.916152	0.929325	0.929027	0.895542		0.822335	0.143561
68	0.84907	0.906629	0.835621	0.784656	0.808292	0.809845	0.78749	0.889962	0.654991	0.579803	0.645904	0.876134	0.950735	0.872499	0.943395	0.874538	0.998351	0.961577	0.610875	0.31032	0.969599	0.95931	0.858932	0.824884	0.917988	0.775477	0.650958	0.773438	0.920055	0.952502	0.944699	0.878431		0.82428	0.145849
69	0.8513	0.902607	0.831293	0.906585	0.805505	0.8096	0.784914	0.89738	0.654295	0.582506	0.644855	0.875268	0.945951	0.875219	0.94338	0.865668	0.999151	0.962316	0.611299	0.312473	0.969749	0.828822	0.858469	0.824677	0.915138	0.779799	0.649015	0.776657	0.923957	0.973212	0.927641	0.86132		0.823438	0.144049
70	0.853531	0.899668	0.826965	1	0.802718	0.809355	0.782339	0.904798	0.653599	0.585209	0.643805	0.874401	0.941166	0.87794	0.943365	0.856798	0.999951	0.963055	0.611724	0.314626	0.9699	0.928264	0.858007	0.82447	0.912288	0.784121	0.647072	0.779876	0.927859	0.973293	0.910584	0.856011		0.828649	0.147147
71	0.855762	0.906116	0.822637	0.935601	0.799931	0.809111	0.779763	0.912216	0.652902	0.587913	0.642756	0.873535	0.936382	0.880661	0.943349	0.847927	1	0.963794	0.612148	0.316779	0.97005	0.942315	0.857544	0.824186	0.910564	0.788442	0.645129	0.783095	0.931761	0.973374	0.905505	0.858285		0.827173	0.145324
72	0.857992	0.912565	0.818309	0.902945	0.797143	0.808866	0.777187	0.919634	0.652206	0.590616	0.641706	0.872668	0.931597	0.883382	0.943334	0.839057	0.999764	0.964533	0.612572	0.318932	0.970201	0.878472	0.857081	0.823431	0.916606	0.792764	0.643187	0.782196	0.935663	0.973455	0.913041	0.86056		0.82474	0.143754
73	0.860223	0.919013	0.815282	0.929406	0.794356	0.808622	0.774611	0.927051	0.65151	0.59332	0.640657	0.871802	0.926812	0.886103	0.943318	0.833989	0.999528	0.965272	0.612997	0.321085	0.970351	0.866672	0.856618	0.822676	0.922647	0.797086	0.641244	0.779759	0.939566	0.973536	0.920576	0.862835		0.825891	0.14459
74	0.862454	0.925461	0.818326	0.921398	0.79446	0.808377	0.772036	0.934469	0.650814	0.596023	0.639607	0.870935	0.922028	0.888824	0.943303	0.836895	0.999291	0.966011	0.613421	0.323238	0.970502	0.86668	0.856155	0.821921	0.928689	0.801408	0.639301	0.777322	0.943468	0.973617	0.922917	0.86511		0.826702	0.144767
75	0.864685	0.93191	0.821369	0.883145	0.797672	0.808133	0.76946	0.941887	0.650118	0.598726	0.638558	0.870069	0.917243	0.891544	0.943288	0.839802	0.999055	0.966749	0.613846	0.325391	0.970652	0.831377	0.855693	0.803767	0.93473	0.805729	0.637358	0.774886	0.94737	0.973698	0.920226	0.867385		0.82486	0.144268
76	0.866915	0.938358	0.824413	0.878501	0.800884	0.807888	0.766884	0.949305	0.649421	0.60143	0.637508	0.869203	0.912459	0.894265	0.943272	0.842709	0.998819	0.967488	0.61427	0.327544	0.970803	0.879409	0.85523	0.776114	0.940772	0.810051	0.635416	0.772449	0.947903	0.973779	0.917535	0.869659		0.826271	0.145005
77	0.869146	0.944806	0.827457	0.887194	0.804096	0.807644	0.764308	0.956032	0.648725	0.604133	0.636459	0.868336	0.907674	0.896986	0.943257	0.845616	0.998583	0.968227	0.614695	0.329697	0.970953	0.947429	0.854767	0.748461	0.942123	0.814373	0.633473	0.769634	0.945043	0.974113	0.908089	0.873987		0.828297	0.146781
78	0.871377	0.951254	0.8305	0.83016	0.807309	0.807399	0.761733	0.952	0.648029	0.606837	0.635409	0.86747	0.902889	0.899707	0.943241	0.848522	0.998346	0.968966	0.615119	0.33185	0.971104	0.900327	0.854503	0.726714	0.937995	0.818694	0.63153	0.75477	0.942183	0.974499	0.892622	0.883562		0.823957	0.145529
79	0.873607	0.957703	0.833544	0.774187	0.810521	0.807154	0.759157	0.947968	0.647333	0.60954	0.634359	0.866603	0.898105	0.902428	0.943226	0.851429	0.99811	0.969705	0.615543	0.334003	0.971254	0.910852	0.855331	0.737446	0.933868	0.823016	0.629587	0.739905	0.939324	0.974884	0.877156	0.893137		0.8225	0.145677
80	0.875838	0.953116	0.836588	0.81206	0.813733	0.80691	0.756581	0.943936	0.646636	0.612243	0.63331	0.865737	0.89332	0.905149	0.943211	0.854336	0.997874	0.970444	0.615968	0.336156	0.971405	0.863903	0.85616	0.748177	0.92974	0.827338	0.627645	0.72504	0.936464	0.97527	0.873355	0.902712		0.822199	0.144419
81	0.878069	0.943989	0.839631	0.856972	0.816945	0.806665	0.754005	0.939903	0.647236	0.614947	0.63226	0.86487	0.888536	0.902239	0.943195	0.857242	0.997638	0.971183	0.616392	0.338309	0.971555	0.828235	0.856988	0.758909	0.925612	0.83166	0.625702	0.710176	0.933605	0.975655	0.879109	0.912287		0.822491	0.143984
82	0.8803	0.934862	0.842675	0.921333	0.820157	0.807645	0.75143	0.935871	0.648965	0.61765	0.631211	0.864004	0.883751	0.899046	0.94318	0.860149	0.997402	0.971922	0.616817	0.340463	0.971706	0.832768	0.857817	0.767004	0.921484	0.835981	0.623759	0.695311	0.930745	0.976041	0.884863	0.921863		0.82463	0.144702
83	0.88253	0.925735	0.845719	0.946011	0.823369	0.808664	0.748854	0.931839	0.650694	0.620354	0.630161	0.863137	0.878966	0.895854	0.943164	0.863056	0.997165	0.972661	0.617241	0.342616	0.971856	0.879455	0.858645	0.773745	0.918862	0.840303	0.621816	0.689846	0.927885	0.976426	0.889825	0.931438		0.827122	0.145261
84	0.884761	0.916608	0.848763	0.921986	0.826581	0.809682	0.746278	0.927807	0.652424	0.623057	0.629112	0.862271	0.874182	0.892661	0.943149	0.865962	0.996929	0.9734	0.617665	0.344769	0.972007	0.848497	0.859474	0.780487	0.916626	0.844483	0.619874	0.703233	0.925026	0.969357	0.89419	0.941013		0.82601	0.143365
85	0.886992	0.907481	0.851806	0.803134	0.829794	0.8107	0.743702	0.923774	0.654153	0.62576	0.629973	0.861405	0.869397	0.889469	0.943134	0.868869	0.996693	0.974138	0.61809	0.346922	0.972157	0.922712	0.860302	0.783745	0.91439	0.847551	0.617931	0.71662	0.922166	0.956387	0.898555	0.946002		0.82481	0.142082
86	0.889222	0.898354	0.85485	0.629124	0.833006	0.811719	0.741127	0.919742	0.655882	0.628464	0.631228	0.860538	0.864613	0.886277	0.943118	0.871776	0.996457	0.974877	0.618514	0.349075	0.972308	0.901583	0.86113	0.769734	0.912154	0.85062	0.615988	0.730007	0.922595	0.943418	0.899851	0.950767		0.818379	0.144799
87	0.887838	0.889227	0.857894	0.611939	0.836218	0.812737	0.738551	0.91571	0.657612	0.631167	0.632484	0.859672	0.859828	0.883084	0.943103	0.873048	0.99622	0.975616	0.618939	0.351228	0.972458	0.813591	0.861959	0.755723	0.909918	0.853689	0.614046	0.743394	0.929438	0.930449	0.899028	0.955532		0.814729	0.143971
88	0.88621	0.8801	0.860937	0.630231	0.83943	0.813755	0.735975	0.911677	0.659341	0.63387	0.63374	0.858805	0.855044	0.879892	0.943087	0.874105	0.995984	0.976355	0.619363	0.353381	0.972609	0.824674	0.862787	0.741712	0.908797	0.856758	0.611473	0.756781	0.936281	0.91748	0.898204	0.960298		0.815286	0.142627
89	0.884581	0.878081	0.863981	0.693218	0.842642	0.814774	0.733399	0.907645	0.66107	0.636574	0.634996	0.857939	0.850259	0.876699	0.943072	0.875161	0.995748	0.977094	0.619787	0.355534	0.972759	0.802213	0.863616	0.749564	0.91511	0.859827	0.604704	0.756694	0.943124	0.904511	0.892097	0.965063		0.81661	0.140187
90	0.882952	0.891627	0.867025	0.738453	0.845854	0.815792	0.730824	0.903613	0.662799	0.637213	0.636252	0.857072	0.845474	0.873507	0.943056	0.876218	0.995512	0.977833	0.620212	0.357687	0.97291	0.816503	0.864444	0.76795	0.921422	0.862895	0.597935	0.748862	0.949966	0.891541	0.882646	0.969829		0.818934	0.139232
91	0.881324	0.905174	0.870068	0.703685	0.849067	0.81681	0.728248	0.899581	0.664529	0.637726	0.637507	0.8565	0.84069	0.870314	0.943287	0.877274	0.995276	0.978572	0.620636	0.35984	0.97306	0.824739	0.865273	0.786336	0.927735	0.865964	0.591165	0.74103	0.956809	0.882827	0.873194	0.974594		0.818714	0.140481
92	0.879695	0.918721	0.873112	0.712898	0.852279	0.817829	0.725672	0.895548	0.666258	0.638239	0.638763	0.857089	0.835905	0.867122	0.943838	0.878331	0.995039	0.979311	0.621061	0.361993	0.973211	0.81567	0.866101	0.803908	0.934048	0.869033	0.584396	0.733198	0.963652	0.884841	0.864168	0.975805		0.819585	0.140978
93	0.878066	0.932267	0.876156	0.798519	0.855491	0.818847	0.723747	0.891516	0.667987	0.638751	0.640019	0.857678	0.831121	0.86393	0.94439	0.879387	0.994803	0.98005	0.621485	0.364146	0.973361	0.803467	0.866929	0.817817	0.940361	0.872102	0.577626	0.725366	0.970494	0.886855	0.855388	0.974893		0.822594	0.140562
94	0.876438	0.945814	0.879199	0.829705	0.858703	0.819865	0.724901	0.887484	0.669717	0.639264	0.641275	0.858268	0.832434	0.860737	0.944941	0.880444	0.994567	0.980789	0.62191	0.366299	0.973512	0.949727	0.867758	0.831726	0.941228	0.875171	0.570857	0.717534	0.977337	0.88887	0.846609	0.97398		0.828971	0.142932
95	0.874809	0.95936	0.882243	0.816098	0.861915	0.820884	0.726056	0.883452	0.671446	0.639777	0.64253	0.858857	0.834098	0.857545	0.945492	0.8815	0.994331	0.981527	0.622334	0.368452	0.973662	0.869257	0.868586	0.845635	0.93583	0.87824	0.564088	0.726586	0.98418	0.890884	0.851315	0.973067		0.827626	0.14184
96	0.87318	0.972907	0.885287	0.809784	0.865127	0.821902	0.727211	0.879419	0.673175	0.640289	0.643786	0.859446	0.835762	0.854352	0.946043	0.882557	0.994095	0.982266	0.622758	0.370606	0.973813	0.787075	0.869415	0.830694	0.930433	0.881308	0.557318	0.736768	0.989977	0.892898	0.863154	0.972154		0.82578	0.142249
97	0.871552	0.986453	0.88833	0.806142	0.86834	0.82292	0.728366	0.875387	0.674905	0.640802	0.645042	0.860035	0.837426	0.85116	0.946595	0.883613	0.993858	0.983005	0.623183	0.372664	0.973963	0.77728	0.870243	0.802719	0.925035	0.884221	0.550549	0.74695	0.991004	0.894912	0.874992	0.971241		0.825715	0.142847
98	0.869923	1	0.890049	0.801925	0.871552	0.823939	0.729521	0.871355	0.676634	0.641315	0.646298	0.860624	0.83909	0.847967	0.947146	0.88467	0.993622	0.983744	0.623607	0.371209	0.974114	0.793182	0.871072	0.774744	0.919638	0.881315	0.54378	0.757132	0.99203	0.896808	0.878062	0.970328		0.825825	0.143662
99	0.868295	0.99315	0.891176	0.800941	0.874764	0.824957	0.730675	0.867323	0.678363	0.641827	0.647553	0.861213	0.840755	0.844775	0.947697	0.885727	0.993386	0.984483	0.624032	0.369753	0.974264	0.842336	0.8719	0.750764	0.91424	0.87841	0.53701	0.767314	0.993057	0.886685	0.876909	0.969447		0.826037	0.143671
100	0.866666	0.984489	0.892303	0.830054	0.877976	0.825975	0.73183	0.86329	0.680093	0.64234	0.648809	0.861802	0.842419	0.841583	0.948248	0.882693	0.99315	0.985222	0.624456	0.368297	0.974415	0.767945	0.872729	0.743191	0.921127	0.875505	0.531864	0.776797	0.994083	0.876562	0.875756	0.968642		0.824072	0.143943
101	0.865037	0.975829	0.89343	0.85061	0.881188	0.826994	0.732985	0.859258	0.681822	0.642853	0.650065	0.862391	0.844083	0.83839	0.9488	0.874535	0.992913	0.985961	0.62488	0.366842	0.974565	0.716786	0.873557	0.735619	0.931093	0.8726	0.530797	0.784061	0.99511	0.866438	0.87809	0.967836		0.822669	0.144851
102	0.863409	0.967169	0.894557	0.849344	0.8844	0.828012	0.73414	0.855226	0.683551	0.643366	0.651321	0.86298	0.845747	0.835198	0.949351	0.866378	0.992677	0.9867	0.625305	0.365386	0.974716	0.731024	0.874385	0.728046	0.941058	0.869695	0.529731	0.791325	0.996136	0.856315	0.881947	0.967031		0.822676	0.144569
103	0.86178	0.958508	0.895684	0.862863	0.887613	0.82903	0.735294	0.851194	0.68528	0.643878	0.652576	0.863569	0.847411	0.832005	0.949902	0.85822	0.992441	0.987439	0.625729	0.363931	0.974866	0.754446	0.875214	0.721412	0.951023	0.86679	0.528664	0.798589	0.997162	0.846192	0.885805	0.966226		0.823461	0.144387
104	0.860151	0.949848	0.896811	0.893397	0.890825	0.830049	0.736449	0.847161	0.68701	0.644391	0.653832	0.864158	0.849076	0.828813	0.950453	0.850063	0.992205	0.988178	0.626154	0.362475	0.975017	0.791528	0.876042	0.715175	0.960989	0.863885	0.527598	0.805853	0.998189	0.836068	0.868168	0.965421		0.824545	0.144318
105	0.858523	0.941188	0.897938	0.851001	0.894037	0.831067	0.737604	0.843129	0.688739	0.644904	0.655088	0.864747	0.85074	0.82562	0.951004	0.841905	0.991969	0.988916	0.626578	0.36102	0.975167	0.800842	0.876871	0.708939	0.968804	0.860979	0.526531	0.813117	0.999215	0.825945	0.842036	0.964615		0.822149	0.143845
106	0.856894	0.932527	0.899065	0.769027	0.897249	0.832085	0.738759	0.839097	0.690468	0.645416	0.656344	0.865336	0.852404	0.822428	0.951556	0.833748	0.991732	0.989655	0.627003	0.359564	0.975318	0.794869	0.877699	0.706583	0.962748	0.858074	0.525464	0.81232	1	0.832708	0.815903	0.96381		0.817995	0.143778
107	0.855265	0.923867	0.900192	0.837165	0.900461	0.833104	0.739914	0.835064	0.692198	0.645929	0.657599	0.865925	0.854068	0.819236	0.952107	0.82559	0.991496	0.990394	0.627427	0.358108	0.975468	0.795573	0.878528	0.718847	0.956693	0.855169	0.524398	0.804705	0.989141	0.845546	0.826252	0.960679		0.819878	0.142527
108	0.853637	0.916389	0.901319	0.933279	0.903673	0.834122	0.741068	0.831032	0.693927	0.646442	0.658855	0.866514	0.855732	0.816043	0.952658	0.817433	0.99126	0.991133	0.627851	0.356653	0.975619	0.836433	0.879356	0.731112	0.950638	0.852264	0.523331	0.797091	0.978282	0.858384	0.849582	0.957477		0.824331	0.143116
109	0.852008	0.909987	0.902446	0.865782	0.906885	0.83514	0.742223	0.827	0.695656	0.646955	0.660111	0.867103	0.857397	0.812851	0.953209	0.809276	0.991024	0.991872	0.628276	0.355197	0.975769	0.752377	0.880184	0.743376	0.944583	0.849359	0.522265	0.789476	0.967423	0.871221	0.872911	0.954276		0.819801	0.142042
110	0.850379	0.903585	0.903573	0.814197	0.910098	0.836159	0.743378	0.822968	0.697386	0.647467	0.661367	0.867693	0.859061	0.809658	0.953761	0.801118	0.990787	0.992611	0.6287	0.353742	0.97592	0.825942	0.881013	0.754612	0.938528	0.846454	0.521198	0.781862	0.956565	0.884059	0.864071	0.951074		0.819656	0.140731
111	0.848751	0.897183	0.9047	0.82705	0.91331	0.837177	0.744533	0.818935	0.699115	0.64798	0.662622	0.868282	0.860725	0.806466	0.954312	0.792961	0.990551	0.99335	0.629125	0.352286	0.97607	0.856361	0.881841	0.765442	0.929183	0.852151	0.520131	0.774248	0.945706	0.896897	0.844986	0.947873		0.820009	0.140401
112	0.847122	0.890781	0.905827	0.830486	0.914817	0.838196	0.745687	0.814903	0.700844	0.648493	0.663878	0.868871	0.862389	0.803273	0.954863	0.784803	0.990315	0.994089	0.629549	0.350831	0.976221	0.806309	0.88267	0.776272	0.916109	0.858408	0.51778	0.765814	0.934847	0.909734	0.825901	0.944671		0.817336	0.14001
113	0.845493	0.884379	0.906954	0.818639	0.916276	0.839214	0.746842	0.810871	0.702574	0.649005	0.665081	0.86946	0.864053	0.800081	0.955414	0.776697	0.990079	0.994828	0.629973	0.349375	0.976371	0.853022	0.883498	0.783486	0.903036	0.864666	0.513783	0.75723	0.923988	0.916084	0.834725	0.94147		0.817708	0.14015
114	0.843865	0.877977	0.908081	0.817398	0.917735	0.840232	0.747997	0.806839	0.704303	0.649518	0.666226	0.870049	0.865718	0.796889	0.955966	0.780038	0.989843	0.995567	0.630398	0.347919	0.976522	0.826395	0.884327	0.778155	0.889962	0.870923	0.509787	0.748645	0.913129	0.914853	0.851453	0.942454		0.816224	0.140189
115	0.842236	0.871575	0.909208	0.824336	0.919194	0.841251	0.749152	0.802806	0.706032	0.650031	0.667371	0.870638	0.867382	0.793696	0.956517	0.783379	0.989606	0.996305	0.630822	0.346464	0.976672	0.769201	0.885155	0.772824	0.876888	0.877181	0.505791	0.74006	0.90227	0.913621	0.868181	0.945762		0.814113	0.140855
116	0.840701	0.865173	0.910335	0.839162	0.920653	0.842269	0.750307	0.798774	0.707761	0.650544	0.668516	0.871227	0.869046	0.790504	0.957068	0.78672	0.98937	0.997044	0.631247	0.345008	0.976823	0.756282	0.885984	0.767493	0.863815	0.883438	0.501795	0.731476	0.891412	0.91239	0.877111	0.949069		0.813391	0.14156
117	0.839427	0.858823	0.911461	0.856647	0.922112	0.843287	0.751461	0.800759	0.709491	0.651056	0.669661	0.871816	0.87071	0.787311	0.957619	0.79006	0.989134	0.997783	0.631671	0.343553	0.976973	0.810554	0.882681	0.763722	0.85945	0.889696	0.497799	0.723895	0.887735	0.911158	0.884093	0.952377		0.815437	0.141988
118	0.838154	0.852824	0.912588	0.81789	0.923571	0.844306	0.752616	0.80443	0.71122	0.651569	0.670805	0.872405	0.872374	0.784119	0.95817	0.793401	0.988898	0.998522	0.632096	0.342097	0.977124	0.881957	0.877858	0.760525	0.857217	0.895953	0.493802	0.722169	0.885219	0.909927	0.891076	0.955685		0.81658	0.142917
119	0.83688	0.846826	0.913715	0.782102	0.92503	0.845324	0.753771	0.808101	0.712949	0.652082	0.67195	0.872994	0.874039	0.780926	0.958722	0.796742	0.988661	0.999261	0.634359	0.340642	0.977274	0.773868	0.873034	0.757328	0.854983	0.902211	0.489806	0.720444	0.882702	0.908696	0.874206	0.958992		0.811519	0.142913
120	0.835607	0.840827	0.914842	0.801534	0.926489	0.846342	0.754926	0.811772	0.714679	0.652594	0.673095	0.873583	0.875703	0.777734	0.959273	0.800083	0.988425	1	0.638237	0.339186	0.977425	0.778248	0.86821	0.754274	0.852749	0.908468	0.48581	0.718718	0.880185	0.906617	0.852139	0.9623		0.811565	0.142979
121	0.834333	0.834829	0.915969	0.809462	0.927949	0.847361	0.756081	0.815443	0.716408	0.653107	0.67424	0.874172	0.877367	0.774781	0.959824	0.803423	0.988189	0.996486	0.642116	0.33773	0.977575	0.828857	0.863386	0.751676	0.850516	0.914725	0.481814	0.716993	0.877669	0.900854	0.830071	0.958704		0.812253	0.142723
122	0.833059	0.82883	0.916316	0.79024	0.929408	0.848379	0.757235	0.819114	0.718137	0.65362	0.675385	0.872289	0.879031	0.775239	0.960375	0.806764	0.987953	0.991757	0.645994	0.336275	0.977726	0.856191	0.858562	0.749078	0.849817	0.920983	0.477817	0.715267	0.875152	0.89509	0.849344	0.940123		0.812205	0.142563
123	0.831786	0.822831	0.913653	0.773184	0.930867	0.849431	0.75839	0.822786	0.719867	0.654133	0.67653	0.868684	0.880695	0.775698	0.960927	0.810105	0.987717	0.987028	0.649872	0.334819	0.977876	0.803399	0.853738	0.746479	0.858704	0.92724	0.473821	0.734975	0.872635	0.889326	0.876378	0.921542		0.810785	0.141956
124	0.830512	0.816833	0.91099	0.758467	0.932326	0.850508	0.759545	0.826457	0.721596	0.654645	0.677675	0.865078	0.882359	0.776156	0.961478	0.813446	0.98748	0.982299	0.65375	0.333364	0.978027	0.889991	0.848914	0.752853	0.867591	0.909463	0.470974	0.78102	0.870119	0.883562	0.903412	0.902961		0.814183	0.141603
125	0.829239	0.810834	0.908326	0.768573	0.933785	0.851586	0.7607	0.830128	0.723325	0.655158	0.678819	0.861473	0.88172	0.776615	0.962029	0.816786	0.987244	0.97757	0.657629	0.331908	0.978177	0.854546	0.84409	0.7623	0.876478	0.887494	0.468917	0.827065	0.867602	0.877798	0.892908	0.88438		0.813288	0.139634
126	0.827965	0.804835	0.905663	0.791231	0.935244	0.852663	0.761854	0.833799	0.725055	0.655671	0.679964	0.857868	0.879294	0.777074	0.96258	0.820127	0.987008	0.972841	0.661507	0.330453	0.978328	0.83035	0.839266	0.771748	0.885365	0.865526	0.466859	0.87311	0.865085	0.872035	0.876435	0.865799		0.812894	0.138577
127	0.826691	0.810899	0.903	0.806728	0.936703	0.85374	0.763009	0.83747	0.726784	0.656183	0.681109	0.854262	0.876868	0.777532	0.963132	0.815865	0.986772	0.968112	0.665385	0.328997	0.978478	0.86418	0.834443	0.774372	0.894252	0.843557	0.464802	0.919155	0.871609	0.866271	0.859963	0.847218		0.814298	0.13904
128	0.825418	0.821343	0.900337	0.822153	0.938162	0.854817	0.764164	0.841141	0.728513	0.656696	0.682254	0.850657	0.874442	0.777991	0.963683	0.80575	0.986535	0.963383	0.669263	0.327542	0.978629	0.798325	0.829619	0.756716	0.88922	0.821589	0.462744	0.9652	0.881975	0.875066	0.836295	0.828637		0.811821	0.14
129	0.824144	0.831788	0.897674	0.875973	0.939621	0.855894	0.765319	0.844812	0.730242	0.657209	0.683399	0.847052	0.872017	0.778449	0.964234	0.795635	0.986299	0.958654	0.673142	0.326086	0.978779	0.922295	0.824795	0.739059	0.868655	0.799621	0.460687	0.964663	0.892342	0.885255	0.811681	0.840719		0.815506	0.142003
130	0.822871	0.842233	0.895011	0.91402	0.94108	0.856972	0.766474	0.848483	0.731972	0.657721	0.684544	0.843446	0.869591	0.778908	0.964785	0.785519	0.986063	0.953925	0.67702	0.324722	0.97893	0.834106	0.819971	0.721402	0.84809	0.777652	0.458629	0.948678	0.902708	0.895444	0.787066	0.853181		0.8116	0.141715
131	0.821597	0.852678	0.892347	0.894122	0.942539	0.858049	0.767628	0.852154	0.733701	0.658234	0.685688	0.839841	0.867165	0.779367	0.965336	0.775404	0.985827	0.949196	0.680898	0.323562	0.97908	0.732911	0.815147	0.722649	0.827525	0.755684	0.456572	0.932693	0.913075	0.905633	0.807874	0.865642		0.807494	0.142064
132	0.820323	0.863123	0.889684	0.876466	0.943998	0.859126	0.768783	0.855825	0.73543	0.658747	0.686833	0.836236	0.864739	0.779825	0.965888	0.765289	0.985591	0.944467	0.684776	0.322403	0.979231	0.755837	0.810323	0.729906	0.80696	0.733715	0.454514	0.916708	0.923441	0.915822	0.833474	0.878104		0.807675	0.142032
133	0.81905	0.873567	0.887021	0.862211	0.945457	0.860203	0.769938	0.859496	0.73716	0.65926	0.687978	0.83263	0.862314	0.780284	0.966439	0.755174	0.985354	0.939739	0.688655	0.321244	0.979381	0.824585	0.805499	0.737163	0.786395	0.711747	0.452457	0.900722	0.933808	0.926011	0.859073	0.890565		0.809393	0.142739
134	0.817776	0.884012	0.884358	0.848968	0.946916	0.86128	0.771093	0.863167	0.738889	0.659772	0.689123	0.829025	0.859888	0.780742	0.96699	0.745059	0.985118	0.93501	0.692533	0.320085	0.979532	0.787156	0.800675	0.749043	0.782985	0.689779	0.450399	0.884737	0.944174	0.9362	0.828981	0.903027		0.806765	0.143569
135	0.816503	0.894457	0.881695	0.836455	0.948375	0.862357	0.772247	0.866838	0.740618	0.659981	0.690268	0.82542	0.857462	0.781201	0.967541	0.734943	0.984882	0.930281	0.696411	0.318925	0.979682	0.777182	0.795852	0.773697	0.783673	0.66781	0.448342	0.868752	0.954541	0.923319	0.794402	0.915488		0.804675	0.144226
136	0.815229	0.900152	0.879032	0.83769	0.949834	0.863435	0.773402	0.87051	0.742348	0.659726	0.691413	0.821814	0.855036	0.781659	0.968093	0.724828	0.984646	0.925552	0.700289	0.317766	0.979833	0.786471	0.791028	0.798351	0.784361	0.645842	0.453448	0.852767	0.964907	0.897368	0.759823	0.917874		0.802954	0.144398
137	0.813955	0.896567	0.876368	0.843178	0.951293	0.864512	0.774557	0.874181	0.744077	0.65947	0.692558	0.818209	0.852611	0.782118	0.968644	0.714713	0.98441	0.920823	0.704168	0.316607	0.979983	0.795449	0.786204	0.823005	0.785048	0.650206	0.460981	0.836782	0.966681	0.871417	0.781109	0.915071		0.80328	0.14297
138	0.812682	0.892983	0.873705	0.809883	0.952752	0.865589	0.775712	0.877852	0.745806	0.659215	0.693702	0.814604	0.850185	0.782577	0.969195	0.704598	0.984173	0.916094	0.708046	0.315448	0.980134	0.787003	0.78138	0.823014	0.785736	0.662696	0.468513	0.820797	0.961205	0.845466	0.805565	0.912269		0.801206	0.141147
139	0.811408	0.889398	0.871042	0.778612	0.954211	0.866666	0.776867	0.881523	0.747536	0.658959	0.694847	0.810998	0.847759	0.783035	0.969746	0.694482	0.983937	0.911365	0.711924	0.314288	0.980284	0.808307	0.776556	0.815773	0.786766	0.675187	0.476046	0.804811	0.955729	0.819516	0.83002	0.909467		0.799908	0.139918
140	0.810135	0.885813	0.868379	0.775306	0.95567	0.867743	0.778021	0.885194	0.749265	0.658703	0.695992	0.807393	0.845333	0.783494	0.970298	0.686024	0.983701	0.906636	0.715802	0.313129	0.980435	0.817029	0.771732	0.808533	0.789866	0.687677	0.483578	0.788745	0.950253	0.793565	0.821125	0.906665		0.798164	0.13881
141	0.808861	0.882229	0.865716	0.761516	0.957129	0.868821	0.780071	0.888865	0.750994	0.658448	0.697007	0.803788	0.842907	0.783952	0.970849	0.689108	0.983465	0.901907	0.719681	0.31197	0.980585	0.788684	0.766908	0.793282	0.792967	0.700167	0.491111	0.77253	0.944776	0.767614	0.811099	0.903863		0.795027	0.137708
142	0.807587	0.878644	0.863053	0.724777	0.958588	0.869898	0.782544	0.892536	0.752723	0.658192	0.697078	0.800182	0.840482	0.784411	0.9714	0.692192	0.983228	0.897178	0.723559	0.310811	0.980736	0.729365	0.762084	0.757403	0.796068	0.712657	0.498643	0.756316	0.9393	0.757638	0.801073	0.901061		0.790044	0.137756
143	0.806314	0.87506	0.860389	0.778589	0.960048	0.870975	0.785018	0.896207	0.754453	0.657936	0.69715	0.796577	0.838056	0.78487	0.971951	0.695276	0.982992	0.892449	0.727437	0.309652	0.980886	0.726126	0.757261	0.721524	0.799169	0.725147	0.506176	0.740102	0.933824	0.775564	0.817067	0.894837		0.791221	0.13675
144	0.80504	0.871475	0.857726	0.924095	0.961507	0.872052	0.787491	0.899878	0.756182	0.657681	0.697221	0.792972	0.83563	0.785328	0.972502	0.69836	0.982756	0.88772	0.731315	0.308492	0.981037	0.766793	0.752437	0.685646	0.80227	0.737637	0.513709	0.723887	0.928348	0.793491	0.833376	0.881746		0.796431	0.138167
145	0.803767	0.86789	0.855063	0.91388	0.962966	0.873129	0.789965	0.903549	0.757911	0.657425	0.697293	0.789366	0.833204	0.785787	0.973054	0.701444	0.98252	0.882991	0.735194	0.307333	0.981187	0.754666	0.747613	0.709127	0.812445	0.750127	0.521241	0.707673	0.922871	0.811418	0.849687	0.868656		0.797201	0.136915
146	0.805171	0.85691	0.8524	0.830431	0.964425	0.874207	0.792438	0.90722	0.759641	0.65717	0.697364	0.785761	0.830779	0.786245	0.973605	0.704528	0.982284	0.878262	0.739072	0.306174	0.981338	0.748369	0.742789	0.748701	0.830398	0.762617	0.528774	0.706139	0.917395	0.829344	0.866304	0.855565		0.796932	0.134295
147	0.808436	0.845487	0.848592	0.820861	0.965884	0.875284	0.794912	0.910891	0.76137	0.656914	0.697436	0.782156	0.828353	0.786704	0.974156	0.707612	0.982047	0.873533	0.74295	0.305015	0.981488	0.791569	0.737965	0.788275	0.84835	0.775107	0.536306	0.712244	0.911821	0.847271	0.882921	0.842474		0.800762	0.133259
148	0.811701	0.834064	0.844339	0.826813	0.967343	0.876361	0.797385	0.914562	0.763099	0.656658	0.697507	0.77855	0.825927	0.787163	0.974707	0.710696	0.981811	0.868804	0.746828	0.303855	0.981639	0.813462	0.733141	0.81339	0.866303	0.787597	0.532065	0.718348	0.906089	0.865198	0.899072	0.829383		0.803558	0.133989
149	0.814966	0.822641	0.840087	0.911095	0.968241	0.877438	0.799858	0.918234	0.764829	0.656403	0.697578	0.774945	0.823501	0.787621	0.975259	0.71378	0.981575	0.864075	0.750707	0.302696	0.981789	0.825869	0.728317	0.803734	0.884256	0.800087	0.526532	0.724452	0.900357	0.881932	0.900041	0.816292		0.80685	0.13603
150	0.818231	0.811218	0.835835	0.963061	0.968488	0.878515	0.802332	0.921905	0.766558	0.656147	0.69765	0.771339	0.821076	0.78808	0.97581	0.716864	0.981339	0.859346	0.754585	0.301537	0.98194	0.804706	0.723493	0.794078	0.902208	0.793693	0.521	0.730556	0.894625	0.886586	0.901011	0.803322		0.807098	0.138356
151	0.821496	0.799795	0.831582	0.90681	0.968735	0.879593	0.804805	0.925576	0.768287	0.655892	0.697721	0.767734	0.81865	0.788538	0.976361	0.719948	0.981102	0.854617	0.758463	0.300378	0.98209	0.766767	0.718669	0.784421	0.892846	0.778283	0.515468	0.73666	0.888893	0.891239	0.901328	0.814907		0.803052	0.137191
152	0.824761	0.788372	0.82733	0.807638	0.968983	0.88067	0.807279	0.929247	0.770017	0.655636	0.697793	0.764129	0.816224	0.788997	0.976912	0.723032	0.980866	0.849888	0.762341	0.299218	0.982241	0.752027	0.713846	0.784711	0.877116	0.762873	0.509935	0.742765	0.883161	0.895892	0.889438	0.826492		0.79812	0.136129
153	0.828027	0.776949	0.823078	0.647514	0.96923	0.881747	0.809752	0.932918	0.771746	0.65538	0.697864	0.767586	0.813798	0.789455	0.977464	0.726116	0.98063	0.845159	0.76622	0.298059	0.982391	0.870151	0.709022	0.787476	0.861386	0.747463	0.504403	0.748869	0.877429	0.900545	0.877548	0.838076		0.795733	0.139413
154	0.831292	0.765526	0.818825	0.590372	0.969477	0.882824	0.812226	0.936589	0.773475	0.655125	0.697936	0.771213	0.811373	0.789914	0.978015	0.732473	0.980394	0.84043	0.770098	0.2969	0.982542	0.805847	0.704198	0.790241	0.845657	0.732053	0.498871	0.754973	0.871696	0.905199	0.867979	0.849661		0.791043	0.14156
155	0.834557	0.765158	0.814573	0.602894	0.969725	0.883901	0.814699	0.94026	0.775204	0.654869	0.698007	0.774839	0.808947	0.790373	0.978566	0.740327	0.980158	0.835701	0.773976	0.295741	0.982692	0.761803	0.702617	0.794266	0.829927	0.716643	0.493338	0.761077	0.865964	0.909852	0.888523	0.861246		0.790638	0.142238
156	0.837822	0.773888	0.810321	0.648146	0.969972	0.884979	0.817173	0.938892	0.776934	0.654613	0.698079	0.778466	0.807079	0.790831	0.979117	0.748181	0.979921	0.830972	0.777854	0.294581	0.982843	0.742811	0.708335	0.801124	0.818994	0.701233	0.487806	0.767181	0.860232	0.914505	0.909068	0.872831		0.79265	0.141836
157	0.841087	0.782617	0.806068	0.702642	0.970219	0.886056	0.819646	0.932525	0.778663	0.654358	0.69815	0.782093	0.807732	0.79129	0.979668	0.756036	0.979685	0.826243	0.781733	0.293422	0.982993	0.732162	0.714052	0.807983	0.836219	0.685823	0.482274	0.775081	0.855124	0.917942	0.928576	0.884416		0.796018	0.141881
158	0.844352	0.791346	0.801816	0.687512	0.970467	0.887133	0.82212	0.926158	0.780392	0.654102	0.698221	0.78572	0.808385	0.791748	0.98022	0.76389	0.979449	0.821514	0.785611	0.292263	0.983144	0.781748	0.719769	0.814841	0.853443	0.670413	0.476741	0.78803	0.852181	0.921104	0.937911	0.886087		0.798682	0.142915
159	0.847617	0.800076	0.797564	0.68579	0.970714	0.88821	0.824593	0.919791	0.782122	0.653847	0.698293	0.789347	0.809038	0.792207	0.980771	0.771744	0.979213	0.816785	0.789489	0.291104	0.983294	0.749885	0.725486	0.797646	0.870667	0.655004	0.471342	0.800978	0.849239	0.924266	0.947245	0.883034		0.798325	0.144411
160	0.850882	0.808805	0.793311	0.777924	0.970961	0.889287	0.827067	0.913424	0.783851	0.653591	0.698364	0.792973	0.809691	0.792666	0.981322	0.779599	0.978976	0.812056	0.793367	0.289944	0.983445	0.730142	0.731203	0.77498	0.887892	0.639594	0.46822	0.813927	0.846296	0.927428	0.956448	0.879981		0.801176	0.14466
161	0.854147	0.817534	0.789059	0.828722	0.971209	0.890365	0.82954	0.907057	0.78558	0.653335	0.698436	0.7966	0.810344	0.793124	0.981873	0.787453	0.97874	0.807327	0.797245	0.288785	0.983595	0.787519	0.73692	0.752315	0.905116	0.624184	0.465098	0.826875	0.843353	0.93059	0.964619	0.876928		0.805112	0.145785
162	0.857412	0.826264	0.784807	0.795429	0.971456	0.891442	0.832014	0.90069	0.78731	0.65308	0.698507	0.800227	0.810998	0.793312	0.982425	0.795307	0.978504	0.802598	0.801124	0.287626	0.983746	0.921826	0.742638	0.732705	0.908964	0.608774	0.461976	0.839824	0.84041	0.933752	0.972791	0.873875		0.808494	0.148792
163	0.860677	0.834993	0.780554	0.730725	0.971703	0.892519	0.834487	0.894323	0.789039	0.652824	0.698579	0.803854	0.811651	0.792253	0.982976	0.803162	0.978268	0.79787	0.805002	0.288037	0.983896	0.827491	0.748355	0.71954	0.898329	0.610296	0.458853	0.840132	0.837467	0.936914	0.974883	0.870822		0.803452	0.148174
164	0.863942	0.842851	0.776302	0.636179	0.971951	0.893114	0.836961	0.887956	0.790768	0.652568	0.69865	0.807481	0.812304	0.791194	0.983527	0.811016	0.978032	0.793141	0.80888	0.28954	0.984047	0.786501	0.754072	0.706374	0.887694	0.623608	0.455731	0.830693	0.834525	0.941962	0.937752	0.867769		0.798034	0.148891
165	0.867207	0.845909	0.77205	0.610094	0.972198	0.891505	0.839434	0.881589	0.792498	0.652313	0.698722	0.811107	0.812957	0.790135	0.984078	0.81887	0.977795	0.788412	0.812758	0.291044	0.984197	0.787634	0.759789	0.693209	0.877059	0.636921	0.452609	0.821254	0.831582	0.948608	0.900622	0.865245		0.795919	0.148661
166	0.870472	0.848966	0.767797	0.613897	0.972445	0.889896	0.841908	0.875222	0.793267	0.652057	0.698793	0.814734	0.81361	0.789076	0.98463	0.826725	0.977559	0.783683	0.816637	0.292548	0.984348	0.8021	0.765506	0.706609	0.866423	0.650233	0.449487	0.811815	0.828639	0.955254	0.869858	0.863705		0.796184	0.147286
167	0.873737	0.852023	0.763545	0.725318	0.972693	0.888286	0.844381	0.868855	0.792548	0.651802	0.698864	0.818361	0.814263	0.788018	0.985181	0.831683	0.977323	0.778954	0.820515	0.294052	0.984498	0.806312	0.771224	0.725502	0.855788	0.663545	0.446365	0.802376	0.826704	0.9619	0.873787	0.862165		0.800643	0.143613
168	0.877002	0.85508	0.759293	0.842337	0.97294	0.886677	0.846855	0.862488	0.79183	0.651546	0.698936	0.821988	0.814916	0.786959	0.985732	0.827795	0.977087	0.774225	0.824393	0.295555	0.984649	0.847332	0.776941	0.744394	0.845153	0.676858	0.443242	0.792937	0.839413	0.968546	0.877716	0.860625		0.806607	0.143037
169	0.880267	0.858138	0.755041	0.822217	0.973187	0.885068	0.849328	0.856121	0.791111	0.65129	0.699007	0.825615	0.815569	0.7859	0.986283	0.823907	0.97685	0.769496	0.828271	0.297059	0.984799	0.865178	0.782658	0.754908	0.834518	0.69017	0.44012	0.793533	0.852121	0.975192	0.8751	0.859085		0.80741	0.143031
170	0.883532	0.861195	0.750788	0.810403	0.973435	0.883459	0.851802	0.849755	0.790392	0.651035	0.691638	0.829242	0.816222	0.784841	0.986834	0.82002	0.976614	0.764767	0.83215	0.298563	0.98495	0.814503	0.788375	0.74884	0.823883	0.703482	0.436998	0.795669	0.864829	0.981838	0.841832	0.857544		0.80467	0.142729
171	0.886797	0.864252	0.748094	0.824058	0.973682	0.88185	0.854275	0.843388	0.789674	0.650779	0.682013	0.832868	0.816875	0.783783	0.987386	0.816132	0.976378	0.760038	0.836028	0.300067	0.9851	0.765055	0.794092	0.742772	0.813248	0.716795	0.435967	0.797805	0.877537	0.983531	0.808563	0.856004		0.802653	0.143117
172	0.890062	0.867309	0.750461	0.812861	0.973929	0.880241	0.856749	0.837021	0.788955	0.650523	0.672387	0.836495	0.817529	0.782724	0.987937	0.812244	0.976142	0.755309	0.839906	0.30157	0.985251	0.790847	0.799809	0.736704	0.802612	0.730107	0.442829	0.799941	0.890246	0.971623	0.783198	0.854465		0.802437	0.142249
173	0.893327	0.870366	0.752829	0.768611	0.974177	0.878631	0.859222	0.830654	0.788236	0.650268	0.662761	0.840122	0.818182	0.781665	0.988488	0.808356	0.975906	0.75058	0.843784	0.303074	0.985401	0.73833	0.805527	0.741865	0.792902	0.743419	0.449691	0.802076	0.902954	0.959716	0.790084	0.852984		0.800131	0.142095
174	0.896592	0.86775	0.755197	0.79086	0.974424	0.877022	0.861696	0.824287	0.787518	0.650012	0.653135	0.843749	0.818835	0.780606	0.989039	0.804468	0.975669	0.745851	0.847663	0.304578	0.985552	0.801073	0.811244	0.749123	0.788459	0.756732	0.456553	0.802549	0.915662	0.947808	0.79697	0.851504		0.803506	0.140907
175	0.899857	0.863329	0.757565	0.85519	0.974671	0.875413	0.864169	0.81792	0.786799	0.649757	0.643509	0.847376	0.819488	0.779548	0.989591	0.800581	0.975433	0.741122	0.851541	0.306082	0.985702	0.800704	0.816961	0.75638	0.784016	0.770044	0.463415	0.794852	0.92837	0.935901	0.808735	0.850023		0.806064	0.14074
176	0.90325	0.858908	0.759933	0.794528	0.974919	0.873804	0.866643	0.811553	0.78608	0.649501	0.633883	0.851002	0.820141	0.778489	0.990142	0.796693	0.975197	0.736393	0.855419	0.307585	0.985853	0.746683	0.822678	0.761146	0.779573	0.76869	0.470277	0.787155	0.941079	0.923993	0.838032	0.848542		0.803055	0.140874
177	0.906654	0.854487	0.762301	0.701777	0.975166	0.872195	0.869116	0.805186	0.785362	0.649245	0.624257	0.854629	0.820794	0.77743	0.990693	0.792805	0.974961	0.731664	0.859297	0.309089	0.986003	0.708744	0.828395	0.761278	0.77513	0.752797	0.477139	0.779458	0.953787	0.912086	0.867328	0.847061		0.798947	0.143205
178	0.910058	0.850066	0.764669	0.797359	0.975413	0.870585	0.87159	0.798819	0.784643	0.64899	0.614632	0.858256	0.821447	0.776371	0.991244	0.788917	0.974724	0.726935	0.863176	0.310593	0.986154	0.724621	0.834113	0.76141	0.770687	0.736904	0.484001	0.771762	0.951572	0.900178	0.877338	0.84558		0.801338	0.141892
179	0.913461	0.845645	0.767037	0.881167	0.975661	0.868976	0.874063	0.792452	0.783924	0.648734	0.605006	0.861883	0.8221	0.775312	0.991796	0.78503	0.974488	0.722206	0.867054	0.312097	0.986304	0.759127	0.83983	0.761542	0.766244	0.72101	0.490863	0.764065	0.947793	0.905783	0.825789	0.844099		0.802517	0.141996
180	0.916865	0.841224	0.769405	0.883315	0.975908	0.867367	0.876537	0.786085	0.783206	0.648479	0.59538	0.86551	0.822753	0.774254	0.992347	0.781142	0.974252	0.717477	0.865735	0.3136	0.986455	0.749126	0.845547	0.749487	0.761801	0.705117	0.497725	0.767079	0.944013	0.911516	0.77424	0.85091		0.799808	0.142796
181	0.920269	0.836802	0.771773	0.873222	0.976155	0.865758	0.87901	0.779718	0.782487	0.649566	0.585754	0.869137	0.823407	0.773195	0.992898	0.78318	0.974016	0.712748	0.862894	0.315104	0.986605	0.717497	0.851264	0.735394	0.757358	0.689224	0.504587	0.7821	0.940233	0.917249	0.743649	0.861371		0.797301	0.144084
182	0.923673	0.832381	0.77414	0.839944	0.976403	0.864149	0.881484	0.773351	0.781768	0.650893	0.576128	0.872763	0.82406	0.772136	0.993449	0.786634	0.97378	0.708531	0.860053	0.316608	0.986756	0.718878	0.856981	0.7213	0.752915	0.673331	0.511448	0.797121	0.936454	0.922982	0.772877	0.871832		0.797038	0.144329
183	0.927077	0.824506	0.776508	0.801408	0.97665	0.86254	0.883957	0.766984	0.78105	0.652221	0.566502	0.873086	0.824713	0.771077	0.994	0.790088	0.973543	0.708414	0.857212	0.318112	0.986906	0.777478	0.862698	0.724784	0.748472	0.657438	0.516133	0.812143	0.932674	0.928715	0.802105	0.882293		0.798797	0.144293
184	0.930481	0.810585	0.778876	0.758187	0.976897	0.86093	0.886431	0.760617	0.780331	0.653549	0.556877	0.867626	0.825366	0.770019	0.994552	0.793542	0.973307	0.708296	0.854371	0.319615	0.987057	0.784481	0.868416	0.759029	0.744029	0.641545	0.517007	0.827164	0.928895	0.934448	0.818127	0.892754		0.798856	0.145327
185	0.933885	0.796665	0.781244	0.729425	0.977145	0.859321	0.888904	0.75425	0.779612	0.654876	0.547251	0.862165	0.826019	0.76896	0.995103	0.796996	0.973071	0.708179	0.85153	0.321119	0.987207	0.749004	0.874133	0.793273	0.74346	0.625652	0.517881	0.842185	0.925115	0.940181	0.800245	0.903215		0.797102	0.147157
186	0.937289	0.782744	0.783612	0.706509	0.977392	0.857712	0.891378	0.747883	0.778894	0.656204	0.537625	0.856705	0.826672	0.767901	0.995654	0.80045	0.972835	0.708061	0.848689	0.322623	0.987358	0.73669	0.87985	0.827517	0.74375	0.609759	0.518756	0.839527	0.921336	0.929137	0.782362	0.913676		0.795205	0.148754
187	0.940693	0.768824	0.78598	0.838552	0.973375	0.856103	0.893851	0.741516	0.778175	0.657531	0.527999	0.851245	0.827325	0.766842	0.996205	0.803905	0.972599	0.707943	0.845848	0.324127	0.987508	0.819571	0.885567	0.800986	0.74404	0.593866	0.51963	0.8317	0.917556	0.911518	0.7756	0.92145		0.798988	0.148337
188	0.944097	0.754903	0.788348	0.975324	0.96915	0.854494	0.895492	0.735149	0.777456	0.658859	0.518373	0.845785	0.830013	0.765784	0.996757	0.807359	0.972362	0.707826	0.843007	0.32563	0.987659	0.783234	0.891284	0.765423	0.74433	0.577973	0.520504	0.823873	0.914764	0.893899	0.79464	0.924585		0.799635	0.152398
189	0.947501	0.740983	0.790716	0.955176	0.964926	0.852885	0.893398	0.728782	0.776738	0.660187	0.508747	0.840324	0.833212	0.764725	0.997308	0.810813	0.972126	0.707708	0.840166	0.327134	0.987809	0.793052	0.897002	0.72986	0.74462	0.572352	0.521378	0.816046	0.91231	0.87628	0.81368	0.927719		0.797052	0.152567
190	0.950905	0.727062	0.793084	0.913439	0.960701	0.851275	0.891303	0.722415	0.776019	0.661514	0.499122	0.834864	0.836412	0.763666	0.997859	0.814267	0.97189	0.70759	0.837325	0.328638	0.98796	0.780185	0.902719	0.714883	0.748256	0.581222	0.522252	0.808219	0.909855	0.858662	0.831794	0.930854		0.794257	0.15164
191	0.954309	0.713141	0.795451	0.810846	0.956477	0.849666	0.889208	0.716048	0.7753	0.662842	0.489496	0.829404	0.839611	0.762607	0.99841	0.817721	0.971654	0.707473	0.834484	0.330142	0.98811	0.768326	0.908436	0.733831	0.770397	0.590091	0.523127	0.800848	0.9074	0.841043	0.84796	0.933988		0.791183	0.150042
192	0.957713	0.699221	0.797819	0.758924	0.952252	0.848057	0.887114	0.709681	0.774582	0.66417	0.47987	0.823944	0.842811	0.761548	0.998962	0.821175	0.971417	0.707355	0.831643	0.331645	0.988261	0.814747	0.914153	0.75278	0.792539	0.598961	0.524001	0.799013	0.904945	0.823424	0.864127	0.937123		0.791687	0.150442
193	0.961117	0.707681	0.800187	0.770163	0.948028	0.846448	0.885019	0.703314	0.773863	0.665497	0.470244	0.818483	0.84601	0.76049	0.999513	0.824629	0.971181	0.707237	0.828802	0.333149	0.988411	0.739541	0.91987	0.771729	0.81468	0.60783	0.524875	0.797179	0.902491	0.82031	0.867056	0.940257		0.791103	0.150737
194	0.964521	0.716864	0.802555	0.827847	0.943803	0.844839	0.882925	0.696947	0.773144	0.666825	0.460618	0.813023	0.84921	0.759431	1	0.825537	0.970945	0.70712	0.825961	0.334653	0.988562	0.725139	0.919563	0.77289	0.836821	0.6167	0.525749	0.795344	0.900036	0.835348	0.844624	0.943415		0.792842	0.151029
195	0.967925	0.726048	0.804923	0.912996	0.939579	0.84323	0.88083	0.692555	0.772426	0.668153	0.450992	0.807563	0.852409	0.758372	0.999837	0.822068	0.970709	0.707002	0.82312	0.336156	0.988712	0.722452	0.91847	0.77173	0.858962	0.625569	0.523148	0.79351	0.897581	0.850385	0.822192	0.947135		0.795523	0.152916
196	0.971329	0.735232	0.807133	0.854996	0.935355	0.84162	0.878736	0.695051	0.771707	0.66948	0.441367	0.802103	0.855609	0.757313	0.999675	0.818599	0.970473	0.706884	0.820279	0.336506	0.988863	0.7057	0.917377	0.77057	0.871113	0.634439	0.517309	0.791675	0.895126	0.865423	0.818271	0.950855		0.79363	0.152952
197	0.974733	0.744416	0.809291	0.763784	0.93113	0.840011	0.876641	0.697546	0.770988	0.670808	0.431741	0.796642	0.858808	0.756255	0.999512	0.81513	0.970236	0.706767	0.817438	0.336685	0.989013	0.66698	0.916284	0.769347	0.87277	0.643308	0.51147	0.787732	0.892672	0.88046	0.846718	0.954575		0.790622	0.15459
198	0.978137	0.7536	0.811448	0.828308	0.926906	0.838402	0.874547	0.700042	0.77027	0.672136	0.429206	0.791182	0.862008	0.755196	0.99935	0.811661	0.97	0.706649	0.814598	0.336864	0.989164	0.741687	0.915191	0.768027	0.874427	0.652178	0.505631	0.780325	0.89284	0.895498	0.875166	0.958295		0.796217	0.154156
199	0.981541	0.762783	0.813606	0.882353	0.922681	0.836793	0.872452	0.702538	0.769551	0.673463	0.436733	0.785722	0.865207	0.754137	0.999187	0.808192	0.969764	0.706531	0.811757	0.337043	0.989314	0.733591	0.914098	0.766708	0.876084	0.661048	0.499792	0.772919	0.894858	0.910535	0.881436	0.962015		0.798576	0.154925
200	0.984945	0.771967	0.815763	0.884431	0.918457	0.835184	0.870357	0.705034	0.768832	0.674791	0.444259	0.780262	0.868407	0.753078	0.999025	0.804723	0.969528	0.706414	0.808916	0.337222	0.989465	0.721831	0.913005	0.765388	0.877741	0.669917	0.493953	0.765512	0.896875	0.923426	0.852234	0.965735		0.798021	0.154704
201	0.988349	0.781151	0.817921	0.877359	0.914232	0.833575	0.868263	0.70753	0.768114	0.676119	0.451786	0.774801	0.871606	0.75202	0.998862	0.801254	0.969291	0.706296	0.806075	0.337401	0.989615	0.728407	0.911912	0.762882	0.879398	0.678787	0.488114	0.758105	0.898893	0.925827	0.823033	0.969455		0.797388	0.154071
202	0.991753	0.78778	0.820078	0.854122	0.910008	0.831965	0.866168	0.710026	0.767395	0.677446	0.459312	0.769341	0.874806	0.750961	0.9987	0.797785	0.969055	0.706178	0.803234	0.33758	0.989766	0.740478	0.910819	0.760241	0.879217	0.687625	0.482275	0.750698	0.900911	0.928227	0.798506	0.960864		0.796041	0.152965
203	0.995157	0.792509	0.822236	0.818534	0.905784	0.830356	0.864074	0.712522	0.766676	0.678774	0.466839	0.763881	0.878005	0.74942	0.998537	0.794316	0.968819	0.706061	0.800393	0.33776	0.989916	0.790739	0.909726	0.757601	0.878638	0.696401	0.476436	0.756023	0.902928	0.930628	0.78083	0.947281		0.795869	0.151631
204	0.998561	0.797238	0.824394	0.772626	0.901559	0.828747	0.861979	0.715018	0.765958	0.680102	0.474365	0.758421	0.881205	0.746713	0.998375	0.790847	0.968583	0.705943	0.797552	0.337939	0.990067	0.774659	0.908633	0.755071	0.878059	0.705177	0.470597	0.767322	0.904946	0.933028	0.763155	0.933698		0.793454	0.151098
205	1	0.801967	0.826551	0.744165	0.897335	0.827138	0.859885	0.717514	0.765239	0.681429	0.481892	0.75296	0.884404	0.744005	0.998212	0.787378	0.968347	0.705825	0.794711	0.338118	0.990217	0.757952	0.90754	0.752703	0.877481	0.713953	0.464759	0.778621	0.906964	0.935429	0.76946	0.920115		0.792258	0.150762
206	0.995338	0.806697	0.828709	0.72222	0.89311	0.827369	0.85779	0.72001	0.76452	0.682757	0.489418	0.7475	0.887604	0.741297	0.99805	0.783909	0.96811	0.705708	0.79187	0.338297	0.990368	0.748934	0.906447	0.750334	0.876902	0.722728	0.45892	0.78992	0.908982	0.93783	0.808019	0.906532		0.792381	0.150359
207	0.990676	0.811426	0.830866	0.654469	0.888886	0.828105	0.855695	0.722506	0.763802	0.684085	0.496945	0.74204	0.890803	0.738589	0.997887	0.78044	0.967874	0.70559	0.789029	0.338476	0.990518	0.714614	0.905354	0.747966	0.876323	0.731504	0.455223	0.80122	0.910999	0.94023	0.846577	0.892949		0.790365	0.151844
208	0.986014	0.816155	0.833024	0.592415	0.884661	0.828841	0.853601	0.725001	0.763083	0.685412	0.504471	0.73658	0.894003	0.735881	0.997725	0.780211	0.967638	0.705472	0.786188	0.338655	0.990669	0.707781	0.904261	0.71193	0.875745	0.74028	0.452573	0.812519	0.910639	0.940101	0.863225	0.879366		0.787629	0.15396
209	0.981352	0.820885	0.835181	0.627598	0.880437	0.829578	0.851506	0.727497	0.762364	0.68674	0.511998	0.731119	0.897202	0.733173	0.997562	0.780231	0.967402	0.705355	0.783347	0.338834	0.990819	0.75452	0.903168	0.672668	0.875166	0.749055	0.449923	0.815795	0.90709	0.939676	0.852801	0.871275		0.788479	0.151947
210	0.976689	0.825614	0.837339	0.692801	0.876212	0.830314	0.849412	0.729993	0.761645	0.688068	0.519524	0.725659	0.900402	0.730465	0.9974	0.780252	0.967165	0.705237	0.780506	0.339013	0.99097	0.783282	0.902075	0.633407	0.874587	0.757831	0.447273	0.818932	0.903542	0.939252	0.842377	0.872		0.789976	0.150486
211	0.972027	0.827276	0.839496	0.836033	0.871988	0.831051	0.847317	0.732489	0.760927	0.689395	0.527051	0.720199	0.903601	0.727757	0.997237	0.780273	0.966929	0.705119	0.777665	0.339192	0.99112	0.792515	0.900982	0.619097	0.874009	0.766607	0.444623	0.822069	0.899993	0.938827	0.844269	0.872725		0.794371	0.149635
212	0.967365	0.814839	0.841654	0.835779	0.867764	0.831787	0.845223	0.734985	0.760208	0.690723	0.534577	0.714739	0.906801	0.725049	0.997074	0.780293	0.966693	0.705002	0.774824	0.339371	0.991271	0.840704	0.899889	0.639302	0.87343	0.775383	0.441973	0.825206	0.896444	0.938402	0.860151	0.87345		0.796574	0.148779
213	0.962703	0.802401	0.843812	0.667833	0.863539	0.832523	0.843128	0.737481	0.759489	0.69205	0.542104	0.709279	0.91	0.722341	0.996912	0.780314	0.966457	0.704884	0.771983	0.33955	0.991421	0.809184	0.898796	0.659506	0.872851	0.784158	0.439323	0.828343	0.892895	0.937978	0.876032	0.874175		0.791045	0.149264
214	0.958041	0.789964	0.845969	0.671785	0.859315	0.83326	0.841033	0.739977	0.758771	0.693378	0.54963	0.712606	0.9132	0.719633	0.996749	0.780335	0.966221	0.704766	0.769142	0.339729	0.991572	0.808421	0.897703	0.679711	0.872273	0.792934	0.436673	0.828294	0.889346	0.937553	0.879331	0.8749		0.791632	0.148132
215	0.953379	0.777527	0.848127	0.770607	0.85509	0.833996	0.838939	0.742473	0.758052	0.694706	0.557157	0.71885	0.916399	0.716925	0.996587	0.780356	0.965984	0.704649	0.766301	0.339908	0.991722	0.753388	0.89661	0.670493	0.871694	0.800558	0.434022	0.820261	0.885797	0.934817	0.869485	0.875625		0.79189	0.146142
216	0.948717	0.76509	0.850284	0.814721	0.850866	0.834732	0.836844	0.744969	0.757333	0.696033	0.564684	0.725094	0.919599	0.714217	0.996424	0.780376	0.965748	0.704531	0.76346	0.340087	0.991873	0.668082	0.895517	0.658944	0.871115	0.804539	0.431372	0.812227	0.882248	0.930671	0.85964	0.876713		0.789273	0.147221
217	0.944055	0.752652	0.852442	0.846574	0.846641	0.835469	0.83475	0.747465	0.756615	0.697361	0.57221	0.731338	0.922798	0.711509	0.996262	0.780397	0.965512	0.704413	0.760619	0.340266	0.992023	0.687715	0.894424	0.647395	0.870537	0.80852	0.428722	0.804193	0.878699	0.926525	0.856222	0.883885		0.789944	0.146941
218	0.939392	0.740215	0.854599	0.799912	0.842417	0.836205	0.832655	0.749961	0.755896	0.698689	0.579737	0.737582	0.925998	0.708801	0.996099	0.780418	0.965276	0.704296	0.757778	0.340445	0.992174	0.752792	0.893331	0.6631	0.869958	0.812501	0.426072	0.79616	0.877631	0.922379	0.858982	0.891057		0.790703	0.144944
219	0.93473	0.727778	0.856757	0.759654	0.838193	0.836941	0.830561	0.752456	0.755177	0.700016	0.587263	0.743826	0.927269	0.706093	0.995937	0.780438	0.965039	0.704178	0.754937	0.340624	0.992324	0.748448	0.892238	0.714411	0.86938	0.816481	0.425297	0.788126	0.883345	0.918234	0.861742	0.898229		0.790816	0.143765
220	0.930068	0.71534	0.859272	0.745976	0.833968	0.837678	0.828466	0.754952	0.754459	0.701344	0.59479	0.75007	0.925842	0.703385	0.995774	0.780459	0.964803	0.70406	0.752096	0.340803	0.992475	0.754703	0.891145	0.765723	0.868801	0.820462	0.424916	0.784509	0.88906	0.914088	0.848286	0.905401		0.791662	0.142847
221	0.925406	0.721011	0.862782	0.750102	0.829744	0.838414	0.826371	0.757448	0.75374	0.702672	0.602316	0.756314	0.924416	0.700677	0.995612	0.781556	0.964567	0.703943	0.749255	0.340982	0.992625	0.780731	0.890052	0.817035	0.868222	0.824443	0.424535	0.783993	0.894775	0.909942	0.820497	0.912573		0.793961	0.141962
222	0.920744	0.731679	0.866293	0.783594	0.825519	0.83915	0.824277	0.759944	0.753021	0.703999	0.609843	0.762558	0.922989	0.697969	0.995449	0.783779	0.964331	0.703825	0.746414	0.341161	0.992776	0.75182	0.888959	0.830207	0.867644	0.828424	0.424154	0.783477	0.90049	0.890396	0.792708	0.919745		0.793979	0.141154
223	0.916082	0.742347	0.869803	0.786524	0.821295	0.839887	0.822182	0.76244	0.752303	0.705327	0.617369	0.768803	0.921562	0.695262	0.995287	0.786002	0.964095	0.703707	0.743574	0.341341	0.992926	0.742184	0.887866	0.84097	0.867065	0.832405	0.423773	0.782962	0.906204	0.841878	0.780439	0.926917		0.793149	0.140341
224	0.91142	0.753015	0.873313	0.765513	0.819309	0.840623	0.820088	0.764936	0.751584	0.706655	0.624896	0.775047	0.920135	0.692554	0.995124	0.788225	0.963858	0.70359	0.740733	0.34152	0.993077	0.728595	0.886773	0.851732	0.864242	0.836385	0.423393	0.782446	0.911919	0.793361	0.780781	0.933021		0.791808	0.140264
225	0.906758	0.763682	0.876823	0.744552	0.820123	0.841359	0.817993	0.767432	0.750865	0.707982	0.632422	0.781291	0.918708	0.689846	0.994962	0.790448	0.963622	0.703472	0.737892	0.341699	0.993227	0.747679	0.88568	0.856179	0.849696	0.840366	0.423012	0.78193	0.917634	0.744844	0.781124	0.938727		0.791001	0.140256
226	0.902095	0.77435	0.880333	0.723607	0.820936	0.842096	0.815899	0.769928	0.750147	0.708372	0.639229	0.787535	0.917281	0.687138	0.994799	0.792671	0.963386	0.703354	0.735051	0.341878	0.993378	0.777932	0.884587	0.852829	0.83515	0.844347	0.422631	0.782749	0.923349	0.696326	0.783533	0.944433		0.790354	0.140976
227	0.897433	0.785018	0.883843	0.771031	0.82175	0.842832	0.813804	0.772424	0.749428	0.706582	0.634679	0.793779	0.915854	0.68443	0.994636	0.794894	0.96315	0.703237	0.73221	0.342057	0.993528	0.716782	0.883494	0.84948	0.820605	0.848328	0.42225	0.783734	0.929063	0.647809	0.787484	0.950139		0.788618	0.142825
228	0.892771	0.795686	0.887353	0.815647	0.822564	0.843568	0.81171	0.77492	0.748709	0.704793	0.630129	0.800023	0.914427	0.681722	0.994474	0.797117	0.962914	0.703119	0.729369	0.34243	0.993679	0.655689	0.882401	0.84613	0.806059	0.850754	0.421869	0.784718	0.93387	0.599292	0.791435	0.955845		0.786725	0.146511
229	0.888109	0.806354	0.890863	0.794506	0.823378	0.844305	0.809615	0.777416	0.747991	0.703003	0.62558	0.806267	0.913	0.679014	0.994311	0.79934	0.962677	0.703001	0.726528	0.34388	0.993829	0.715542	0.881308	0.825442	0.791513	0.844566	0.421489	0.785703	0.931219	0.554328	0.798167	0.961551		0.785744	0.147115
230	0.883447	0.814133	0.894373	0.780166	0.824192	0.845041	0.80752	0.779911	0.747272	0.701214	0.62103	0.812511	0.911573	0.676306	0.994149	0.801563	0.962441	0.702884	0.723687	0.34533	0.99398	0.769584	0.880215	0.803929	0.777189	0.838377	0.421108	0.786687	0.928567	0.554609	0.806806	0.967257		0.786158	0.146733
231	0.878785	0.81737	0.897883	0.782175	0.825005	0.845777	0.805426	0.782407	0.746553	0.699424	0.61648	0.818756	0.910147	0.673598	0.993986	0.803786	0.962205	0.702766	0.720846	0.34678	0.99413	0.760892	0.879122	0.782415	0.763092	0.832188	0.419278	0.786539	0.925916	0.55489	0.815445	0.967814		0.784746	0.146999
232	0.874123	0.820607	0.901393	0.790362	0.825819	0.846514	0.803331	0.784903	0.745835	0.697634	0.61193	0.825	0.90872	0.67089	0.993824	0.806009	0.961969	0.702648	0.718005	0.34823	0.994281	0.745755	0.878002	0.75037	0.748995	0.826	0.417419	0.781629	0.923264	0.555171	0.839746	0.960679		0.783096	0.147451
233	0.869461	0.823843	0.904903	0.805323	0.826633	0.84725	0.801237	0.787399	0.745116	0.695845	0.60738	0.831244	0.907293	0.668182	0.993661	0.808232	0.961732	0.702531	0.715164	0.34968	0.994431	0.798878	0.876849	0.70604	0.734897	0.819811	0.41556	0.776719	0.920612	0.555452	0.873882	0.953543		0.783712	0.148538
234	0.864798	0.82708	0.908413	0.815873	0.827447	0.847987	0.799142	0.789895	0.744397	0.694055	0.602831	0.837488	0.905866	0.665474	0.993499	0.808954	0.961496	0.702413	0.712323	0.35113	0.994582	0.798817	0.875696	0.661709	0.7208	0.813622	0.413701	0.771809	0.917961	0.555733	0.908017	0.946407		0.782482	0.150521
235	0.863702	0.830317	0.911923	0.824156	0.828261	0.848723	0.797048	0.789751	0.743679	0.692266	0.598281	0.843732	0.904439	0.662766	0.993336	0.780742	0.96126	0.702295	0.709482	0.35258	0.994732	0.740017	0.874543	0.617378	0.706702	0.807434	0.411842	0.766898	0.915309	0.556014	0.915506	0.939272		0.777637	0.152472
236	0.865292	0.833553	0.915433	0.811037	0.829075	0.849459	0.796853	0.78945	0.74296	0.690476	0.593731	0.849976	0.903012	0.660058	0.993174	0.75253	0.961024	0.702178	0.706641	0.35403	0.994883	0.656487	0.87339	0.638402	0.72298	0.801245	0.409983	0.761988	0.912657	0.556295	0.907691	0.932136		0.774002	0.152875
237	0.866882	0.83679	0.918943	0.793769	0.829888	0.850196	0.797527	0.789148	0.742241	0.688687	0.589181	0.85622	0.901585	0.65735	0.993011	0.724319	0.960788	0.70206	0.7038	0.35548	0.995033	0.643919	0.872237	0.661549	0.745485	0.795057	0.408124	0.772465	0.910006	0.556576	0.899876	0.925		0.773225	0.152501
238	0.868472	0.840027	0.922453	0.769905	0.830702	0.850932	0.798201	0.788846	0.741523	0.686897	0.584632	0.862464	0.900158	0.654642	0.992849	0.696107	0.960551	0.701942	0.700959	0.35693	0.995184	0.73628	0.871084	0.684696	0.767989	0.788868	0.406265	0.798684	0.907354	0.556857	0.890947	0.918277		0.77599	0.150713
239	0.870062	0.843263	0.925963	0.731565	0.831516	0.851668	0.798876	0.788545	0.740804	0.685107	0.580082	0.868709	0.898731	0.651934	0.992686	0.667896	0.960315	0.701825	0.698118	0.35838	0.995334	0.760644	0.86993	0.698841	0.790494	0.782679	0.404406	0.824903	0.896588	0.557138	0.881434	0.916771		0.775788	0.151345
240	0.871652	0.848593	0.929473	0.638811	0.83233	0.852405	0.79955	0.788243	0.740085	0.683318	0.575532	0.874953	0.897304	0.649226	0.992524	0.639684	0.960079	0.701707	0.695335	0.35983	0.995485	0.707481	0.868777	0.703055	0.812998	0.776491	0.402548	0.851123	0.885388	0.557419	0.871921	0.915265		0.771206	0.154774
241	0.873242	0.853935	0.932983	0.627484	0.833144	0.853141	0.800224	0.787942	0.739367	0.681528	0.570982	0.881197	0.895878	0.646518	0.992361	0.611472	0.959843	0.701589	0.696454	0.36128	0.995635	0.630329	0.867624	0.70727	0.833107	0.770084	0.400689	0.877342	0.874187	0.5577	0.866692	0.913759		0.768593	0.158416
242	0.874832	0.859278	0.936493	0.741707	0.833957	0.853877	0.800898	0.78764	0.738648	0.679739	0.566433	0.887441	0.894451	0.643811	0.992199	0.583261	0.959606	0.701472	0.697574	0.36273	0.995786	0.693223	0.866471	0.711485	0.841041	0.760565	0.399106	0.903561	0.862987	0.557981	0.863509	0.912253		0.773875	0.156977
243	0.876422	0.864621	0.940003	0.786165	0.834771	0.854614	0.801572	0.787339	0.737929	0.677949	0.561883	0.893685	0.893024	0.641103	0.992036	0.555049	0.95937	0.701354	0.698694	0.36418	0.995936	0.670395	0.865318	0.718137	0.848974	0.751047	0.399303	0.89186	0.851786	0.558262	0.860325	0.910746		0.773245	0.158477
244	0.878012	0.869963	0.943513	0.779411	0.835585	0.85535	0.802247	0.787037	0.737211	0.67616	0.557333	0.897987	0.891597	0.639998	0.991873	0.526838	0.959134	0.701236	0.699814	0.36563	0.996087	0.642821	0.864165	0.724832	0.856908	0.741529	0.399499	0.870476	0.840586	0.558543	0.853642	0.90924		0.770446	0.160166
245	0.879603	0.875306	0.940739	0.727371	0.836399	0.856086	0.802921	0.786736	0.736492	0.67437	0.552783	0.890146	0.89017	0.641249	0.991711	0.498626	0.958898	0.701119	0.700934	0.36708	0.996237	0.627367	0.863012	0.731527	0.864842	0.73201	0.399696	0.849092	0.829386	0.558824	0.845444	0.907734		0.76606	0.161472
246	0.881193	0.880649	0.936187	0.661026	0.837213	0.856823	0.803595	0.786434	0.735773	0.67258	0.548234	0.882305	0.888743	0.642499	0.991548	0.470414	0.958662	0.701001	0.702054	0.36853	0.996388	0.637192	0.861859	0.738185	0.872776	0.722492	0.399892	0.827708	0.818185	0.559105	0.837246	0.902809		0.761853	0.163002
247	0.882783	0.885991	0.931634	0.784027	0.838026	0.853727	0.804269	0.786132	0.735055	0.670791	0.543684	0.874464	0.887316	0.64375	0.991386	0.442203	0.958425	0.700884	0.703174	0.36998	0.996538	0.692366	0.860706	0.744802	0.883159	0.712973	0.400089	0.806324	0.806985	0.559386	0.813176	0.896719		0.764404	0.16192
248	0.884373	0.891334	0.927081	0.888923	0.83884	0.844624	0.804943	0.785831	0.734336	0.669001	0.539134	0.866623	0.885889	0.645	0.991223	0.427495	0.958189	0.700766	0.704294	0.37143	0.996689	0.655961	0.859553	0.75142	0.896	0.703455	0.400286	0.787745	0.795784	0.559667	0.782894	0.890629		0.763732	0.164574
249	0.885963	0.868274	0.922528	0.790087	0.839654	0.835521	0.805618	0.785529	0.733617	0.667212	0.534584	0.858782	0.884462	0.64625	0.991061	0.421427	0.957953	0.700648	0.705414	0.37288	0.996839	0.615991	0.8584	0.758037	0.908841	0.693936	0.400482	0.794742	0.785058	0.559948	0.752612	0.884539		0.756778	0.163721
250	0.887553	0.82618	0.917976	0.719207	0.840468	0.826418	0.806292	0.785228	0.732899	0.665422	0.530034	0.850941	0.883201	0.647501	0.990898	0.415358	0.957717	0.700531	0.706534	0.37433	0.99699	0.654762	0.857247	0.755826	0.921681	0.684418	0.400679	0.801739	0.774459	0.560229	0.785684	0.878448		0.754277	0.162551
251	0.889143	0.784086	0.913423	0.710621	0.841282	0.817315	0.806966	0.784926	0.732685	0.663632	0.525485	0.8431	0.886554	0.648751	0.990736	0.409289	0.95748	0.700413	0.707653	0.37578	0.99714	0.762505	0.856094	0.753584	0.934522	0.674899	0.400875	0.808736	0.763859	0.560511	0.841066	0.872358		0.756734	0.162507
252	0.890733	0.741992	0.90887	0.755086	0.842095	0.808212	0.80764	0.784625	0.733988	0.661843	0.520935	0.835259	0.889907	0.650001	0.990573	0.403221	0.957244	0.700295	0.708773	0.37723	0.997291	0.688425	0.854941	0.751343	0.947363	0.665381	0.401072	0.815733	0.75326	0.560792	0.896449	0.866268		0.755214	0.164721
253	0.892323	0.699898	0.904318	0.854102	0.842909	0.79911	0.808314	0.784323	0.73529	0.660053	0.516385	0.827418	0.89326	0.651252	0.990411	0.397152	0.957008	0.700178	0.709893	0.37868	0.997441	0.68535	0.853788	0.75915	0.938081	0.655862	0.401269	0.82273	0.74266	0.561073	0.901031	0.86303		0.755742	0.166268
254	0.893913	0.657804	0.899765	0.85088	0.843723	0.790007	0.808989	0.784021	0.736593	0.658264	0.511835	0.819577	0.896613	0.652502	0.990248	0.391084	0.956772	0.70006	0.711013	0.38013	0.997592	0.697703	0.852635	0.776866	0.924384	0.646344	0.401607	0.828672	0.73206	0.561354	0.88961	0.863762		0.753324	0.16657
255	0.895503	0.61571	0.895212	0.798723	0.844537	0.780904	0.809663	0.78372	0.737896	0.656474	0.512561	0.811736	0.899967	0.653752	0.990086	0.385015	0.956536	0.699942	0.712133	0.38158	0.997742	0.710614	0.851482	0.794582	0.910687	0.64233	0.402296	0.833041	0.721461	0.561635	0.878189	0.864494		0.749694	0.16632
256	0.897093	0.573616	0.89066	0.753514	0.845351	0.771801	0.810337	0.783418	0.739198	0.654685	0.515485	0.803895	0.90332	0.655003	0.989923	0.378946	0.956299	0.699825	0.713253	0.38303	0.997893	0.712848	0.850329	0.812059	0.89699	0.63844	0.402985	0.837409	0.710861	0.561916	0.8642	0.865226		0.745932	0.166985
257	0.898683	0.531522	0.886107	0.714902	0.846164	0.762698	0.811011	0.783117	0.740501	0.652895	0.51841	0.796054	0.906673	0.656253	0.989761	0.372878	0.956063	0.699707	0.714373	0.38448	0.998043	0.688377	0.849176	0.806967	0.883293	0.634549	0.403674	0.841778	0.700262	0.562197	0.849493	0.865958		0.740813	0.168318
258	0.900273	0.496309	0.881554	0.798329	0.846978	0.753595	0.811686	0.782815	0.741803	0.651105	0.521334	0.788213	0.910026	0.657503	0.989598	0.366809	0.955827	0.699589	0.715493	0.38593	0.998194	0.707286	0.848023	0.801875	0.867798	0.630658	0.404363	0.846146	0.689662	0.562478	0.834785	0.86669		0.741023	0.169545
259	0.901863	0.487981	0.877002	0.838816	0.847792	0.744493	0.81236	0.782514	0.743106	0.649316	0.524259	0.780372	0.913379	0.658754	0.989435	0.36074	0.954805	0.699472	0.716613	0.38738	0.998344	0.760269	0.84687	0.796782	0.843416	0.626767	0.405052	0.850515	0.690239	0.562759	0.834834	0.867422		0.742304	0.170142
260	0.903453	0.479654	0.872449	0.732328	0.848606	0.73539	0.813034	0.782212	0.744409	0.647526	0.527183	0.772531	0.916733	0.660004	0.989273	0.354672	0.953698	0.699354	0.717732	0.38883	0.998495	0.753243	0.845717	0.784807	0.819034	0.622877	0.405741	0.843953	0.697367	0.56304	0.838522	0.867269		0.736848	0.169128
261	0.905044	0.471326	0.867896	0.692249	0.84942	0.726287	0.813708	0.78191	0.745711	0.645737	0.530108	0.76469	0.920086	0.661255	0.98911	0.351604	0.95259	0.699236	0.718852	0.388131	0.998645	0.653223	0.844564	0.766412	0.794652	0.618986	0.40643	0.832782	0.704494	0.563321	0.84221	0.858224		0.729965	0.169525
262	0.906634	0.462998	0.863344	0.74798	0.85177	0.717184	0.814382	0.781609	0.747014	0.643947	0.533032	0.756849	0.923439	0.662505	0.988948	0.363147	0.951483	0.699119	0.719972	0.384636	0.998796	0.677294	0.843411	0.748018	0.77027	0.615095	0.407119	0.821611	0.711621	0.563602	0.844262	0.849179		0.730321	0.168154
263	0.908224	0.454671	0.858791	0.767621	0.854228	0.708081	0.815057	0.781307	0.748316	0.642157	0.535956	0.749008	0.926792	0.663755	0.988785	0.37469	0.950376	0.699001	0.721092	0.381141	0.998946	0.685901	0.842258	0.730835	0.745889	0.611205	0.407808	0.810441	0.718748	0.563883	0.845963	0.840134		0.729096	0.167511
264	0.909814	0.446343	0.854238	0.762457	0.856686	0.698978	0.815731	0.781006	0.749619	0.640368	0.538881	0.741167	0.930146	0.665006	0.988623	0.386233	0.949268	0.698883	0.722212	0.377646	0.999097	0.683901	0.841105	0.761923	0.732844	0.607314	0.408497	0.79927	0.725875	0.564164	0.847663	0.831089		0.728626	0.167194
265	0.908461	0.438015	0.849686	0.753863	0.859143	0.689875	0.816405	0.780704	0.750922	0.638578	0.541805	0.733326	0.933499	0.666256	0.98846	0.397775	0.948161	0.698766	0.723332	0.37415	0.999247	0.686444	0.839952	0.793012	0.731008	0.603423	0.409185	0.788229	0.733002	0.564445	0.839149	0.822044		0.728135	0.166841
266	0.906771	0.429688	0.845133	0.744279	0.861601	0.680773	0.817079	0.780403	0.752224	0.636789	0.54473	0.725485	0.936852	0.667506	0.988298	0.409318	0.947053	0.698648	0.724452	0.370655	0.999398	0.698428	0.838799	0.824101	0.729173	0.599532	0.413172	0.799802	0.740129	0.564726	0.828745	0.812999		0.728648	0.166784
267	0.90508	0.42136	0.84058	0.753946	0.864058	0.67167	0.817753	0.780101	0.753527	0.634999	0.547654	0.717644	0.940205	0.668757	0.988135	0.420861	0.945946	0.69853	0.725572	0.36716	0.999548	0.675107	0.837646	0.837579	0.727337	0.595642	0.42131	0.811375	0.747257	0.565007	0.818342	0.803954		0.728239	0.166773
268	0.90339	0.448787	0.836028	0.762958	0.866516	0.662567	0.818428	0.7798	0.754829	0.63321	0.550579	0.709803	0.943558	0.670007	0.987973	0.432404	0.944839	0.698413	0.726692	0.363665	0.999699	0.66701	0.836493	0.835533	0.725502	0.591909	0.429448	0.822949	0.754384	0.565288	0.809746	0.800423		0.729151	0.164561
269	0.901699	0.484668	0.834837	0.763098	0.868974	0.653464	0.819102	0.779498	0.756132	0.63142	0.553503	0.701962	0.946912	0.671257	0.98781	0.443947	0.943731	0.698295	0.727812	0.360169	0.999849	0.677386	0.83534	0.833487	0.723666	0.588196	0.437586	0.834522	0.762687	0.565569	0.801433	0.798606		0.730832	0.162021
270	0.900009	0.520548	0.841716	0.761862	0.871431	0.644361	0.819776	0.779196	0.757435	0.62963	0.556428	0.694121	0.950265	0.672508	0.987648	0.45549	0.942624	0.698177	0.728931	0.356674	1	0.703436	0.834202	0.831159	0.721831	0.584483	0.445724	0.846095	0.772311	0.56585	0.793119	0.79679		0.733245	0.159895
271	0.898319	0.556429	0.848594	0.757779	0.873889	0.635258	0.82045	0.778895	0.758737	0.627841	0.559352	0.68628	0.953618	0.673758	0.987485	0.467033	0.941517	0.69806	0.730051	0.353179	0.999979	0.733917	0.833437	0.821777	0.719995	0.58077	0.453862	0.853744	0.781934	0.566131	0.801625	0.794974		0.735896	0.158212
272	0.896628	0.592309	0.855473	0.764899	0.876347	0.626156	0.821124	0.778593	0.76004	0.625607	0.562277	0.67844	0.956971	0.675008	0.987323	0.478575	0.940409	0.697942	0.731171	0.349684	0.9998	0.725501	0.832672	0.812395	0.718159	0.577057	0.462	0.852576	0.791557	0.566412	0.812301	0.793157		0.737455	0.156896
273	0.894938	0.62819	0.862352	0.782828	0.878804	0.617053	0.821799	0.778292	0.761342	0.623227	0.565201	0.670599	0.960324	0.676259	0.98716	0.490118	0.939302	0.697824	0.732291	0.346188	0.999621	0.717779	0.831907	0.803014	0.716324	0.573343	0.470138	0.851409	0.801181	0.566693	0.822977	0.791341		0.739369	0.156088
274	0.893247	0.664071	0.86923	0.80032	0.881262	0.60795	0.822473	0.778409	0.762645	0.620848	0.568126	0.662758	0.963678	0.677509	0.986998	0.501661	0.938195	0.697707	0.733411	0.342693	0.999442	0.70168	0.831142	0.789996	0.714488	0.56963	0.478276	0.850241	0.810804	0.566974	0.828598	0.789524		0.74075	0.155682
275	0.891557	0.699951	0.876109	0.817616	0.88372	0.598847	0.823147	0.778739	0.763947	0.618468	0.57105	0.661877	0.967031	0.67876	0.986835	0.498407	0.937087	0.697589	0.734531	0.339198	0.999263	0.686365	0.830377	0.773948	0.717408	0.565917	0.486414	0.849073	0.820428	0.567255	0.833698	0.78481		0.741857	0.156311
276	0.889867	0.735832	0.882988	0.809106	0.886177	0.589744	0.823821	0.779068	0.76525	0.616089	0.573974	0.667293	0.970384	0.68001	0.986672	0.489706	0.93598	0.697471	0.735651	0.335703	0.999084	0.681022	0.829612	0.7579	0.743217	0.562204	0.494552	0.847906	0.830051	0.567536	0.838798	0.776333		0.743094	0.156987
277	0.888176	0.762014	0.889866	0.795755	0.888635	0.580641	0.824495	0.779398	0.766553	0.613709	0.576899	0.672709	0.973737	0.68126	0.98651	0.481004	0.934873	0.697354	0.736771	0.332207	0.998905	0.671847	0.828847	0.742463	0.769026	0.558491	0.50269	0.864045	0.839675	0.567817	0.784843	0.767857		0.742471	0.15773
278	0.886486	0.774456	0.896745	0.763643	0.891092	0.571538	0.82517	0.779727	0.767855	0.61133	0.579823	0.678125	0.97709	0.682511	0.986347	0.472303	0.933765	0.697236	0.737891	0.328712	0.998725	0.649466	0.828082	0.738051	0.794835	0.554778	0.502401	0.891236	0.849298	0.568098	0.726268	0.759381		0.740702	0.160303
279	0.884795	0.786899	0.903623	0.743203	0.89355	0.562436	0.825844	0.780056	0.769158	0.608951	0.582748	0.683542	0.980444	0.683761	0.986185	0.463602	0.932658	0.697118	0.73901	0.325217	0.998546	0.69062	0.827317	0.73364	0.820644	0.551065	0.496421	0.918427	0.849552	0.568379	0.667693	0.750904		0.740813	0.163238
280	0.883105	0.799342	0.910502	0.759308	0.896008	0.553333	0.826518	0.780386	0.77046	0.606571	0.585672	0.688958	0.983797	0.685011	0.986022	0.454901	0.93155	0.697001	0.74013	0.321722	0.998367	0.735564	0.826552	0.729228	0.846453	0.547352	0.49044	0.945618	0.82913	0.56866	0.719116	0.742428		0.744975	0.16549
281	0.881415	0.811784	0.917381	0.772712	0.898465	0.54423	0.827192	0.780715	0.771763	0.604192	0.588597	0.694374	0.98715	0.686262	0.98586	0.4462	0.930443	0.696883	0.74125	0.318226	0.998188	0.70927	0.825787	0.722034	0.845935	0.557421	0.484459	0.972809	0.808708	0.568941	0.776536	0.733952		0.746535	0.167999
282	0.879724	0.824227	0.924259	0.782467	0.900923	0.535127	0.827866	0.781045	0.773066	0.601812	0.591521	0.69979	0.988564	0.687512	0.985697	0.437499	0.929336	0.696765	0.74237	0.314731	0.998009	0.677675	0.825022	0.712648	0.819775	0.570862	0.478479	1	0.788286	0.569222	0.833956	0.728274		0.747078	0.171026
283	0.878034	0.836669	0.931138	0.784219	0.903381	0.526024	0.829104	0.781374	0.774368	0.599433	0.590934	0.705206	0.988946	0.688762	0.985535	0.428798	0.928228	0.696648	0.74349	0.311236	0.99783	0.663042	0.824257	0.703262	0.793616	0.584302	0.472498	0.958937	0.767863	0.569503	0.829998	0.745818		0.744452	0.170491
284	0.876343	0.849112	0.938016	0.780823	0.905838	0.516921	0.83274	0.781703	0.775671	0.597053	0.583881	0.710623	0.989327	0.690013	0.985372	0.420096	0.927121	0.69653	0.74461	0.307741	0.997651	0.691825	0.823492	0.695342	0.767457	0.597743	0.466518	0.911333	0.747441	0.569784	0.82409	0.763362		0.742674	0.170022
285	0.874653	0.861554	0.944895	0.768938	0.908296	0.507819	0.836376	0.782033	0.776973	0.594674	0.576827	0.716039	0.989708	0.691318	0.98521	0.411395	0.926014	0.696412	0.74573	0.304245	0.997472	0.699906	0.822727	0.708018	0.741298	0.611183	0.460537	0.863729	0.727019	0.570065	0.818181	0.780905		0.74063	0.170439
286	0.872963	0.873694	0.951774	0.754823	0.910753	0.498716	0.840012	0.782362	0.778276	0.592294	0.569774	0.721455	0.990089	0.692675	0.985047	0.402694	0.924906	0.696295	0.74685	0.30075	0.997293	0.633017	0.821962	0.720694	0.715139	0.624624	0.454557	0.816126	0.706597	0.570346	0.845131	0.798449		0.737192	0.173218
287	0.871272	0.869999	0.958652	0.702963	0.913211	0.489613	0.843648	0.782692	0.779579	0.589915	0.56272	0.726871	0.99047	0.694032	0.984885	0.393993	0.923799	0.696177	0.74797	0.297255	0.997114	0.738992	0.821197	0.73337	0.729898	0.638064	0.448576	0.768522	0.686175	0.570627	0.872412	0.815992		0.73877	0.174542
288	0.869582	0.866305	0.965531	0.66804	0.915669	0.48051	0.847284	0.783021	0.780881	0.587536	0.555667	0.732287	0.990852	0.695389	0.984722	0.38863	0.922692	0.696059	0.74909	0.29376	0.996935	0.772167	0.820432	0.741021	0.752382	0.651505	0.442596	0.725702	0.665753	0.570908	0.899271	0.833536		0.738929	0.177839
289	0.867891	0.86261	0.97241	0.728208	0.918126	0.488743	0.85092	0.78335	0.782184	0.585156	0.548613	0.737703	0.991233	0.696746	0.98456	0.391383	0.921584	0.695942	0.750209	0.290264	0.996755	0.781484	0.819667	0.744935	0.774865	0.664945	0.436615	0.700369	0.648828	0.571189	0.888067	0.851079		0.741457	0.17835
290	0.866201	0.858916	0.979288	0.765314	0.920584	0.497072	0.854557	0.78368	0.783486	0.582777	0.54156	0.74312	0.991614	0.698103	0.984397	0.394135	0.920477	0.695824	0.751329	0.286769	0.996576	0.800187	0.818902	0.748849	0.797348	0.678386	0.439345	0.675035	0.651331	0.571471	0.876864	0.844309		0.743681	0.178525
291	0.864511	0.855222	0.986167	0.757985	0.923042	0.505402	0.858193	0.784009	0.784789	0.580397	0.534506	0.748536	0.991995	0.69946	0.984234	0.396887	0.91937	0.695706	0.752449	0.283274	0.996397	0.837392	0.818137	0.751134	0.819831	0.691826	0.444962	0.649702	0.653834	0.571752	0.864316	0.830679		0.744878	0.179006
292	0.86282	0.851527	0.993045	0.733369	0.925499	0.513731	0.861829	0.784339	0.786092	0.578018	0.527453	0.753952	0.992376	0.700817	0.984072	0.399639	0.918262	0.695589	0.753569	0.279779	0.996218	0.708034	0.817372	0.734794	0.836578	0.705267	0.45058	0.624368	0.656337	0.572033	0.81088	0.817049		0.73829	0.177851
293	0.86113	0.847833	0.999924	0.693109	0.927957	0.52206	0.865465	0.784668	0.787394	0.575638	0.520399	0.759368	0.992757	0.702173	0.983909	0.402391	0.917155	0.695471	0.754689	0.276284	0.996039	0.712231	0.816607	0.718455	0.826435	0.718707	0.456198	0.599035	0.65884	0.572314	0.757443	0.803419		0.734547	0.177888
294	0.860434	0.844139	1	0.71607	0.930414	0.53039	0.869101	0.784997	0.788697	0.573259	0.513346	0.764784	0.993139	0.70353	0.983747	0.405143	0.916047	0.695353	0.755809	0.277368	0.99586	0.723118	0.815842	0.702115	0.816291	0.7228	0.461816	0.597116	0.661343	0.572595	0.708826	0.789789		0.73354	0.17707
295	0.86319	0.840444	0.998468	0.765077	0.932872	0.538719	0.872737	0.785327	0.789999	0.57088	0.506292	0.770201	0.99352	0.704887	0.983584	0.407896	0.91494	0.695236	0.756929	0.280267	0.995681	0.72821	0.815077	0.713668	0.806148	0.723189	0.467434	0.617063	0.663845	0.575767	0.746865	0.776159		0.737518	0.175604
296	0.865945	0.840149	0.996936	0.764042	0.93533	0.547048	0.876373	0.785656	0.791302	0.5685	0.499239	0.775617	0.993901	0.706244	0.983422	0.410648	0.913833	0.695118	0.758049	0.283167	0.995502	0.75106	0.814312	0.744811	0.796005	0.723577	0.473051	0.63701	0.666348	0.580832	0.784905	0.762529		0.741264	0.174492
297	0.868701	0.841902	0.995404	0.758408	0.937787	0.555377	0.880009	0.785986	0.792605	0.566121	0.492185	0.781033	0.994282	0.707601	0.983259	0.4134	0.912725	0.695	0.759169	0.286066	0.995323	0.723793	0.813547	0.775955	0.785861	0.723966	0.478669	0.656957	0.668851	0.585897	0.819604	0.746835		0.743196	0.173943
298	0.871457	0.843656	0.993872	0.77125	0.940245	0.563707	0.883645	0.786315	0.793907	0.563741	0.485132	0.786449	0.994663	0.708958	0.982835	0.416152	0.911618	0.694883	0.760289	0.288965	0.995144	0.689144	0.812782	0.800792	0.783911	0.724354	0.484287	0.676904	0.671354	0.590962	0.812228	0.728643		0.744133	0.173525
299	0.874212	0.84541	0.99234	0.776915	0.939876	0.572036	0.887281	0.786644	0.79521	0.561362	0.478078	0.791865	0.995045	0.710315	0.982322	0.418904	0.910511	0.694765	0.761408	0.291865	0.994965	0.708754	0.812017	0.765144	0.789821	0.724743	0.489905	0.696851	0.673857	0.596027	0.804851	0.710451		0.744805	0.172362
300	0.876968	0.847163	0.990808	0.761948	0.935691	0.580365	0.890917	0.786974	0.796512	0.558982	0.471025	0.797281	0.995426	0.711672	0.981808	0.421656	0.909403	0.694647	0.762528	0.294764	0.994786	0.732026	0.811252	0.729495	0.795731	0.725131	0.495522	0.684921	0.67636	0.601093	0.801075	0.692259		0.743943	0.171755
301	0.879723	0.848917	0.989276	0.760413	0.931507	0.588695	0.894553	0.787303	0.797815	0.556603	0.463971	0.802698	0.995807	0.713029	0.981295	0.424409	0.908296	0.69453	0.763777	0.297664	0.994606	0.672592	0.810487	0.693846	0.801641	0.725519	0.50114	0.665965	0.678863	0.606158	0.831826	0.674067		0.741781	0.172709
302	0.882479	0.850671	0.987744	0.775886	0.927322	0.597024	0.89819	0.787633	0.799118	0.554223	0.456918	0.808114	0.996188	0.714385	0.980781	0.428182	0.907189	0.694412	0.765402	0.300563	0.994427	0.716587	0.809722	0.677572	0.807551	0.725908	0.498841	0.647009	0.681366	0.611223	0.862576	0.655875		0.743784	0.173518
303	0.885235	0.852424	0.986212	0.753571	0.923137	0.605353	0.901826	0.787962	0.80042	0.551844	0.449864	0.81353	0.996569	0.715742	0.980268	0.432133	0.906081	0.694294	0.767028	0.303462	0.994248	0.696933	0.808957	0.674138	0.813461	0.726296	0.495711	0.628053	0.683868	0.616288	0.88786	0.637683		0.742827	0.174794
304	0.88799	0.854178	0.98468	0.708543	0.918952	0.613683	0.905462	0.788291	0.801723	0.549465	0.442811	0.818946	0.996951	0.717099	0.979754	0.436084	0.904974	0.694177	0.768653	0.306362	0.994069	0.677883	0.808192	0.670705	0.819371	0.726685	0.492582	0.609097	0.686371	0.621353	0.871209	0.622328		0.739957	0.175374
305	0.890746	0.844997	0.983148	0.728254	0.914768	0.622012	0.909098	0.788621	0.803025	0.547085	0.435757	0.824362	0.997332	0.718456	0.979241	0.440035	0.903867	0.694059	0.770278	0.309261	0.99389	0.677646	0.807427	0.671311	0.825281	0.727073	0.489453	0.59378	0.688874	0.626418	0.854558	0.626881		0.740219	0.174989
306	0.893501	0.798968	0.981616	0.763366	0.910583	0.630341	0.912734	0.78895	0.804328	0.544706	0.428704	0.82745	0.997713	0.719813	0.978727	0.443985	0.902759	0.693941	0.771903	0.312161	0.993711	0.690434	0.806662	0.705148	0.831191	0.727461	0.486323	0.604741	0.691377	0.631483	0.837907	0.631435		0.742004	0.173136
307	0.896257	0.75294	0.980084	0.742842	0.906398	0.638671	0.91637	0.78928	0.805631	0.542326	0.42165	0.830314	0.998094	0.72117	0.978213	0.447936	0.901652	0.693824	0.773528	0.31506	0.993532	0.696095	0.805897	0.738985	0.837101	0.714354	0.483194	0.615701	0.69388	0.636548	0.821256	0.635988		0.741399	0.172066
308	0.899012	0.706911	0.978552	0.721463	0.902213	0.647	0.920006	0.789609	0.806933	0.539947	0.414597	0.833178	0.998475	0.722527	0.9777	0.451887	0.900544	0.693706	0.775154	0.31796	0.993353	0.727147	0.805132	0.772821	0.843011	0.693281	0.480065	0.626662	0.696383	0.641614	0.804605	0.640542		0.741312	0.171793
309	0.901768	0.660882	0.97702	0.698401	0.898029	0.655329	0.923642	0.789938	0.808236	0.537567	0.407543	0.836042	0.998856	0.723884	0.977186	0.455838	0.899437	0.693589	0.776779	0.320859	0.993174	0.734115	0.806013	0.775438	0.84481	0.672208	0.476935	0.637622	0.698886	0.646679	0.787683	0.645095		0.739359	0.172238
310	0.904524	0.614853	0.975488	0.687773	0.893844	0.663658	0.927278	0.790268	0.809538	0.535188	0.40049	0.838906	0.999238	0.725241	0.976673	0.459789	0.89833	0.693471	0.778404	0.323758	0.992995	0.71251	0.807922	0.758543	0.827828	0.651134	0.473806	0.648582	0.696635	0.651744	0.769304	0.649649		0.735543	0.172866
311	0.907279	0.568824	0.973956	0.699478	0.889659	0.671988	0.930914	0.790597	0.810841	0.532809	0.393436	0.841769	0.999619	0.726597	0.976159	0.46374	0.897222	0.693353	0.780029	0.326658	0.992816	0.685496	0.809832	0.741647	0.810845	0.630061	0.470677	0.660942	0.693437	0.656809	0.750924	0.654203		0.732269	0.174082
312	0.910035	0.522795	0.972424	0.719029	0.885474	0.680317	0.93455	0.790927	0.812144	0.530429	0.3998	0.844633	1	0.727954	0.975646	0.46769	0.896115	0.693236	0.781654	0.329557	0.992637	0.674496	0.811741	0.725981	0.793863	0.608988	0.467547	0.675201	0.690239	0.661874	0.734437	0.657699		0.730285	0.17506
313	0.91279	0.476766	0.970892	0.745239	0.88129	0.688646	0.938187	0.792693	0.813446	0.52805	0.40619	0.847497	0.997549	0.729311	0.975132	0.471641	0.895008	0.693118	0.78328	0.332457	0.992457	0.686076	0.81365	0.71913	0.776881	0.587914	0.464301	0.689461	0.687041	0.666939	0.726689	0.660927		0.729708	0.176445
314	0.915546	0.430737	0.969359	0.784956	0.877105	0.696976	0.941823	0.796753	0.814749	0.52567	0.412579	0.850361	0.987447	0.730668	0.974619	0.475592	0.8939	0.693	0.784905	0.335356	0.992278	0.682052	0.81556	0.712279	0.759898	0.566841	0.459188	0.703721	0.683844	0.672004	0.718941	0.664155		0.728839	0.178573
315	0.918302	0.45838	0.967827	0.829817	0.87292	0.705305	0.945459	0.800812	0.816051	0.523291	0.418969	0.853225	0.977344	0.732025	0.974105	0.479372	0.892793	0.692883	0.78653	0.338255	0.992099	0.682354	0.817469	0.705429	0.739105	0.545768	0.454075	0.717981	0.680646	0.677069	0.727306	0.667382		0.730948	0.177535
316	0.921057	0.500701	0.966295	0.785538	0.868735	0.713634	0.949095	0.804871	0.817354	0.520911	0.425358	0.856088	0.967242	0.733382	0.973592	0.482908	0.891686	0.692765	0.788155	0.341155	0.99192	0.741496	0.819378	0.709569	0.714712	0.524694	0.448962	0.732241	0.677448	0.682135	0.800606	0.67061		0.734822	0.175178
317	0.923813	0.543022	0.964763	0.734656	0.864551	0.721964	0.952731	0.80893	0.818656	0.519702	0.431748	0.858952	0.95714	0.734739	0.973078	0.486444	0.890578	0.692647	0.78978	0.344054	0.991741	0.64597	0.821288	0.720182	0.690319	0.503621	0.443849	0.73606	0.67425	0.6872	0.873907	0.673838		0.733568	0.175628
318	0.926568	0.585344	0.964159	0.708705	0.860366	0.730293	0.956367	0.81299	0.819959	0.522984	0.438137	0.861816	0.947037	0.736096	0.972565	0.48998	0.889471	0.69253	0.791406	0.346954	0.991562	0.65078	0.823197	0.730795	0.665926	0.482548	0.438736	0.735942	0.671052	0.692265	0.914029	0.677065		0.735238	0.175855
319	0.929324	0.627665	0.965495	0.702079	0.856181	0.738622	0.960003	0.817049	0.821262	0.526265	0.444527	0.86468	0.936935	0.737453	0.972051	0.493517	0.888364	0.692412	0.793031	0.349853	0.991383	0.643393	0.825106	0.738807	0.641533	0.461474	0.433622	0.735825	0.667855	0.69733	0.836298	0.699407		0.734025	0.173591
320	0.93208	0.669986	0.966831	0.746654	0.851996	0.746952	0.963639	0.821108	0.822564	0.529547	0.450916	0.867544	0.926833	0.738809	0.971537	0.497053	0.887256	0.692294	0.794656	0.352752	0.991204	0.593861	0.827015	0.730353	0.61714	0.461295	0.428509	0.735707	0.662928	0.702395	0.758566	0.743353		0.733854	0.172861
321	0.934835	0.712308	0.968167	0.749361	0.847812	0.755281	0.967275	0.825168	0.823867	0.532829	0.457306	0.870408	0.91673	0.740166	0.971024	0.500589	0.886149	0.692177	0.796281	0.355652	0.991025	0.537418	0.828925	0.721899	0.632924	0.47881	0.423396	0.73559	0.657168	0.70746	0.698199	0.787298		0.734484	0.173032
322	0.937591	0.754629	0.969503	0.702373	0.843627	0.76361	0.970911	0.829227	0.825169	0.53611	0.463695	0.873271	0.906628	0.741523	0.97051	0.504125	0.885041	0.692059	0.797906	0.358551	0.990846	0.582202	0.830834	0.713445	0.655866	0.496324	0.418283	0.73548	0.651407	0.712525	0.692651	0.831244		0.738662	0.170715
323	0.940346	0.79695	0.970839	0.684317	0.839442	0.771939	0.974547	0.833286	0.826472	0.539392	0.470085	0.876135	0.896526	0.74288	0.969997	0.507661	0.883934	0.691941	0.799532	0.361451	0.990667	0.653915	0.832743	0.714557	0.678809	0.513838	0.41317	0.735616	0.645647	0.71759	0.687103	0.875189		0.744891	0.169029
324	0.937157	0.819057	0.972175	0.682497	0.835257	0.780269	0.978183	0.837345	0.827775	0.542674	0.476474	0.878999	0.886424	0.744237	0.969483	0.511197	0.882827	0.691824	0.801157	0.36435	0.990487	0.666803	0.834653	0.72097	0.701751	0.531353	0.408057	0.735752	0.639887	0.722656	0.685041	0.919135		0.749247	0.168868
325	0.929114	0.815317	0.973511	0.716864	0.831073	0.788598	0.98182	0.841405	0.829077	0.545956	0.482864	0.881863	0.876321	0.745594	0.96897	0.514734	0.881719	0.691706	0.802782	0.367249	0.990308	0.611781	0.836562	0.727384	0.724693	0.548867	0.402944	0.735889	0.634126	0.727721	0.69283	0.96308		0.75196	0.169684
326	0.921072	0.811577	0.974847	0.758632	0.826888	0.796927	0.985456	0.845464	0.83038	0.549237	0.489253	0.884727	0.866219	0.745047	0.968456	0.51827	0.880612	0.691588	0.804407	0.370149	0.990129	0.55012	0.838471	0.730134	0.747635	0.566381	0.397831	0.736025	0.628366	0.732786	0.700619	1		0.754303	0.171816
327	0.913029	0.807838	0.976184	0.752829	0.822703	0.805257	0.989092	0.849523	0.831682	0.552519	0.495643	0.88759	0.856117	0.74339	0.967943	0.521806	0.879505	0.691471	0.806032	0.368399	0.98995	0.581149	0.840381	0.71218	0.770578	0.583895	0.392718	0.736162	0.622606	0.737851	0.72626	0.9944		0.756459	0.169678
328	0.904986	0.804098	0.97752	0.751092	0.818518	0.813586	0.992728	0.853583	0.832985	0.555801	0.502032	0.890454	0.846014	0.741733	0.967429	0.525342	0.878397	0.691353	0.807658	0.366638	0.989771	0.615898	0.84229	0.694227	0.79352	0.60141	0.387605	0.735063	0.616845	0.742916	0.797282	0.9888		0.760237	0.168147
329	0.896943	0.800358	0.978856	0.76665	0.814334	0.821915	0.996364	0.857642	0.834288	0.559082	0.508422	0.893318	0.835912	0.740076	0.966916	0.520676	0.87729	0.691235	0.809283	0.364878	0.989592	0.642732	0.844199	0.676273	0.816462	0.618924	0.382492	0.731465	0.611085	0.747981	0.868303	0.9832		0.763973	0.168589
330	0.8889	0.796619	0.980192	0.795192	0.810149	0.827071	1	0.861701	0.83559	0.562364	0.514811	0.896182	0.82581	0.738419	0.966402	0.515782	0.876183	0.691118	0.810908	0.363118	0.989413	0.638037	0.846108	0.696318	0.839404	0.636438	0.377379	0.727867	0.612627	0.753046	0.900639	0.9776		0.767231	0.169122
331	0.880857	0.792879	0.981528	0.845501	0.805964	0.830107	0.998804	0.86576	0.836893	0.565646	0.521201	0.899046	0.815707	0.736762	0.965889	0.510889	0.875075	0.691	0.812533	0.361358	0.989234	0.56406	0.848018	0.736171	0.862347	0.653953	0.372266	0.724269	0.621038	0.754929	0.844061	0.972		0.766742	0.170162
332	0.872814	0.789139	0.982864	0.822198	0.801779	0.833142	0.995479	0.86982	0.838195	0.568927	0.52759	0.901909	0.805605	0.735105	0.965375	0.505996	0.873968	0.690882	0.814158	0.359597	0.989055	0.579811	0.849927	0.776024	0.885289	0.671467	0.367153	0.720671	0.62945	0.746336	0.787483	0.9664		0.766363	0.16857
333	0.864771	0.785306	0.9842	0.74032	0.797595	0.836178	0.992153	0.873879	0.839498	0.572209	0.533979	0.904773	0.795503	0.733448	0.964861	0.501103	0.872861	0.690765	0.815784	0.357837	0.988876	0.595322	0.851836	0.806258	0.908231	0.680353	0.36204	0.717074	0.637861	0.737742	0.757448	0.9608		0.764402	0.168202
334	0.856728	0.779431	0.985536	0.745353	0.79341	0.839214	0.988828	0.877938	0.840801	0.575491	0.540369	0.907637	0.7854	0.731791	0.964348	0.49621	0.871753	0.690647	0.817409	0.356077	0.988697	0.599361	0.853746	0.787576	0.931173	0.678869	0.356927	0.710734	0.646273	0.729149	0.782779	0.933244		0.763841	0.167909
335	0.848685	0.773557	0.986872	0.780899	0.789225	0.842249	0.985502	0.881998	0.842103	0.578772	0.546758	0.910501	0.775298	0.730134	0.963834	0.491316	0.870646	0.690529	0.819034	0.354316	0.988518	0.596448	0.855655	0.768895	0.954116	0.677385	0.351814	0.702805	0.654684	0.720556	0.808109	0.900677		0.763809	0.168283
336	0.840642	0.767682	0.988208	0.754954	0.78504	0.845285	0.982177	0.886057	0.843464	0.582054	0.553148	0.910204	0.765196	0.728477	0.963321	0.486423	0.869538	0.690412	0.820659	0.352556	0.988338	0.609563	0.857564	0.750213	0.977058	0.675901	0.346701	0.694876	0.663096	0.711963	0.824842	0.86811		0.761991	0.168545
337	0.832599	0.761808	0.989544	0.716381	0.788516	0.84832	0.978852	0.890116	0.845306	0.585336	0.559537	0.902506	0.755093	0.72682	0.962807	0.48153	0.868431	0.690294	0.822284	0.350796	0.988159	0.635724	0.859474	0.747978	1	0.674418	0.343243	0.686947	0.671507	0.70337	0.825245	0.835543		0.760265	0.168659
338	0.824556	0.755933	0.99088	0.614765	0.792693	0.851356	0.975526	0.894175	0.847147	0.588618	0.565927	0.894808	0.744991	0.725163	0.962294	0.476637	0.867324	0.690176	0.82391	0.349036	0.98798	0.597546	0.861383	0.753796	0.981326	0.672934	0.342632	0.679018	0.679919	0.694776	0.825649	0.802976		0.75362	0.170276
339	0.816513	0.750058	0.992216	0.575826	0.79687	0.854392	0.972201	0.898235	0.848989	0.591899	0.572316	0.887111	0.734889	0.723506	0.96178	0.471744	0.866216	0.690059	0.825535	0.347275	0.987801	0.571808	0.863292	0.759614	0.955455	0.67145	0.342021	0.671089	0.68833	0.686183	0.831816	0.770409		0.749278	0.17119
340	0.808471	0.744184	0.993552	0.690372	0.801046	0.857427	0.968876	0.902294	0.85083	0.595181	0.574092	0.879413	0.724786	0.721849	0.961267	0.46685	0.865109	0.689941	0.82716	0.345515	0.987622	0.597326	0.865201	0.761418	0.929585	0.669966	0.341409	0.684749	0.691756	0.67759	0.847977	0.737842		0.751896	0.16727
341	0.800428	0.738309	0.994888	0.747247	0.805223	0.860463	0.96555	0.906353	0.852672	0.598463	0.57332	0.871715	0.714684	0.720192	0.960753	0.461957	0.864002	0.689823	0.828785	0.343755	0.987443	0.659002	0.867111	0.744728	0.903714	0.668482	0.340798	0.699899	0.686159	0.668997	0.864138	0.719148		0.753381	0.165453
342	0.792385	0.732435	0.996224	0.739924	0.8094	0.863498	0.962225	0.910413	0.854514	0.601744	0.572548	0.864017	0.704582	0.718535	0.96024	0.462076	0.862894	0.689706	0.83041	0.341994	0.987264	0.596804	0.86902	0.728037	0.877843	0.666998	0.340187	0.71505	0.680562	0.660403	0.874024	0.715094		0.749408	0.166862
343	0.784342	0.732051	0.993643	0.728767	0.813577	0.866534	0.958899	0.914472	0.856355	0.605026	0.571776	0.85632	0.69448	0.716878	0.959726	0.466577	0.861974	0.689588	0.832036	0.340234	0.987085	0.669195	0.870929	0.711347	0.851972	0.665514	0.339576	0.730201	0.674965	0.65181	0.873954	0.71104		0.749401	0.164779
344	0.776299	0.734637	0.990307	0.715603	0.817753	0.86957	0.955574	0.918531	0.858197	0.608308	0.571004	0.848622	0.684377	0.715221	0.959213	0.471077	0.861356	0.68947	0.833661	0.338474	0.986906	0.708652	0.872839	0.715151	0.826101	0.66403	0.338965	0.745352	0.669368	0.643217	0.873885	0.706986		0.749022	0.164005
345	0.768256	0.737224	0.986971	0.662546	0.82193	0.872605	0.952249	0.92259	0.860038	0.611589	0.570231	0.840924	0.687731	0.713564	0.958699	0.475577	0.860738	0.689353	0.835286	0.336714	0.986727	0.655468	0.874748	0.728366	0.80023	0.662547	0.338353	0.757713	0.663772	0.634624	0.874304	0.702932		0.745144	0.164952
346	0.760213	0.739811	0.983634	0.604714	0.826107	0.875641	0.948923	0.92665	0.86188	0.614871	0.569459	0.833227	0.692783	0.711907	0.958185	0.480077	0.860121	0.689235	0.836911	0.334953	0.986548	0.64104	0.876657	0.741581	0.774359	0.66511	0.337742	0.761126	0.658175	0.633439	0.875433	0.698877		0.742481	0.166122
347	0.75217	0.742398	0.980298	0.667225	0.830283	0.878676	0.945598	0.930709	0.863722	0.618153	0.568687	0.825529	0.697835	0.71025	0.957672	0.484577	0.859503	0.689117	0.838536	0.333193	0.986368	0.623656	0.878043	0.749414	0.748488	0.674658	0.337131	0.764539	0.652578	0.63567	0.876562	0.694823		0.743627	0.164886
348	0.744127	0.744985	0.976961	0.729974	0.83446	0.881712	0.942273	0.934768	0.865563	0.621434	0.567915	0.817831	0.702887	0.708593	0.957158	0.489077	0.858886	0.689	0.840162	0.331433	0.986189	0.623571	0.877231	0.734647	0.722617	0.684207	0.33652	0.767952	0.646981	0.6379	0.867825	0.691987		0.744276	0.163921
349	0.736084	0.747571	0.973625	0.793639	0.838637	0.884747	0.938947	0.938828	0.867405	0.624716	0.567143	0.810133	0.707939	0.706936	0.956645	0.493577	0.858268	0.688882	0.841787	0.329673	0.98601	0.621059	0.876418	0.719879	0.709399	0.693756	0.335908	0.771365	0.641384	0.640131	0.845925	0.695594		0.745063	0.163614
350	0.728041	0.750158	0.970289	0.799773	0.842814	0.887783	0.935622	0.942887	0.869246	0.627998	0.566371	0.802436	0.71299	0.705279	0.956131	0.498077	0.85765	0.688764	0.843412	0.327912	0.985831	0.615476	0.875606	0.705112	0.70778	0.703304	0.335297	0.774777	0.637974	0.642362	0.824024	0.699202		0.744387	0.163344
351	0.719998	0.752745	0.966952	0.71576	0.84699	0.890819	0.932297	0.946946	0.871088	0.63128	0.565599	0.794738	0.718042	0.703623	0.955618	0.502578	0.857033	0.688647	0.845037	0.326152	0.985652	0.645691	0.874793	0.707072	0.706161	0.712853	0.334686	0.783222	0.643502	0.644592	0.817261	0.702809		0.743445	0.162072
352	0.711955	0.755686	0.963616	0.645605	0.851167	0.893854	0.928971	0.950328	0.87293	0.634561	0.564827	0.78704	0.723094	0.701966	0.955104	0.507078	0.856415	0.688529	0.846662	0.324392	0.985473	0.686447	0.87398	0.716226	0.704542	0.722402	0.334075	0.795954	0.64903	0.646823	0.829052	0.706416		0.744194	0.162316
353	0.703912	0.759668	0.96028	0.585784	0.855344	0.89689	0.925646	0.948004	0.874771	0.637843	0.564055	0.779342	0.728146	0.700309	0.954591	0.511578	0.855797	0.688411	0.848288	0.322631	0.985294	0.723608	0.873168	0.72538	0.702922	0.73195	0.333464	0.808686	0.654558	0.649054	0.840842	0.710024		0.745007	0.163464
354	0.705606	0.76365	0.956943	0.594355	0.859521	0.899925	0.92232	0.94568	0.876613	0.641125	0.563283	0.771645	0.733198	0.698652	0.954077	0.516078	0.85518	0.688294	0.849913	0.320871	0.985115	0.704516	0.872355	0.73036	0.701303	0.741499	0.332852	0.821418	0.660086	0.651285	0.831455	0.713631		0.745713	0.1629
355	0.708663	0.767633	0.953607	0.624987	0.863697	0.902961	0.918995	0.943357	0.878454	0.644406	0.562511	0.763947	0.73825	0.696995	0.953564	0.520642	0.854562	0.688176	0.851538	0.319111	0.984936	0.634642	0.871543	0.719283	0.710832	0.751048	0.332241	0.83415	0.665614	0.653515	0.798204	0.717239		0.744666	0.162478
356	0.71172	0.771615	0.95027	0.733709	0.867874	0.905997	0.91567	0.941033	0.880296	0.647688	0.561739	0.756249	0.743302	0.695338	0.95305	0.525824	0.853944	0.688058	0.853163	0.317351	0.984757	0.645535	0.87073	0.708206	0.722232	0.760596	0.33163	0.846883	0.671142	0.655746	0.764954	0.711077		0.748355	0.160523
357	0.714776	0.775597	0.946934	0.828989	0.872051	0.909032	0.912344	0.938709	0.882138	0.65097	0.560966	0.748551	0.748353	0.693681	0.952537	0.531006	0.853327	0.687941	0.854788	0.31559	0.984578	0.616849	0.869918	0.69713	0.733631	0.770145	0.331019	0.849126	0.67667	0.657977	0.752465	0.702933		0.750648	0.161693
358	0.717833	0.779579	0.943598	0.792072	0.876228	0.912068	0.909019	0.936385	0.883979	0.654251	0.560194	0.740854	0.753405	0.692024	0.952023	0.536188	0.852709	0.687823	0.856414	0.31383	0.984399	0.629847	0.869105	0.700032	0.745031	0.779694	0.330407	0.849404	0.682197	0.660207	0.761495	0.694789		0.751159	0.160765
359	0.720889	0.783561	0.940261	0.755673	0.880404	0.915103	0.905694	0.934062	0.885821	0.657533	0.559422	0.733156	0.758457	0.690367	0.951509	0.54137	0.852091	0.687705	0.858039	0.312875	0.984219	0.670855	0.868293	0.708552	0.756431	0.789486	0.329796	0.849682	0.687725	0.662438	0.770525	0.686645		0.75277	0.159604
360	0.723946	0.787543	0.936925	0.720453	0.884581	0.918139	0.902368	0.931738	0.887662	0.660815	0.55865	0.725458	0.763509	0.68871	0.950996	0.546551	0.851474	0.687588	0.859664	0.313995	0.98404	0.700773	0.86748	0.717073	0.76783	0.799908	0.329185	0.84996	0.693002	0.664669	0.780757	0.678501		0.754186	0.1591
361	0.727003	0.791526	0.933589	0.701596	0.888758	0.921175	0.899043	0.929414	0.889504	0.664096	0.557878	0.717761	0.768561	0.687053	0.950482	0.551733	0.850856	0.68747	0.861289	0.315115	0.983861	0.633577	0.866668	0.720315	0.77923	0.810329	0.328984	0.850238	0.69178	0.666899	0.792135	0.670358		0.752759	0.160459
362	0.730059	0.786111	0.930252	0.699827	0.892935	0.92421	0.895718	0.92709	0.891346	0.667378	0.557106	0.710063	0.773613	0.685396	0.949969	0.556915	0.850238	0.687352	0.859656	0.316235	0.983682	0.615595	0.865855	0.704873	0.790629	0.820751	0.328981	0.848918	0.690559	0.66913	0.803513	0.662214		0.75238	0.161058
363	0.733116	0.779153	0.926916	0.697142	0.897111	0.927246	0.892392	0.924767	0.893187	0.668557	0.556334	0.702365	0.778665	0.683739	0.949455	0.562097	0.849621	0.687235	0.854718	0.317355	0.983503	0.623581	0.865043	0.689432	0.802029	0.831173	0.328977	0.83814	0.689338	0.671361	0.814632	0.661687		0.752502	0.160815
364	0.736173	0.772195	0.92358	0.694011	0.901288	0.930281	0.889067	0.922443	0.895029	0.66865	0.555562	0.694667	0.783716	0.682082	0.948942	0.567279	0.849003	0.687117	0.84978	0.318475	0.983324	0.658716	0.86423	0.67399	0.813428	0.841594	0.328973	0.827362	0.688117	0.673591	0.825524	0.668668		0.753652	0.16008
365	0.739229	0.765236	0.920243	0.729653	0.905465	0.933317	0.885741	0.920119	0.89687	0.668743	0.55479	0.68697	0.788768	0.680425	0.948428	0.57246	0.848385	0.686999	0.844842	0.319595	0.983145	0.696611	0.863418	0.678407	0.824828	0.852016	0.328969	0.816584	0.686896	0.675822	0.836416	0.675649		0.75672	0.15905
366	0.742286	0.758278	0.916907	0.769316	0.909642	0.936352	0.882416	0.917795	0.898712	0.668837	0.554018	0.679272	0.79382	0.678768	0.947915	0.577642	0.847768	0.686882	0.839903	0.320715	0.982966	0.632259	0.862605	0.690271	0.834808	0.862437	0.328966	0.805806	0.685674	0.678053	0.832039	0.682629		0.75643	0.159841
367	0.745342	0.75132	0.914748	0.746965	0.913818	0.939388	0.879091	0.915472	0.900554	0.66893	0.553246	0.681411	0.798872	0.67817	0.947401	0.582824	0.84715	0.686764	0.834965	0.321835	0.982787	0.657632	0.861792	0.702135	0.843508	0.872859	0.328962	0.795028	0.684453	0.680283	0.815354	0.68961		0.756958	0.158745
368	0.748399	0.744362	0.914747	0.731966	0.917995	0.942424	0.875765	0.913148	0.902395	0.669023	0.552891	0.688044	0.803924	0.677936	0.946888	0.588006	0.846533	0.686646	0.830027	0.322956	0.982608	0.682365	0.86098	0.712392	0.852207	0.883281	0.328958	0.79442	0.683232	0.682514	0.798669	0.696591		0.758197	0.158096
369	0.751456	0.737404	0.914746	0.742687	0.922172	0.945459	0.87244	0.910824	0.904237	0.669116	0.553558	0.694677	0.808976	0.677701	0.946374	0.591071	0.845915	0.686529	0.825089	0.324076	0.982429	0.693884	0.860167	0.717394	0.860906	0.893702	0.328954	0.806407	0.682011	0.684745	0.805766	0.703571		0.760764	0.158121
370	0.754512	0.730446	0.914745	0.759273	0.926348	0.948495	0.869115	0.9085	0.906078	0.669209	0.554225	0.701311	0.814027	0.677466	0.945861	0.593021	0.845297	0.686411	0.82015	0.325196	0.98225	0.688324	0.859355	0.722396	0.869605	0.904124	0.328951	0.818393	0.68079	0.686976	0.830473	0.708338		0.763427	0.158784
371	0.757569	0.731761	0.914744	0.784458	0.930525	0.950715	0.865789	0.906177	0.90792	0.669303	0.554891	0.707944	0.819079	0.677232	0.945347	0.59497	0.84468	0.686294	0.815212	0.326316	0.98207	0.656164	0.858542	0.727398	0.878305	0.914545	0.328947	0.83038	0.681929	0.689206	0.855179	0.702741		0.76551	0.160231
372	0.760626	0.742634	0.914744	0.784759	0.934702	0.949763	0.862464	0.903853	0.909762	0.669396	0.555558	0.714577	0.824131	0.676997	0.944833	0.59692	0.844062	0.686176	0.810274	0.327436	0.981891	0.669325	0.85773	0.701444	0.854827	0.920033	0.328943	0.842366	0.683397	0.691437	0.865038	0.697144		0.765851	0.159949
373	0.763682	0.753507	0.914743	0.767682	0.938879	0.948812	0.859138	0.901529	0.911603	0.669489	0.556225	0.72121	0.829183	0.676762	0.94432	0.598869	0.843444	0.686058	0.805336	0.328556	0.981712	0.685054	0.856917	0.664685	0.826117	0.904779	0.330451	0.854353	0.684865	0.693668	0.864807	0.691546		0.764312	0.159148
374	0.766739	0.764381	0.914742	0.739554	0.940553	0.94786	0.855813	0.899205	0.913445	0.669582	0.556891	0.727843	0.834235	0.676528	0.943806	0.600818	0.842827	0.685941	0.800397	0.329676	0.981533	0.670819	0.856105	0.627926	0.797407	0.889524	0.332268	0.861087	0.686333	0.695898	0.864576	0.685949		0.761258	0.159293
375	0.769795	0.775254	0.914741	0.708164	0.938579	0.946908	0.852488	0.896882	0.915286	0.669676	0.557558	0.734476	0.839287	0.676293	0.943293	0.602768	0.842209	0.685823	0.795459	0.330796	0.981354	0.631579	0.855292	0.611529	0.768696	0.874269	0.334085	0.866062	0.687801	0.694574	0.84312	0.680352		0.757014	0.159555
376	0.772852	0.786127	0.91474	0.714444	0.936605	0.945956	0.849162	0.894558	0.917128	0.669769	0.558225	0.74111	0.844009	0.676058	0.942779	0.604717	0.841591	0.685705	0.790521	0.331916	0.981175	0.706174	0.85448	0.65679	0.739986	0.859015	0.335902	0.871037	0.689269	0.690753	0.808449	0.674755		0.75893	0.155931
377	0.775909	0.797001	0.91474	0.716653	0.93463	0.945005	0.845837	0.892234	0.91897	0.669862	0.558891	0.747743	0.84841	0.675824	0.942266	0.606667	0.840974	0.685588	0.785583	0.333036	0.980996	0.671813	0.853667	0.702051	0.716185	0.84376	0.337719	0.876012	0.690737	0.686932	0.773779	0.669157		0.757457	0.155078
378	0.778965	0.807874	0.914739	0.682615	0.932656	0.944053	0.843557	0.88991	0.920811	0.669955	0.559558	0.754376	0.85281	0.675589	0.941752	0.608616	0.840356	0.68547	0.780644	0.334156	0.980817	0.639181	0.852855	0.747312	0.712688	0.828505	0.339536	0.880987	0.692205	0.683112	0.77242	0.668949		0.756782	0.155428
379	0.782022	0.818747	0.914738	0.653576	0.930681	0.943101	0.845509	0.887587	0.922653	0.670048	0.560225	0.761009	0.857211	0.675354	0.941239	0.610565	0.839738	0.685352	0.775706	0.335277	0.980638	0.626305	0.852042	0.743953	0.709191	0.813251	0.341354	0.886703	0.693673	0.679291	0.790029	0.669704		0.75614	0.156141
380	0.785078	0.828849	0.914737	0.635068	0.928707	0.942149	0.847461	0.885263	0.924494	0.670142	0.560891	0.767642	0.861611	0.67512	0.940725	0.612515	0.839121	0.685235	0.770768	0.336397	0.980459	0.634335	0.85123	0.724838	0.705694	0.797996	0.343171	0.906117	0.695141	0.67547	0.807638	0.670459		0.756391	0.156859
381	0.788135	0.828532	0.914736	0.637365	0.926733	0.941197	0.849412	0.882939	0.926336	0.670235	0.561558	0.774275	0.866012	0.674885	0.940212	0.614464	0.838503	0.685117	0.76583	0.337517	0.98028	0.663526	0.850417	0.705722	0.702196	0.782741	0.344988	0.925531	0.691302	0.671649	0.814084	0.671214		0.757114	0.156728
382	0.791192	0.828215	0.914736	0.660041	0.924758	0.940246	0.851364	0.880615	0.928178	0.670328	0.562225	0.780909	0.870412	0.67465	0.939698	0.615695	0.837885	0.684999	0.760891	0.338637	0.9801	0.629173	0.849604	0.694881	0.698699	0.767487	0.346805	0.944945	0.685386	0.667828	0.814728	0.671969		0.756477	0.157683
383	0.793068	0.827899	0.914735	0.660781	0.922784	0.939294	0.853316	0.878292	0.930019	0.670421	0.562891	0.787542	0.874813	0.674416	0.939185	0.614304	0.837268	0.684882	0.755953	0.339757	0.979921	0.596514	0.848792	0.707318	0.695258	0.752232	0.348622	0.96436	0.67947	0.664007	0.815373	0.672723		0.755819	0.15926
384	0.790335	0.827582	0.914734	0.651593	0.920809	0.938342	0.855268	0.875968	0.931861	0.670515	0.563558	0.794175	0.879213	0.674181	0.938671	0.612914	0.83665	0.684764	0.751015	0.340877	0.979742	0.59049	0.847979	0.719755	0.691867	0.736977	0.350439	0.983774	0.673554	0.660186	0.779685	0.673478		0.754405	0.160117
385	0.787603	0.827265	0.914733	0.746819	0.918835	0.93739	0.857219	0.873644	0.933702	0.670608	0.564224	0.800808	0.883614	0.673946	0.938157	0.611524	0.836033	0.684646	0.746077	0.341997	0.979563	0.620671	0.847167	0.732192	0.688476	0.72344	0.3527	0.989694	0.667638	0.656365	0.726813	0.68321		0.756774	0.158267
386	0.78487	0.826949	0.914732	0.849579	0.916861	0.936438	0.859171	0.87132	0.935544	0.670701	0.564891	0.807441	0.888014	0.673711	0.937644	0.610134	0.835415	0.684529	0.741138	0.343117	0.979384	0.665234	0.847507	0.743205	0.685085	0.724568	0.354967	0.970948	0.661722	0.652544	0.673942	0.701203		0.759766	0.157608
387	0.782138	0.826632	0.914732	0.817628	0.914886	0.935487	0.861123	0.868997	0.937386	0.670794	0.565558	0.814074	0.892415	0.673477	0.93713	0.608743	0.834797	0.684411	0.7362	0.344237	0.979205	0.652237	0.848193	0.753792	0.681694	0.725696	0.357234	0.952201	0.655806	0.648723	0.651272	0.719196		0.75769	0.156962
388	0.779405	0.826315	0.914731	0.779517	0.912912	0.934535	0.863075	0.866673	0.939227	0.670888	0.566224	0.820707	0.896815	0.673242	0.936617	0.607353	0.83418	0.684293	0.731262	0.345357	0.979026	0.662741	0.848879	0.764379	0.678302	0.726824	0.359502	0.933455	0.64989	0.644902	0.641557	0.737189		0.756562	0.15597
389	0.776673	0.825999	0.91473	0.72171	0.910937	0.933583	0.865026	0.864349	0.941069	0.670981	0.566891	0.827341	0.901216	0.673007	0.936103	0.605963	0.833562	0.684176	0.726324	0.346478	0.978847	0.66603	0.849565	0.76158	0.674911	0.727952	0.361769	0.914709	0.643974	0.641081	0.631842	0.755182		0.754174	0.155694
390	0.773941	0.826953	0.914729	0.671598	0.908963	0.932631	0.866978	0.862025	0.94291	0.671074	0.567558	0.833974	0.905616	0.672773	0.93559	0.604573	0.832944	0.684058	0.721385	0.347598	0.978668	0.627852	0.850251	0.723708	0.67152	0.72908	0.364036	0.895962	0.638058	0.63726	0.62567	0.773175		0.749785	0.15701
391	0.771208	0.828524	0.914728	0.632047	0.906989	0.931679	0.86893	0.859702	0.944752	0.671167	0.568224	0.840607	0.910017	0.672538	0.935076	0.603183	0.832327	0.68394	0.716447	0.348718	0.978489	0.648231	0.850937	0.685836	0.668129	0.730208	0.366304	0.871262	0.639106	0.633439	0.620872	0.791169		0.747649	0.157354
392	0.768476	0.830094	0.917569	0.632732	0.905014	0.930728	0.870882	0.858577	0.946594	0.67126	0.568891	0.84724	0.914417	0.672303	0.934563	0.601792	0.831709	0.683823	0.711509	0.349002	0.97831	0.722474	0.851623	0.647964	0.664738	0.731336	0.368571	0.843438	0.645642	0.629618	0.616075	0.806329		0.74854	0.156896
393	0.765743	0.831664	0.920843	0.659711	0.90304	0.929776	0.872833	0.857703	0.948435	0.671354	0.569558	0.853873	0.918818	0.672069	0.934049	0.600402	0.831091	0.683705	0.706571	0.348633	0.978131	0.698116	0.852309	0.633198	0.661346	0.732464	0.370838	0.815613	0.652177	0.625797	0.626145	0.80966		0.74799	0.156496
394	0.763011	0.833234	0.924117	0.723774	0.901065	0.928824	0.874785	0.85683	0.950277	0.671447	0.570224	0.860506	0.923218	0.671834	0.933536	0.599012	0.830474	0.683587	0.701632	0.348263	0.977951	0.63855	0.852994	0.624827	0.665435	0.733592	0.373106	0.787789	0.658712	0.621976	0.641398	0.81299		0.748093	0.15656
395	0.760278	0.834804	0.927392	0.79781	0.899091	0.927872	0.876737	0.855956	0.952118	0.67154	0.570891	0.86714	0.927618	0.671599	0.933022	0.597622	0.829856	0.68347	0.696694	0.347894	0.977772	0.640741	0.85368	0.616457	0.699729	0.73472	0.375373	0.759965	0.665248	0.618155	0.656651	0.816321		0.751382	0.156369
396	0.757546	0.836374	0.930666	0.770345	0.897117	0.92692	0.878689	0.855082	0.95396	0.671633	0.571558	0.873773	0.932019	0.671365	0.932509	0.59952	0.829238	0.683352	0.691756	0.347525	0.977593	0.602619	0.854366	0.621305	0.734023	0.735848	0.3775	0.73214	0.671783	0.614335	0.690783	0.819651		0.75134	0.15665
397	0.754814	0.837944	0.93394	0.739881	0.895142	0.925969	0.88064	0.854208	0.955802	0.671727	0.576057	0.880019	0.936419	0.67113	0.931995	0.602368	0.828621	0.683234	0.686818	0.347156	0.977414	0.651813	0.855052	0.658483	0.768316	0.736976	0.378754	0.745816	0.678318	0.610514	0.730799	0.822981		0.756535	0.154308
398	0.752081	0.839514	0.937214	0.709417	0.893168	0.925017	0.882592	0.853335	0.957643	0.67182	0.580816	0.881398	0.94082	0.670895	0.931481	0.605217	0.828003	0.683117	0.681879	0.346786	0.977235	0.660183	0.855738	0.69566	0.80261	0.737994	0.380008	0.761302	0.684853	0.606693	0.770815	0.826312		0.760363	0.153973
399	0.749349	0.840609	0.940488	0.701903	0.891193	0.924065	0.884544	0.852461	0.959485	0.671913	0.585574	0.882777	0.94522	0.670661	0.930968	0.608066	0.827385	0.682999	0.676941	0.346417	0.977056	0.641124	0.856424	0.732838	0.836904	0.732836	0.381262	0.776789	0.691389	0.602872	0.792467	0.829642		0.763269	0.154861
400	0.746616	0.840477	0.943762	0.739368	0.889219	0.923113	0.886496	0.851587	0.961326	0.672006	0.590333	0.884156	0.949621	0.670426	0.930454	0.610914	0.826768	0.682881	0.672003	0.346048	0.976877	0.649273	0.85711	0.722051	0.848989	0.727678	0.382516	0.792276	0.697924	0.599051	0.809039	0.810392		0.765336	0.154736
401	0.743884	0.840345	0.947037	0.752306	0.887245	0.922161	0.888447	0.850714	0.963168	0.672099	0.595092	0.885535	0.954021	0.670191	0.93012	0.613763	0.82615	0.682764	0.667065	0.345678	0.976698	0.702491	0.857796	0.699062	0.841621	0.72252	0.38377	0.807763	0.699683	0.59523	0.82561	0.787634		0.766802	0.154233
402	0.741151	0.840212	0.950311	0.742703	0.88527	0.92121	0.890399	0.84984	0.96501	0.672193	0.59985	0.886913	0.958422	0.669957	0.930055	0.616611	0.825533	0.682646	0.662126	0.345309	0.976519	0.66203	0.858482	0.676073	0.834253	0.717361	0.385024	0.814085	0.694276	0.591409	0.811436	0.764875		0.763173	0.155493
403	0.738419	0.84008	0.953585	0.735745	0.883296	0.920258	0.892351	0.848966	0.966851	0.672286	0.604609	0.888292	0.962822	0.669722	0.92999	0.61946	0.824915	0.682528	0.657188	0.34494	0.97634	0.61946	0.859168	0.667496	0.826885	0.712203	0.386278	0.794387	0.68887	0.587588	0.789775	0.742117		0.758965	0.156767
404	0.735686	0.839948	0.956859	0.729897	0.881321	0.919306	0.894303	0.848092	0.968693	0.672379	0.609368	0.889671	0.967223	0.669487	0.929925	0.622309	0.824297	0.682411	0.65225	0.34457	0.976161	0.610914	0.859854	0.691883	0.819518	0.707045	0.387532	0.774689	0.683464	0.583767	0.768114	0.719358		0.756884	0.156964
405	0.732954	0.839816	0.960133	0.719672	0.879347	0.918354	0.896254	0.847219	0.970534	0.672472	0.614127	0.89105	0.971623	0.669253	0.92986	0.625157	0.82368	0.682293	0.647312	0.344201	0.975981	0.645785	0.86054	0.716271	0.81215	0.701887	0.388786	0.754991	0.678058	0.579946	0.776121	0.6966		0.756951	0.156494
406	0.730222	0.839683	0.963407	0.707766	0.877373	0.917402	0.898206	0.846345	0.972376	0.672566	0.618885	0.892429	0.976024	0.669018	0.929795	0.628006	0.823062	0.682175	0.642373	0.343832	0.975802	0.659071	0.861226	0.740658	0.809555	0.696728	0.39004	0.735293	0.672651	0.576125	0.79042	0.673841		0.756636	0.157158
407	0.727489	0.839551	0.966682	0.6811	0.875398	0.916451	0.900158	0.845471	0.974218	0.672659	0.623644	0.893807	0.979298	0.668783	0.92973	0.630854	0.822444	0.682058	0.637435	0.343462	0.975623	0.639881	0.861912	0.732314	0.807688	0.69157	0.391294	0.715595	0.667245	0.572304	0.804718	0.668311		0.754348	0.158791
408	0.724757	0.839419	0.969956	0.662812	0.873424	0.915499	0.90211	0.844597	0.976059	0.673092	0.628403	0.895186	0.974578	0.668069	0.929665	0.633703	0.821827	0.68194	0.632497	0.343093	0.975444	0.65581	0.862598	0.716351	0.805821	0.686412	0.392867	0.717837	0.661839	0.568483	0.800686	0.677581		0.753513	0.158797
409	0.722024	0.825757	0.97323	0.669107	0.871449	0.914547	0.904062	0.843724	0.977901	0.676206	0.633161	0.896565	0.969859	0.667274	0.9296	0.636769	0.821209	0.681822	0.627559	0.342724	0.975265	0.669094	0.863283	0.700389	0.803954	0.681253	0.395212	0.737127	0.656433	0.564662	0.793315	0.686851		0.753481	0.158159
410	0.719292	0.810319	0.976504	0.673769	0.869475	0.913595	0.906013	0.84285	0.979742	0.679321	0.63792	0.897944	0.965139	0.66648	0.929535	0.640264	0.820591	0.681705	0.62262	0.342354	0.975086	0.612599	0.863969	0.682149	0.802087	0.676095	0.397558	0.756417	0.651026	0.560841	0.785944	0.696121		0.751104	0.159314
411	0.716559	0.794882	0.979778	0.676331	0.867501	0.912643	0.907965	0.841976	0.981584	0.682435	0.642679	0.899323	0.96042	0.665686	0.92947	0.643759	0.819974	0.681587	0.617682	0.341985	0.974907	0.622797	0.864655	0.659032	0.803915	0.670937	0.399903	0.775707	0.649227	0.55702	0.775307	0.705391		0.750719	0.159239
412	0.713827	0.779445	0.983052	0.691433	0.868786	0.911692	0.909917	0.841103	0.983426	0.68555	0.647438	0.900701	0.9557	0.664892	0.929406	0.647254	0.819356	0.681469	0.612744	0.341616	0.974728	0.634476	0.865341	0.635915	0.820316	0.673767	0.402248	0.794997	0.658805	0.553199	0.764167	0.714661		0.75192	0.159191
413	0.714806	0.764008	0.986327	0.714197	0.870443	0.908484	0.911869	0.840229	0.985267	0.688664	0.652196	0.90208	0.950981	0.664097	0.929341	0.65075	0.818738	0.681352	0.607806	0.341247	0.974549	0.652892	0.866027	0.612797	0.836716	0.677197	0.404593	0.814287	0.668383	0.549378	0.753027	0.723931		0.753646	0.159276
414	0.719067	0.74857	0.989601	0.722004	0.872101	0.904744	0.91382	0.839355	0.987109	0.691779	0.656955	0.903459	0.946262	0.663303	0.929276	0.654245	0.818121	0.681234	0.602867	0.340877	0.97437	0.643844	0.866713	0.63931	0.853116	0.680628	0.406938	0.809801	0.677962	0.545557	0.72882	0.729806		0.754425	0.158806
415	0.723327	0.733133	0.992875	0.726166	0.873759	0.901005	0.915772	0.838481	0.98895	0.694893	0.661714	0.904838	0.941542	0.662509	0.929211	0.65774	0.817503	0.681116	0.597929	0.340508	0.974191	0.570752	0.867399	0.676338	0.869517	0.684058	0.409284	0.801605	0.68754	0.541737	0.702959	0.72293		0.752853	0.160635
416	0.727588	0.717696	0.993369	0.697593	0.875417	0.897266	0.917724	0.837608	0.990792	0.698008	0.666472	0.906217	0.936823	0.661715	0.929146	0.661235	0.816885	0.680999	0.592991	0.340139	0.974012	0.673564	0.868085	0.713366	0.885917	0.687488	0.411629	0.793409	0.697118	0.537916	0.677098	0.716055		0.755667	0.158281
417	0.731849	0.702259	0.989371	0.681361	0.877075	0.893527	0.919676	0.836734	0.992634	0.701122	0.671231	0.907595	0.932103	0.660921	0.929081	0.66473	0.816268	0.680881	0.588053	0.339769	0.973832	0.640117	0.868771	0.727706	0.891063	0.690918	0.413974	0.785214	0.706697	0.534095	0.740232	0.709179		0.756189	0.158364
418	0.73611	0.698739	0.985374	0.727203	0.878733	0.889787	0.921627	0.83586	0.994475	0.704237	0.67599	0.908974	0.927384	0.660126	0.929016	0.668225	0.81565	0.680763	0.583114	0.3394	0.973653	0.616585	0.869457	0.696432	0.8865	0.694349	0.416319	0.777018	0.716275	0.530274	0.812324	0.702304		0.757884	0.158671
419	0.74037	0.707671	0.981376	0.735852	0.88039	0.886048	0.923579	0.834986	0.996317	0.707351	0.680749	0.910353	0.922665	0.659332	0.928951	0.67172	0.815033	0.680646	0.578176	0.339031	0.973474	0.633483	0.870143	0.665157	0.881936	0.697779	0.418665	0.770691	0.725854	0.539913	0.884416	0.695428		0.760548	0.15891
420	0.744631	0.716603	0.977379	0.676575	0.882048	0.882309	0.925531	0.834113	0.998158	0.710466	0.685507	0.911732	0.917945	0.658538	0.928886	0.675215	0.814415	0.680528	0.573238	0.338661	0.973295	0.660668	0.870829	0.633882	0.877373	0.701209	0.420142	0.773663	0.735432	0.550384	0.857541	0.688553		0.758608	0.158117
421	0.748892	0.725535	0.973382	0.676805	0.883706	0.87857	0.927483	0.833239	1	0.71358	0.690266	0.913111	0.913226	0.657744	0.928821	0.67871	0.813797	0.68041	0.5683	0.338292	0.973116	0.700122	0.871515	0.658763	0.87281	0.70464	0.420545	0.776636	0.744148	0.560856	0.823151	0.681677		0.76037	0.155592
422	0.753153	0.734467	0.969384	0.728326	0.885364	0.87483	0.929434	0.832365	0.998392	0.716695	0.695025	0.914489	0.908506	0.65695	0.928756	0.682206	0.81318	0.680293	0.563361	0.337923	0.972937	0.613678	0.872201	0.694407	0.868246	0.70807	0.420948	0.779609	0.743128	0.571328	0.788761	0.672043		0.759639	0.155151
423	0.757413	0.7434	0.965387	0.728715	0.887022	0.871091	0.931386	0.831492	0.996663	0.719809	0.699783	0.915868	0.903787	0.656155	0.928691	0.683181	0.812562	0.680175	0.565544	0.337553	0.972758	0.619217	0.872887	0.730051	0.863683	0.7115	0.421352	0.782581	0.742108	0.581799	0.782927	0.662043		0.761206	0.153701
424	0.761674	0.752332	0.961389	0.709253	0.888679	0.867352	0.933338	0.830618	0.994934	0.722924	0.704542	0.917247	0.899068	0.655361	0.928626	0.683867	0.811944	0.680057	0.570262	0.337184	0.972579	0.681035	0.873415	0.749009	0.85912	0.71493	0.421755	0.785554	0.741089	0.592271	0.778586	0.652043		0.763501	0.15139
425	0.765935	0.761264	0.957392	0.784782	0.890337	0.863613	0.93529	0.829744	0.993205	0.726038	0.708311	0.918626	0.894348	0.654567	0.928561	0.684553	0.811327	0.67994	0.57498	0.336505	0.9724	0.611481	0.873644	0.736447	0.854556	0.711573	0.422158	0.788979	0.740069	0.602742	0.774245	0.642043		0.763427	0.152185
426	0.770196	0.770196	0.953395	0.85887	0.891995	0.859873	0.931444	0.82887	0.991475	0.729153	0.71137	0.920005	0.889629	0.653773	0.928496	0.685238	0.810709	0.679822	0.579698	0.335768	0.972221	0.581789	0.873874	0.723886	0.849993	0.70695	0.422561	0.792915	0.739049	0.615485	0.78489	0.632042		0.764863	0.153398
427	0.774456	0.779329	0.949397	0.811342	0.893653	0.856134	0.925139	0.827997	0.989746	0.732267	0.71443	0.921383	0.884909	0.652978	0.928431	0.685924	0.810091	0.679704	0.584417	0.335031	0.972042	0.629803	0.874103	0.711324	0.84543	0.702326	0.422964	0.796851	0.738029	0.62936	0.79598	0.622042		0.764907	0.150381
428	0.778717	0.790399	0.9454	0.762637	0.895311	0.852395	0.918833	0.827123	0.988017	0.735382	0.71749	0.921383	0.88019	0.652184	0.928366	0.68661	0.809474	0.679587	0.589135	0.334293	0.971863	0.645257	0.874333	0.703588	0.840866	0.697703	0.423367	0.800787	0.73701	0.643234	0.80707	0.612042		0.764064	0.149113
429	0.782978	0.80147	0.941402	0.710754	0.896968	0.848656	0.912528	0.826249	0.986287	0.738496	0.72055	0.919767	0.875471	0.65139	0.928301	0.687295	0.808856	0.679469	0.593853	0.333556	0.971683	0.610406	0.874562	0.696682	0.836303	0.693079	0.42377	0.804723	0.73599	0.657109	0.830843	0.612412		0.762246	0.149747
430	0.787238	0.81254	0.937405	0.702447	0.898626	0.844916	0.906223	0.825376	0.984558	0.741611	0.723609	0.918152	0.870751	0.650596	0.928236	0.687981	0.808238	0.679351	0.598571	0.332819	0.971504	0.574702	0.874792	0.689776	0.83174	0.688456	0.424173	0.808658	0.73497	0.670983	0.854717	0.621097		0.762025	0.150467
431	0.791499	0.82361	0.933408	0.746669	0.900284	0.841177	0.899917	0.826588	0.982829	0.744725	0.726669	0.916537	0.866032	0.649802	0.928171	0.688667	0.807621	0.679234	0.603289	0.332082	0.971325	0.597873	0.875021	0.682012	0.827176	0.683833	0.424576	0.804039	0.73395	0.684858	0.878334	0.629782		0.76505	0.148734
432	0.79576	0.83468	0.92941	0.738235	0.901942	0.837438	0.893612	0.829522	0.981099	0.74784	0.729729	0.914921	0.861312	0.649007	0.928106	0.689353	0.807003	0.679116	0.608008	0.331345	0.971146	0.578167	0.875251	0.672723	0.822613	0.679209	0.429422	0.79689	0.732645	0.698732	0.882298	0.638467		0.764531	0.148482
433	0.800021	0.84575	0.925413	0.699755	0.9036	0.833699	0.887306	0.832456	0.97937	0.750954	0.732788	0.913306	0.856593	0.648213	0.928041	0.690038	0.806385	0.678999	0.612726	0.330608	0.970967	0.564131	0.87548	0.663434	0.81805	0.674586	0.437221	0.789741	0.731316	0.706405	0.886261	0.647152		0.763149	0.148429
434	0.804281	0.85682	0.921415	0.674523	0.905257	0.82996	0.881001	0.83539	0.977641	0.754069	0.735848	0.911691	0.851874	0.647419	0.927976	0.690724	0.805768	0.678881	0.617444	0.329871	0.970788	0.56661	0.87571	0.654145	0.817072	0.669963	0.44502	0.782592	0.729986	0.704509	0.889836	0.655836		0.762497	0.148014
435	0.808542	0.86789	0.917418	0.652432	0.906915	0.82622	0.874695	0.838324	0.975911	0.757183	0.738908	0.910075	0.847154	0.646625	0.927911	0.69141	0.80515	0.678763	0.622162	0.329133	0.970609	0.565746	0.875939	0.652131	0.819142	0.665339	0.452819	0.775444	0.728657	0.702613	0.882305	0.664521		0.761815	0.147485
436	0.812803	0.87896	0.913421	0.702071	0.908573	0.822481	0.86839	0.841258	0.974182	0.760298	0.741967	0.90846	0.842435	0.645831	0.927846	0.691597	0.804532	0.678646	0.62688	0.328396	0.97043	0.571688	0.876169	0.651232	0.821211	0.660716	0.460618	0.769083	0.727328	0.700716	0.874774	0.670118		0.763535	0.145414
437	0.817064	0.873577	0.909423	0.742642	0.910231	0.818742	0.862085	0.844192	0.972453	0.763412	0.745027	0.906845	0.837715	0.645036	0.927781	0.691194	0.803915	0.678528	0.631599	0.327659	0.970251	0.573272	0.876398	0.650333	0.82328	0.656092	0.468417	0.772563	0.725998	0.69882	0.867521	0.665222		0.76429	0.144003
438	0.821324	0.86111	0.905426	0.743664	0.911889	0.815003	0.855779	0.847126	0.970724	0.766527	0.748087	0.905229	0.832996	0.644242	0.927716	0.69079	0.803297	0.67841	0.636317	0.326922	0.970072	0.632087	0.876628	0.659456	0.825349	0.639344	0.476216	0.776043	0.724669	0.696923	0.865092	0.660325		0.765462	0.14097
439	0.825585	0.848644	0.901428	0.768219	0.913547	0.811263	0.849474	0.85006	0.968994	0.769641	0.751147	0.903614	0.830392	0.643448	0.927651	0.690387	0.80268	0.678293	0.641035	0.326185	0.969893	0.706669	0.876857	0.685346	0.827419	0.618671	0.484015	0.779523	0.72334	0.695027	0.862662	0.655429		0.768329	0.138352
440	0.829846	0.836177	0.897431	0.832881	0.915204	0.807524	0.843168	0.852994	0.967265	0.772756	0.754206	0.901998	0.828526	0.642654	0.927586	0.689983	0.802062	0.678175	0.645753	0.325448	0.969713	0.654405	0.877087	0.711236	0.824032	0.597998	0.491813	0.783003	0.72201	0.692146	0.85705	0.650532		0.768208	0.139264
441	0.834107	0.823711	0.899368	0.822056	0.916862	0.803785	0.836863	0.855928	0.965536	0.77587	0.757266	0.900383	0.82666	0.641859	0.927521	0.689579	0.801444	0.678057	0.650471	0.324711	0.969534	0.655227	0.877317	0.737126	0.819867	0.577325	0.499612	0.786483	0.720681	0.681976	0.812495	0.645636		0.766104	0.138529
442	0.838367	0.811244	0.901986	0.750224	0.91852	0.800046	0.830557	0.858862	0.963806	0.778985	0.760326	0.898768	0.824794	0.641065	0.927456	0.689176	0.800827	0.67794	0.65519	0.323973	0.969355	0.620499	0.877546	0.72834	0.815703	0.556652	0.507411	0.778826	0.719334	0.671807	0.76794	0.640739		0.759571	0.139469
443	0.838366	0.798777	0.904604	0.739927	0.920178	0.796306	0.824252	0.861796	0.962077	0.782099	0.763385	0.897152	0.822928	0.640271	0.927391	0.688772	0.800209	0.677822	0.659908	0.323236	0.969176	0.606704	0.877776	0.714875	0.811538	0.535978	0.51521	0.752721	0.717981	0.661637	0.725442	0.635843		0.754823	0.140768
444	0.837656	0.786311	0.907222	0.751668	0.921836	0.792567	0.817946	0.86473	0.960348	0.785214	0.766445	0.895537	0.821063	0.639477	0.927326	0.688369	0.799591	0.677704	0.664626	0.322499	0.968997	0.621876	0.878005	0.70141	0.807374	0.515305	0.514641	0.726616	0.716629	0.651467	0.702214	0.647519		0.752506	0.14152
445	0.836946	0.773844	0.90984	0.740351	0.923493	0.788828	0.811641	0.867664	0.958618	0.788328	0.769505	0.893922	0.819197	0.638683	0.927261	0.687965	0.798974	0.677587	0.669344	0.321762	0.968818	0.619895	0.878235	0.689696	0.803209	0.494632	0.511356	0.700512	0.715276	0.641297	0.678987	0.661042		0.74896	0.143389
446	0.836236	0.76008	0.912458	0.73765	0.925151	0.785089	0.805336	0.870598	0.956889	0.791443	0.772565	0.892306	0.817331	0.637888	0.927196	0.687562	0.798572	0.677469	0.674063	0.321025	0.968639	0.575085	0.878464	0.680741	0.799045	0.473959	0.508071	0.674407	0.713924	0.631127	0.667242	0.674565		0.744755	0.146829
447	0.835526	0.743345	0.915076	0.827687	0.926809	0.781349	0.79903	0.873532	0.95516	0.794557	0.775624	0.890691	0.815465	0.637094	0.927131	0.687158	0.800698	0.677351	0.678781	0.320288	0.96846	0.56883	0.878694	0.671787	0.79488	0.453286	0.504785	0.648302	0.712571	0.620957	0.741915	0.688088		0.747341	0.149244
448	0.834815	0.72661	0.917694	0.853885	0.928467	0.77761	0.792725	0.876466	0.95343	0.797672	0.778684	0.889075	0.813599	0.6363	0.927066	0.686754	0.802824	0.677234	0.683499	0.319551	0.968281	0.588221	0.878923	0.662832	0.790716	0.432613	0.5015	0.642894	0.711219	0.610787	0.816587	0.701611		0.749379	0.151586
449	0.834105	0.709875	0.920312	0.720801	0.928648	0.773871	0.786419	0.8794	0.951701	0.800786	0.781744	0.88746	0.811733	0.635212	0.927001	0.686399	0.80495	0.677116	0.688217	0.318813	0.968102	0.617571	0.879153	0.662572	0.786551	0.41194	0.498215	0.647284	0.709866	0.600618	0.880737	0.715134		0.746947	0.152784
450	0.833395	0.69314	0.92293	0.668592	0.9265	0.770132	0.780114	0.882334	0.949972	0.803901	0.784803	0.885845	0.809867	0.634116	0.926936	0.688697	0.807076	0.676998	0.692935	0.318076	0.967923	0.638911	0.879382	0.663331	0.782386	0.391266	0.49493	0.651675	0.708514	0.590448	0.879257	0.728657		0.744782	0.154685
451	0.832685	0.676405	0.925548	0.707809	0.924352	0.766392	0.773808	0.885268	0.948243	0.807015	0.787863	0.884229	0.808002	0.63302	0.926871	0.690994	0.809202	0.676881	0.697654	0.317339	0.967744	0.601044	0.879612	0.66409	0.778222	0.395867	0.491644	0.656065	0.707161	0.580278	0.877777	0.732307		0.744106	0.155409
452	0.831975	0.65967	0.928166	0.75648	0.922204	0.762653	0.767503	0.888202	0.946513	0.81013	0.790923	0.882614	0.806136	0.631924	0.926807	0.693292	0.811328	0.676763	0.702372	0.316602	0.967564	0.588177	0.879841	0.673533	0.774057	0.413023	0.488359	0.660455	0.704591	0.570108	0.87356	0.728575		0.744816	0.15495
453	0.831265	0.642935	0.930784	0.810184	0.920055	0.758914	0.761198	0.891136	0.944784	0.813244	0.791922	0.880999	0.80427	0.630828	0.926742	0.695589	0.813454	0.676645	0.70709	0.315865	0.967385	0.569279	0.880071	0.695888	0.769893	0.430179	0.485074	0.664846	0.70122	0.559938	0.854872	0.724842		0.745356	0.154989
454	0.830555	0.6262	0.933402	0.774971	0.917907	0.757738	0.754892	0.89407	0.943055	0.813847	0.785982	0.879383	0.802404	0.629732	0.926677	0.697887	0.81558	0.676528	0.711808	0.315128	0.967206	0.540851	0.8803	0.718244	0.765728	0.447334	0.481789	0.682447	0.697849	0.549768	0.836184	0.72111		0.743017	0.154782
455	0.829845	0.609465	0.93602	0.722898	0.915759	0.760185	0.748587	0.897004	0.941325	0.812519	0.780041	0.877768	0.800538	0.628636	0.926612	0.700184	0.817706	0.67641	0.716526	0.314391	0.967027	0.544476	0.88053	0.740599	0.761564	0.46449	0.478503	0.700304	0.694478	0.541123	0.823512	0.717377		0.74145	0.154018
456	0.829134	0.631273	0.938638	0.70109	0.913611	0.762633	0.742281	0.899938	0.939596	0.811192	0.774101	0.876153	0.798672	0.62754	0.926547	0.702482	0.819832	0.676292	0.721245	0.313653	0.966848	0.549576	0.88076	0.741214	0.757399	0.481646	0.479636	0.718161	0.691107	0.533627	0.838261	0.713645		0.742431	0.152868
457	0.828424	0.656935	0.941256	0.689913	0.911463	0.76508	0.735976	0.902872	0.937867	0.809864	0.76816	0.874537	0.796806	0.626444	0.926482	0.704779	0.821958	0.676175	0.725963	0.31299	0.966669	0.611136	0.880989	0.739656	0.748648	0.498801	0.481211	0.736018	0.687736	0.52613	0.853011	0.709912		0.745433	0.149946
458	0.827714	0.682597	0.943874	0.72061	0.909315	0.767527	0.72967	0.905807	0.936137	0.808536	0.76222	0.872922	0.79494	0.625348	0.926417	0.707077	0.824084	0.676057	0.730681	0.312847	0.96649	0.61749	0.881219	0.738097	0.739266	0.515957	0.482786	0.753875	0.684364	0.518634	0.863931	0.705678		0.74788	0.148805
459	0.827004	0.70826	0.946492	0.761703	0.907167	0.769974	0.723365	0.908741	0.934408	0.807208	0.756279	0.874188	0.793075	0.624252	0.926352	0.709374	0.82621	0.675939	0.735399	0.312704	0.966311	0.53416	0.881448	0.731022	0.729883	0.533113	0.48436	0.765833	0.680993	0.511137	0.859606	0.699892		0.747058	0.151195
460	0.826294	0.733922	0.949109	0.819352	0.905019	0.772421	0.717059	0.911675	0.932679	0.805881	0.750339	0.875971	0.791209	0.623156	0.926287	0.711672	0.828336	0.675822	0.740117	0.312561	0.966132	0.461641	0.881678	0.716206	0.720501	0.550268	0.485935	0.762868	0.677622	0.503641	0.855282	0.694107		0.746399	0.155211
461	0.825584	0.759584	0.951727	0.828017	0.90287	0.774869	0.710754	0.914609	0.930949	0.804553	0.744399	0.877754	0.789343	0.62206	0.926222	0.713969	0.830462	0.675704	0.744836	0.312418	0.965953	0.391882	0.881907	0.70139	0.711118	0.567424	0.48751	0.759903	0.674251	0.496145	0.858701	0.688321		0.744537	0.160079
462	0.824874	0.785246	0.954345	0.799579	0.900722	0.777316	0.704449	0.917543	0.92922	0.803225	0.738458	0.879538	0.787477	0.620964	0.926157	0.716267	0.832588	0.675586	0.749554	0.312275	0.965774	0.456843	0.882137	0.686574	0.703902	0.584579	0.489084	0.756938	0.674407	0.498681	0.889304	0.682535		0.747067	0.156048
463	0.824164	0.810909	0.956963	0.784626	0.898574	0.779763	0.698143	0.920477	0.927491	0.801897	0.732518	0.881321	0.785611	0.619868	0.926092	0.715264	0.834713	0.675469	0.754272	0.312132	0.965594	0.538414	0.882626	0.669758	0.704659	0.601735	0.490659	0.753973	0.678979	0.525066	0.919908	0.67675		0.751512	0.151443
464	0.823453	0.836571	0.959581	0.774114	0.896426	0.78221	0.691838	0.923411	0.925762	0.800569	0.726577	0.883104	0.783745	0.618772	0.926027	0.711856	0.836839	0.675351	0.75899	0.311989	0.965415	0.569537	0.883137	0.652777	0.705417	0.611789	0.492234	0.751008	0.683551	0.551451	0.932726	0.670964		0.753662	0.150013
465	0.822743	0.845043	0.961192	0.772726	0.894278	0.784658	0.685532	0.926345	0.924032	0.799242	0.720637	0.884887	0.781879	0.617675	0.925962	0.708448	0.838965	0.675233	0.763709	0.311846	0.965236	0.602747	0.883648	0.635795	0.706175	0.616717	0.493808	0.752503	0.688123	0.577836	0.890002	0.665178		0.753838	0.146948
466	0.822033	0.837268	0.961364	0.770086	0.89213	0.787105	0.679227	0.929279	0.922303	0.797914	0.714696	0.886671	0.780013	0.616579	0.925897	0.705041	0.841091	0.675116	0.768427	0.311702	0.965057	0.641588	0.884159	0.632943	0.706933	0.621645	0.495383	0.757154	0.692695	0.604222	0.847278	0.679753		0.754774	0.14342
467	0.821323	0.829493	0.961536	0.753494	0.889982	0.789552	0.672921	0.932213	0.920574	0.796586	0.708756	0.888454	0.778148	0.615483	0.925832	0.701633	0.843217	0.674998	0.773145	0.311559	0.964878	0.638462	0.88467	0.648815	0.707691	0.626573	0.497182	0.761806	0.697267	0.630607	0.819162	0.696174		0.755068	0.141397
468	0.820613	0.821718	0.961708	0.750475	0.887834	0.791999	0.666616	0.935147	0.918844	0.795258	0.702816	0.890237	0.776282	0.614387	0.925767	0.698225	0.845343	0.67488	0.777863	0.311416	0.964699	0.572138	0.88518	0.664687	0.717792	0.631501	0.5023	0.766458	0.701839	0.656992	0.831893	0.712595		0.755484	0.142333
469	0.819903	0.813943	0.96188	0.778813	0.885685	0.794446	0.660311	0.938081	0.917115	0.793931	0.696875	0.892021	0.774416	0.613291	0.925702	0.694817	0.847469	0.674763	0.782581	0.311273	0.96452	0.482097	0.885691	0.680559	0.735594	0.636429	0.507418	0.77111	0.706411	0.682221	0.844624	0.729016		0.756344	0.146054
470	0.819193	0.806168	0.962052	0.792194	0.883537	0.796894	0.654005	0.939624	0.915386	0.792603	0.690935	0.893804	0.773554	0.612195	0.925637	0.69141	0.849595	0.674645	0.7873	0.31113	0.964341	0.540957	0.886202	0.677446	0.753396	0.641357	0.512536	0.775761	0.710984	0.655691	0.852751	0.745437		0.759022	0.143388
471	0.818483	0.798394	0.962224	0.789715	0.881389	0.799341	0.6477	0.937379	0.913656	0.791275	0.684994	0.895587	0.774484	0.611099	0.925572	0.688002	0.851721	0.674527	0.792018	0.310987	0.964162	0.590415	0.886713	0.673059	0.771197	0.646285	0.517654	0.777946	0.715556	0.629161	0.849286	0.761858		0.76037	0.141671
472	0.817934	0.790619	0.962396	0.763343	0.879241	0.801788	0.641394	0.935135	0.911927	0.789947	0.679054	0.89737	0.775414	0.610003	0.925507	0.684594	0.853847	0.67441	0.796736	0.310844	0.963983	0.591724	0.887224	0.668672	0.788999	0.651212	0.522772	0.77982	0.719368	0.60263	0.845821	0.778279		0.759438	0.142367
473	0.818104	0.782844	0.962568	0.72513	0.877093	0.804235	0.636487	0.93289	0.910198	0.788619	0.673113	0.899154	0.776344	0.608907	0.925442	0.681186	0.855973	0.674292	0.801454	0.310701	0.963804	0.608425	0.887735	0.674341	0.8068	0.65614	0.52789	0.781693	0.721272	0.5761	0.841863	0.775447		0.75832	0.142753
474	0.818274	0.775296	0.962739	0.716404	0.874945	0.806683	0.636966	0.930646	0.908468	0.787292	0.667173	0.900937	0.777274	0.607811	0.925377	0.677778	0.858099	0.674174	0.806172	0.310558	0.963625	0.658461	0.888246	0.692601	0.793169	0.661068	0.533008	0.783566	0.723176	0.54957	0.836785	0.759194		0.758298	0.14181
475	0.818444	0.769429	0.962911	0.715109	0.872797	0.80913	0.637446	0.928402	0.906739	0.785964	0.661232	0.90272	0.778204	0.606715	0.925312	0.674371	0.860225	0.674057	0.810891	0.310415	0.963445	0.62091	0.888757	0.710861	0.775365	0.665996	0.538126	0.78544	0.72508	0.52304	0.831706	0.742941		0.755693	0.143579
476	0.818614	0.763563	0.963083	0.77702	0.870648	0.811577	0.637925	0.926157	0.90501	0.784636	0.655292	0.904503	0.779134	0.605619	0.925247	0.671381	0.862351	0.673939	0.815609	0.310272	0.963266	0.685833	0.889268	0.729121	0.757561	0.670924	0.543244	0.7841	0.726984	0.496509	0.833108	0.726688		0.758381	0.14316
477	0.818784	0.757696	0.963255	0.810481	0.8685	0.814024	0.638404	0.923913	0.903281	0.783308	0.649352	0.906287	0.780063	0.604523	0.925182	0.67098	0.864477	0.673821	0.820327	0.310128	0.963087	0.628193	0.889778	0.707218	0.739757	0.669417	0.548363	0.769072	0.728888	0.510498	0.847902	0.710435		0.756231	0.144492
478	0.818953	0.751829	0.963427	0.74214	0.866352	0.816471	0.638884	0.921669	0.901551	0.781981	0.643411	0.90807	0.780993	0.603427	0.925117	0.670579	0.866603	0.673704	0.825045	0.309985	0.962908	0.557689	0.890289	0.683249	0.721953	0.661305	0.553481	0.754044	0.730792	0.538169	0.862697	0.694182		0.750655	0.146281
479	0.819123	0.745963	0.963599	0.708893	0.864204	0.818919	0.639363	0.919424	0.899822	0.780653	0.637471	0.909853	0.781923	0.602331	0.925052	0.670178	0.868729	0.673586	0.829763	0.309842	0.962729	0.566102	0.8908	0.659279	0.711203	0.653192	0.557392	0.739017	0.732697	0.56584	0.871362	0.677929		0.748632	0.146092
480	0.819293	0.740096	0.963771	0.727914	0.862056	0.821366	0.639843	0.91718	0.898093	0.779325	0.63153	0.911637	0.782853	0.601234	0.924987	0.669777	0.870855	0.673468	0.834482	0.309699	0.96255	0.593295	0.891311	0.653421	0.725844	0.64508	0.556959	0.723989	0.734601	0.59351	0.868486	0.667666		0.74988	0.144536
481	0.819463	0.734229	0.963943	0.752539	0.859908	0.823813	0.640322	0.914935	0.896363	0.777997	0.62559	0.91342	0.783783	0.600138	0.924922	0.669376	0.872981	0.673351	0.8392	0.309556	0.962371	0.534471	0.891822	0.668995	0.740486	0.636967	0.556526	0.708961	0.736505	0.621181	0.86561	0.674312		0.749814	0.146103
482	0.819633	0.728363	0.964115	0.781141	0.85776	0.82626	0.640802	0.912691	0.894634	0.77667	0.626067	0.915203	0.784713	0.599042	0.924857	0.668975	0.875107	0.673233	0.843918	0.309413	0.962192	0.563182	0.892333	0.684568	0.755127	0.628855	0.556092	0.706654	0.737444	0.648852	0.8639	0.680957		0.753211	0.144166
483	0.819802	0.722496	0.964287	0.705955	0.855612	0.828708	0.641281	0.910447	0.892905	0.775342	0.627461	0.916986	0.785643	0.597946	0.924792	0.668574	0.877233	0.673115	0.848636	0.30927	0.962013	0.610077	0.892844	0.700141	0.769769	0.620742	0.555659	0.717462	0.731653	0.676522	0.864193	0.687603		0.754224	0.142042
484	0.819972	0.720791	0.964459	0.599458	0.853463	0.831155	0.64176	0.908202	0.891175	0.774014	0.628854	0.91877	0.786573	0.59685	0.924727	0.668173	0.879359	0.672998	0.847322	0.309127	0.961834	0.600059	0.893355	0.713545	0.78441	0.61263	0.555226	0.728269	0.725863	0.691373	0.864486	0.694248		0.751953	0.144628
485	0.820142	0.720672	0.964631	0.647134	0.851315	0.833602	0.64224	0.905958	0.889446	0.772686	0.630248	0.920553	0.787503	0.595754	0.924662	0.667772	0.881485	0.67288	0.845873	0.308984	0.961655	0.541162	0.893866	0.72687	0.79186	0.604517	0.554793	0.739076	0.720072	0.691957	0.846774	0.700893		0.751782	0.145372
486	0.820312	0.720553	0.964803	0.693753	0.849167	0.836049	0.642719	0.903714	0.887717	0.771358	0.631641	0.922336	0.788433	0.594658	0.924597	0.667371	0.883611	0.672762	0.844425	0.308841	0.961476	0.583853	0.894376	0.740195	0.793475	0.596405	0.55436	0.749884	0.714282	0.69254	0.800741	0.707539		0.753686	0.142154
487	0.820482	0.720434	0.964974	0.683142	0.852475	0.838497	0.643199	0.901469	0.885987	0.770031	0.633034	0.92412	0.789363	0.593562	0.924532	0.66697	0.885737	0.672645	0.842977	0.308698	0.961296	0.621684	0.894887	0.732343	0.795089	0.588292	0.553927	0.760691	0.708491	0.693124	0.754709	0.714184		0.753158	0.141236
488	0.820651	0.720315	0.965146	0.678076	0.856537	0.840944	0.643678	0.899225	0.884258	0.768703	0.634428	0.925903	0.790292	0.592466	0.924467	0.666569	0.887863	0.672527	0.841529	0.308554	0.961117	0.634449	0.895398	0.700802	0.796703	0.580179	0.553493	0.762252	0.702701	0.693708	0.734268	0.712163		0.751543	0.141829
489	0.820821	0.720196	0.965318	0.684901	0.860599	0.843391	0.644158	0.89698	0.882529	0.767375	0.635821	0.92682	0.791222	0.591592	0.924402	0.666169	0.889989	0.672409	0.840081	0.308411	0.960938	0.620651	0.895909	0.669261	0.798317	0.572067	0.55306	0.761423	0.696911	0.694292	0.750723	0.709529		0.750508	0.14311
490	0.820991	0.720077	0.961588	0.673481	0.864661	0.845838	0.644637	0.894736	0.8808	0.766047	0.637215	0.924919	0.792152	0.593116	0.924337	0.66517	0.892115	0.672292	0.838632	0.309492	0.960759	0.595603	0.89642	0.637721	0.799931	0.572993	0.552627	0.760595	0.69112	0.694876	0.767178	0.706895		0.748719	0.144529
491	0.821161	0.719958	0.957548	0.643911	0.868723	0.848285	0.645117	0.892492	0.87907	0.76472	0.638608	0.923017	0.793082	0.594641	0.924272	0.663914	0.894241	0.672174	0.837184	0.312361	0.96058	0.63796	0.896931	0.635171	0.782423	0.587137	0.554523	0.759766	0.68533	0.695459	0.792018	0.704261		0.749564	0.142885
492	0.821331	0.719839	0.953508	0.617629	0.872786	0.850733	0.645596	0.890247	0.877341	0.763392	0.640001	0.921116	0.794012	0.596166	0.924207	0.662658	0.896367	0.672056	0.835736	0.31523	0.960401	0.618839	0.897442	0.633243	0.762468	0.601281	0.560358	0.758937	0.679539	0.696043	0.827953	0.701627		0.749003	0.14339
493	0.821501	0.723875	0.949468	0.592863	0.876848	0.85318	0.646075	0.888003	0.875612	0.762064	0.641395	0.919214	0.794942	0.597691	0.924143	0.661403	0.898493	0.671939	0.834288	0.318099	0.960222	0.596331	0.897953	0.631315	0.742514	0.615425	0.566193	0.75681	0.673749	0.696627	0.863888	0.698994		0.748472	0.144616
494	0.82167	0.736379	0.945428	0.644093	0.88091	0.855627	0.646555	0.885759	0.873882	0.760736	0.642788	0.917313	0.795872	0.599215	0.924078	0.660147	0.900619	0.671821	0.83284	0.320968	0.960043	0.631972	0.898464	0.645924	0.72256	0.629569	0.572028	0.742582	0.667958	0.697211	0.862285	0.69636		0.751364	0.14061
495	0.82184	0.748882	0.941387	0.706523	0.884972	0.857983	0.647034	0.883514	0.872153	0.759408	0.644182	0.915411	0.796802	0.60074	0.924013	0.658891	0.902745	0.671704	0.831392	0.323837	0.959864	0.648169	0.898975	0.678021	0.702605	0.643713	0.577863	0.728355	0.662168	0.697795	0.81504	0.691973		0.753061	0.136721
496	0.82201	0.761386	0.937347	0.762029	0.889034	0.85573	0.647514	0.88127	0.870424	0.758081	0.645575	0.913509	0.797732	0.602265	0.923948	0.657635	0.904871	0.671586	0.829943	0.326706	0.959685	0.685549	0.899485	0.710118	0.691291	0.657857	0.583698	0.714128	0.656377	0.698378	0.767796	0.686447		0.755294	0.134096
497	0.82218	0.77389	0.933307	0.802876	0.893096	0.853476	0.647993	0.879025	0.868694	0.756753	0.646969	0.911608	0.798662	0.60379	0.923883	0.65638	0.906997	0.671468	0.828495	0.329575	0.959506	0.650434	0.899996	0.742215	0.7104	0.672001	0.589533	0.6999	0.650587	0.698962	0.739348	0.680922		0.756341	0.133938
498	0.82235	0.786394	0.929267	0.79584	0.897158	0.851222	0.648473	0.876781	0.866965	0.755425	0.648362	0.909706	0.799592	0.605314	0.923818	0.655124	0.909123	0.671351	0.827047	0.332444	0.959326	0.600337	0.900507	0.73498	0.729509	0.686145	0.595368	0.685673	0.644796	0.699546	0.731912	0.675397		0.754852	0.134814
499	0.822519	0.798898	0.925227	0.787442	0.90122	0.848968	0.648952	0.874537	0.865236	0.75415	0.649755	0.907805	0.800522	0.606839	0.923753	0.653868	0.911249	0.671233	0.825599	0.335313	0.959147	0.59935	0.901018	0.727468	0.748619	0.700289	0.601203	0.682074	0.639006	0.70013	0.724476	0.669871		0.755179	0.134254
500	0.822689	0.811402	0.921187	0.777144	0.905282	0.846715	0.649431	0.872292	0.863506	0.755684	0.651149	0.905903	0.801451	0.608364	0.923688	0.652613	0.913375	0.671115	0.824151	0.338182	0.958968	0.568001	0.901529	0.719957	0.767728	0.714433	0.607038	0.694468	0.633215	0.700713	0.727447	0.664346		0.755411	0.13485
501	0.822859	0.823906	0.917147	0.743402	0.909344	0.844461	0.649911	0.870048	0.861777	0.757219	0.652542	0.904002	0.802381	0.609889	0.923623	0.651357	0.915501	0.670998	0.822702	0.341052	0.958789	0.557406	0.903066	0.719657	0.786838	0.728577	0.612873	0.706862	0.627425	0.701297	0.741118	0.658821		0.756151	0.134854
502	0.822808	0.83641	0.913107	0.694093	0.913406	0.842207	0.65039	0.867804	0.860048	0.758754	0.653936	0.9021	0.796374	0.611414	0.923558	0.650101	0.917627	0.67088	0.821254	0.343921	0.95861	0.598426	0.905628	0.726571	0.79883	0.742721	0.618708	0.719256	0.621635	0.701881	0.754789	0.657285		0.757954	0.133092
503	0.822546	0.832795	0.909067	0.737854	0.917468	0.839953	0.65087	0.865559	0.858319	0.760289	0.655329	0.900199	0.790202	0.612938	0.923493	0.649484	0.919753	0.670762	0.819806	0.34679	0.958431	0.614761	0.90819	0.733484	0.805133	0.749974	0.622777	0.731651	0.628958	0.702465	0.765672	0.666073		0.761595	0.130741
504	0.822283	0.828044	0.905026	0.807227	0.92153	0.837699	0.651349	0.863315	0.856589	0.761824	0.656722	0.898297	0.784031	0.614463	0.923429	0.650681	0.921879	0.670645	0.818358	0.349659	0.958252	0.547332	0.910753	0.740177	0.811436	0.742499	0.625253	0.744045	0.639423	0.703049	0.773918	0.674862		0.762939	0.132697
505	0.822021	0.823294	0.900986	0.764791	0.925592	0.835446	0.651829	0.86107	0.85486	0.763359	0.658116	0.896395	0.77786	0.615988	0.923383	0.651879	0.924005	0.670527	0.81691	0.352528	0.958073	0.616581	0.913315	0.715663	0.817739	0.735025	0.627729	0.749508	0.649887	0.703632	0.782164	0.68365		0.763869	0.128562
506	0.821758	0.818543	0.896946	0.72835	0.929654	0.833192	0.652308	0.858826	0.853131	0.764894	0.659509	0.894494	0.771689	0.617513	0.923337	0.653077	0.92613	0.670409	0.815461	0.355397	0.957894	0.625379	0.915877	0.691149	0.824042	0.727551	0.630205	0.752023	0.660351	0.699713	0.78807	0.692438		0.762791	0.127936
507	0.821496	0.813793	0.892906	0.74687	0.933716	0.830938	0.652788	0.856582	0.852974	0.766429	0.660903	0.892592	0.765517	0.619037	0.923292	0.654274	0.928256	0.670292	0.814013	0.358266	0.957715	0.602712	0.918439	0.666635	0.830346	0.720077	0.632681	0.754538	0.670816	0.693374	0.791941	0.701227		0.762357	0.128535
508	0.821233	0.809042	0.888866	0.761187	0.937778	0.828684	0.653267	0.854337	0.853154	0.767963	0.662296	0.890691	0.759346	0.620562	0.923246	0.655472	0.930382	0.670174	0.812565	0.361135	0.957536	0.573359	0.921002	0.647077	0.820604	0.712602	0.635157	0.757052	0.68128	0.687035	0.795812	0.710015		0.761247	0.129517
509	0.820971	0.804291	0.884826	0.767125	0.94184	0.82643	0.653746	0.852093	0.853333	0.769498	0.663689	0.888789	0.753175	0.622087	0.9232	0.65667	0.932508	0.670056	0.811117	0.364004	0.957357	0.561339	0.923564	0.632205	0.808887	0.705128	0.637632	0.759567	0.691744	0.680696	0.786307	0.718804		0.760084	0.129775
510	0.820709	0.799541	0.880786	0.756657	0.945902	0.824177	0.654226	0.855116	0.853513	0.771033	0.66348	0.886888	0.747004	0.623612	0.923155	0.657867	0.934634	0.669939	0.809669	0.366873	0.957177	0.583115	0.926126	0.617334	0.797169	0.697654	0.640108	0.762081	0.702209	0.674357	0.766106	0.718927		0.758973	0.128844
511	0.820446	0.79479	0.876746	0.73088	0.949964	0.821923	0.654705	0.858195	0.853693	0.772568	0.661798	0.884986	0.740832	0.625136	0.923109	0.659065	0.93676	0.669821	0.808221	0.369742	0.956998	0.582855	0.928689	0.603608	0.785452	0.690179	0.642584	0.764482	0.712673	0.668018	0.745904	0.718605		0.75667	0.129295
512	0.820184	0.783002	0.872706	0.742772	0.954026	0.819669	0.655185	0.861273	0.853872	0.774103	0.660117	0.883084	0.734661	0.626661	0.923063	0.660263	0.938886	0.669703	0.806772	0.372612	0.956819	0.589555	0.931251	0.643344	0.773735	0.682705	0.64506	0.766883	0.723138	0.661679	0.754643	0.718282		0.758116	0.127499
513	0.819921	0.7652	0.868666	0.770767	0.958088	0.817415	0.655664	0.864352	0.854052	0.775638	0.658435	0.881183	0.72849	0.628186	0.923018	0.661461	0.941012	0.669586	0.805324	0.375481	0.95664	0.591733	0.933813	0.683079	0.76294	0.675231	0.647536	0.769284	0.728764	0.664968	0.784639	0.71796		0.760579	0.126345
514	0.819659	0.747398	0.867818	0.723637	0.962151	0.815162	0.656144	0.867431	0.854232	0.777173	0.656754	0.879281	0.722319	0.629711	0.922972	0.662658	0.943138	0.669468	0.803876	0.37835	0.956461	0.578017	0.936376	0.722815	0.755326	0.667757	0.650012	0.771686	0.731756	0.68422	0.814635	0.717638		0.760813	0.126616
515	0.819396	0.729596	0.871015	0.673574	0.966213	0.812908	0.656623	0.87051	0.854411	0.778708	0.655072	0.87738	0.716147	0.631236	0.922926	0.663856	0.945264	0.66935	0.802428	0.381219	0.956282	0.659217	0.938938	0.74007	0.747711	0.660282	0.652488	0.774087	0.734748	0.703472	0.814128	0.717316		0.762393	0.124432
516	0.819134	0.711794	0.874213	0.720073	0.970275	0.810654	0.657102	0.873589	0.854591	0.780242	0.653391	0.875478	0.709976	0.63276	0.922881	0.665054	0.94739	0.669233	0.80098	0.384088	0.956103	0.635627	0.9415	0.737227	0.740096	0.654977	0.654964	0.777414	0.737741	0.722724	0.793067	0.716994		0.762542	0.124452
517	0.818871	0.693991	0.87741	0.7449	0.974337	0.8084	0.657582	0.876667	0.854771	0.781777	0.65171	0.873577	0.703805	0.634285	0.922835	0.667414	0.949516	0.669115	0.799531	0.386957	0.955924	0.609904	0.944063	0.734384	0.732481	0.656873	0.65744	0.782839	0.740733	0.741976	0.772006	0.712273		0.762136	0.125481
518	0.818609	0.676189	0.880607	0.704839	0.978399	0.806146	0.658061	0.879746	0.85495	0.783312	0.650028	0.871675	0.697634	0.63581	0.922789	0.670028	0.951642	0.668997	0.798083	0.389826	0.955745	0.609352	0.946625	0.731739	0.724867	0.658768	0.659916	0.788265	0.743725	0.761228	0.767118	0.704896		0.760925	0.126541
519	0.818347	0.658387	0.883804	0.694644	0.982461	0.803893	0.658541	0.882825	0.85513	0.784847	0.648347	0.869774	0.691462	0.637335	0.922744	0.672642	0.953768	0.66888	0.796635	0.392695	0.955566	0.627379	0.949187	0.734555	0.720981	0.660664	0.662392	0.79369	0.746717	0.78048	0.772215	0.697519		0.761828	0.126891
520	0.818084	0.640585	0.887001	0.723456	0.986523	0.801639	0.65902	0.885904	0.85531	0.786382	0.646665	0.869603	0.685291	0.638859	0.922698	0.675256	0.955894	0.668762	0.795187	0.395564	0.955387	0.589657	0.951749	0.737371	0.720032	0.66256	0.664868	0.799116	0.749709	0.796219	0.777312	0.690142		0.762244	0.129025
521	0.817822	0.626885	0.890198	0.69342	0.990585	0.799385	0.663044	0.888983	0.855489	0.787917	0.644984	0.870485	0.67912	0.640384	0.922652	0.67787	0.95802	0.668644	0.793739	0.398433	0.955207	0.554078	0.954312	0.740187	0.719082	0.664456	0.667344	0.804541	0.752701	0.781004	0.781572	0.682765		0.760166	0.131857
522	0.817559	0.637534	0.893395	0.626837	0.994647	0.797131	0.668515	0.892061	0.855669	0.789452	0.643302	0.871367	0.672948	0.641909	0.922607	0.680484	0.960146	0.668527	0.79229	0.401302	0.955028	0.562463	0.956874	0.741547	0.718132	0.666352	0.66982	0.806242	0.755693	0.765789	0.785359	0.675388		0.758949	0.133116
523	0.817297	0.648183	0.896592	0.643026	0.998709	0.794878	0.673986	0.89514	0.855849	0.790987	0.641621	0.872249	0.666777	0.643434	0.922561	0.683098	0.962272	0.668409	0.790842	0.400296	0.954849	0.5869	0.959436	0.741676	0.717183	0.668248	0.672295	0.805545	0.753928	0.750574	0.789146	0.668011		0.760437	0.132043
524	0.817034	0.658832	0.899789	0.679887	0.998337	0.792624	0.679457	0.898219	0.856028	0.792521	0.639939	0.87313	0.660606	0.644958	0.922515	0.685711	0.964398	0.668291	0.789394	0.397531	0.95467	0.572524	0.961999	0.741806	0.716233	0.670143	0.674771	0.804847	0.747173	0.735359	0.792164	0.666263		0.761161	0.132211
525	0.816772	0.669481	0.902986	0.706097	0.990391	0.79037	0.684928	0.901298	0.856208	0.794056	0.638258	0.874012	0.654435	0.646483	0.92247	0.688325	0.966524	0.668174	0.787946	0.394765	0.954491	0.546181	0.964561	0.741291	0.714053	0.672039	0.677247	0.80415	0.740418	0.720144	0.794786	0.677914		0.761289	0.132918
526	0.81651	0.68013	0.906183	0.71366	0.982445	0.788116	0.690399	0.904377	0.856388	0.795591	0.636576	0.874894	0.648263	0.648008	0.922424	0.690939	0.96865	0.668056	0.786498	0.392	0.954312	0.569027	0.967123	0.72824	0.711728	0.673935	0.679723	0.803453	0.733663	0.704929	0.797407	0.689564		0.761975	0.131799
527	0.816247	0.690779	0.90938	0.62891	0.974499	0.785862	0.69587	0.907455	0.856567	0.797126	0.634895	0.875776	0.642092	0.649533	0.922378	0.693553	0.970776	0.667938	0.785049	0.389234	0.954133	0.589645	0.969686	0.715189	0.709402	0.675831	0.690326	0.802755	0.726908	0.689714	0.814169	0.701215		0.760403	0.133085
528	0.815985	0.701428	0.912578	0.591386	0.966553	0.783609	0.70134	0.910534	0.856747	0.798661	0.633213	0.876657	0.635921	0.651058	0.922332	0.696167	0.972902	0.667821	0.783601	0.386468	0.953954	0.593846	0.972248	0.702138	0.707076	0.677727	0.702546	0.794031	0.720153	0.693263	0.837558	0.712865		0.760386	0.134603
529	0.815722	0.712076	0.915775	0.641579	0.958607	0.781355	0.706811	0.913613	0.856927	0.800196	0.631532	0.877539	0.62975	0.652582	0.922287	0.698781	0.975028	0.667703	0.782153	0.383703	0.953775	0.584784	0.97481	0.713052	0.704751	0.679114	0.714767	0.78452	0.713398	0.700718	0.860946	0.724515		0.763527	0.133484
530	0.81546	0.722725	0.918972	0.650754	0.950661	0.779101	0.712282	0.916692	0.857106	0.801731	0.62985	0.878421	0.623578	0.653482	0.922241	0.697727	0.977154	0.667585	0.780705	0.380937	0.953596	0.551991	0.977373	0.74311	0.708463	0.677476	0.726987	0.775008	0.706643	0.708173	0.852411	0.736166		0.764205	0.13446
531	0.815197	0.725481	0.922169	0.624025	0.942715	0.776847	0.717753	0.91977	0.857286	0.803266	0.628169	0.879303	0.617407	0.651845	0.922195	0.690718	0.97928	0.667468	0.779257	0.378172	0.953417	0.568272	0.979935	0.773167	0.732536	0.675838	0.739208	0.765497	0.699889	0.715628	0.830311	0.747816		0.764995	0.134379
532	0.812446	0.725595	0.925366	0.638973	0.934768	0.774594	0.723224	0.922849	0.857466	0.8048	0.626487	0.880185	0.611236	0.650209	0.92215	0.683709	0.981406	0.669353	0.777809	0.375406	0.953238	0.576576	0.982497	0.800145	0.756608	0.674201	0.751428	0.755985	0.693134	0.723084	0.808211	0.737268		0.76595	0.134068
533	0.809212	0.725708	0.928563	0.670412	0.926822	0.77234	0.728695	0.925928	0.857645	0.806335	0.624806	0.881066	0.608313	0.648573	0.922104	0.676699	0.983532	0.67224	0.77636	0.372641	0.953058	0.584045	0.98506	0.781265	0.78068	0.672563	0.763648	0.747364	0.690037	0.730539	0.808084	0.725991		0.766885	0.13357
534	0.805977	0.725822	0.93176	0.643206	0.918876	0.770086	0.734166	0.929007	0.857825	0.80787	0.623124	0.881948	0.607604	0.646936	0.922058	0.66969	0.985658	0.675127	0.774912	0.369875	0.952879	0.633044	0.987622	0.762386	0.804752	0.670925	0.775869	0.742033	0.694408	0.737994	0.816389	0.714713		0.767955	0.133329
535	0.802743	0.725935	0.934957	0.614799	0.91093	0.767832	0.739637	0.932086	0.858005	0.809405	0.621443	0.88283	0.606895	0.6453	0.922013	0.662681	0.987784	0.678014	0.773464	0.36711	0.9527	0.718886	0.990184	0.743507	0.828825	0.669288	0.788089	0.736702	0.698779	0.738414	0.824694	0.703436		0.769918	0.133704
536	0.799509	0.726049	0.938154	0.645256	0.902984	0.765578	0.745108	0.935164	0.858184	0.81094	0.619761	0.883712	0.606186	0.643664	0.921967	0.655672	0.98991	0.680901	0.772016	0.364344	0.952521	0.633169	0.992746	0.715692	0.827957	0.66765	0.80031	0.731372	0.70315	0.733156	0.798682	0.692159		0.766051	0.135608
537	0.796275	0.726162	0.941351	0.670716	0.895038	0.766413	0.750579	0.938243	0.858364	0.812475	0.61808	0.884593	0.605477	0.642027	0.921921	0.648662	0.992036	0.683788	0.770568	0.361579	0.952342	0.581621	0.995309	0.681134	0.807756	0.666012	0.81253	0.726041	0.707521	0.727898	0.760833	0.680882		0.762007	0.138169
538	0.793041	0.726276	0.944548	0.682408	0.887092	0.769107	0.75605	0.941322	0.858544	0.81401	0.617026	0.885475	0.604768	0.640391	0.921876	0.641653	0.994162	0.686675	0.769119	0.358813	0.952163	0.611135	0.997871	0.646576	0.787554	0.664375	0.82475	0.72071	0.711892	0.72264	0.722984	0.669605		0.760144	0.138835
539	0.789807	0.72639	0.943486	0.650401	0.879146	0.7718	0.761521	0.944401	0.858723	0.815545	0.619094	0.886357	0.604059	0.638755	0.92183	0.634644	0.996288	0.689562	0.767671	0.356048	0.951984	0.663166	1	0.615478	0.767353	0.662737	0.823321	0.715316	0.716263	0.717382	0.759581	0.664089		0.759756	0.139447
540	0.786572	0.732032	0.942227	0.564895	0.8712	0.774494	0.766992	0.94748	0.858903	0.817079	0.621161	0.887239	0.60335	0.637118	0.921784	0.627635	0.998016	0.692448	0.766223	0.353282	0.951805	0.618996	0.996928	0.625904	0.747152	0.6611	0.821728	0.709861	0.720634	0.712124	0.819121	0.661806		0.75679	0.143993
541	0.783338	0.747754	0.940969	0.569405	0.863253	0.777187	0.772463	0.950558	0.859083	0.818614	0.623228	0.88812	0.602641	0.635482	0.921739	0.620625	0.997765	0.695335	0.764775	0.350517	0.951626	0.609873	0.993857	0.63633	0.726951	0.659462	0.820135	0.704407	0.725005	0.706866	0.878661	0.659523		0.757986	0.145367
542	0.780104	0.763477	0.93971	0.626138	0.855307	0.779881	0.777934	0.953637	0.859262	0.820149	0.625295	0.889002	0.601932	0.633845	0.921693	0.613616	0.997513	0.698222	0.763327	0.347751	0.951447	0.601997	0.990785	0.646755	0.697507	0.657824	0.818542	0.698952	0.729376	0.706317	0.891368	0.65724		0.759247	0.144319
543	0.77687	0.779199	0.938451	0.65605	0.847361	0.782574	0.783405	0.956716	0.859442	0.821684	0.627363	0.889884	0.601223	0.632209	0.921647	0.606607	0.997261	0.701109	0.761878	0.344986	0.951268	0.595823	0.987713	0.648581	0.667013	0.656187	0.816949	0.693498	0.733286	0.717929	0.891269	0.654957		0.759387	0.144544
544	0.773636	0.794921	0.937192	0.67992	0.839415	0.785268	0.788876	0.959795	0.859622	0.823219	0.62943	0.890766	0.600514	0.630573	0.921602	0.60386	0.997009	0.703996	0.760781	0.34222	0.951089	0.615726	0.984642	0.644278	0.636519	0.654549	0.815356	0.688044	0.734936	0.729542	0.891171	0.652674		0.760036	0.144534
545	0.770402	0.810643	0.935933	0.699313	0.831469	0.787961	0.794347	0.962874	0.859801	0.823345	0.631497	0.891647	0.599805	0.628936	0.921556	0.601377	0.996757	0.706883	0.760935	0.339454	0.950909	0.565836	0.98157	0.639975	0.606024	0.652911	0.813763	0.702822	0.736587	0.741154	0.879435	0.650391		0.758635	0.146936
546	0.767168	0.826365	0.934674	0.716344	0.823523	0.790655	0.799818	0.965952	0.859981	0.821889	0.633565	0.892529	0.599096	0.6273	0.92151	0.598894	0.996505	0.70977	0.761088	0.336689	0.95073	0.575636	0.978498	0.636262	0.57553	0.651274	0.81217	0.722117	0.738237	0.752766	0.8649	0.655129		0.759268	0.147272
547	0.763933	0.842087	0.933416	0.722821	0.815577	0.793348	0.805289	0.969031	0.860161	0.820434	0.635632	0.893411	0.598387	0.625664	0.921464	0.596411	0.996253	0.712657	0.761241	0.333923	0.950551	0.594621	0.975427	0.638445	0.560946	0.649636	0.810577	0.741412	0.739888	0.764378	0.850366	0.675279		0.761021	0.146682
548	0.760699	0.857809	0.932157	0.718736	0.807631	0.796042	0.81076	0.97211	0.86034	0.818979	0.637699	0.894293	0.597678	0.624027	0.921419	0.593928	0.996001	0.715544	0.761394	0.331158	0.950372	0.592021	0.972355	0.640628	0.59888	0.647998	0.808984	0.760708	0.741539	0.775991	0.805929	0.69543		0.762476	0.144805
549	0.757465	0.873532	0.930898	0.696351	0.799685	0.798735	0.816231	0.97126	0.86052	0.817523	0.639767	0.895174	0.596969	0.622391	0.921373	0.591445	0.995749	0.718431	0.761547	0.328392	0.950193	0.553172	0.969283	0.642811	0.636814	0.646361	0.807391	0.780003	0.743189	0.787492	0.75524	0.71558		0.761905	0.145565
550	0.754231	0.855288	0.929639	0.691424	0.791738	0.801429	0.821702	0.968808	0.8607	0.816068	0.641834	0.89603	0.59626	0.620755	0.921327	0.588962	0.995497	0.721318	0.7617	0.325627	0.950014	0.527361	0.966212	0.651016	0.674748	0.644723	0.805799	0.795604	0.74484	0.776214	0.70455	0.73573		0.760536	0.145723
551	0.750997	0.8356	0.92838	0.700827	0.783792	0.804122	0.827173	0.966356	0.860879	0.814612	0.643901	0.894024	0.595551	0.619118	0.921282	0.586479	0.995245	0.724205	0.761853	0.322861	0.949835	0.550737	0.96314	0.66327	0.712682	0.643086	0.804206	0.784055	0.74649	0.764937	0.734552	0.755881		0.762817	0.142794
552	0.747763	0.815913	0.927122	0.695414	0.775846	0.806815	0.832644	0.963904	0.861059	0.813157	0.645969	0.892019	0.594842	0.617482	0.921236	0.583996	0.994993	0.727029	0.762007	0.320096	0.949656	0.609583	0.960068	0.675525	0.750616	0.641448	0.802613	0.772505	0.748141	0.75366	0.779027	0.776031		0.766193	0.139583
553	0.744528	0.796226	0.925863	0.68459	0.7679	0.809509	0.838115	0.961453	0.861239	0.811701	0.648036	0.890013	0.594133	0.615845	0.92119	0.581513	0.994741	0.729358	0.76216	0.31733	0.949477	0.651222	0.956997	0.682589	0.761179	0.63981	0.80102	0.760956	0.749683	0.742382	0.823502	0.796181		0.767826	0.138763
554	0.741294	0.776539	0.924604	0.687737	0.759954	0.812202	0.843586	0.959001	0.861418	0.810246	0.650103	0.888008	0.593424	0.614209	0.921145	0.57903	0.994489	0.731686	0.762313	0.314565	0.949298	0.580948	0.953925	0.645362	0.750849	0.638173	0.799427	0.749407	0.740693	0.731105	0.813693	0.770527		0.760905	0.141975
555	0.73806	0.756852	0.923345	0.690074	0.752008	0.814896	0.849057	0.956549	0.861598	0.80879	0.65217	0.886002	0.592715	0.612573	0.921099	0.576547	0.994237	0.734014	0.762466	0.311799	0.949119	0.596016	0.950853	0.608135	0.740519	0.636535	0.797834	0.737857	0.731703	0.719828	0.795686	0.74419		0.756348	0.142656
556	0.734826	0.737165	0.922086	0.67335	0.744062	0.817589	0.854528	0.954097	0.861778	0.807335	0.654238	0.883997	0.592006	0.610936	0.921053	0.574064	0.993985	0.736343	0.762619	0.312506	0.948939	0.634995	0.947782	0.570908	0.730189	0.639405	0.796241	0.736075	0.722713	0.70855	0.777679	0.717853		0.752497	0.143097
557	0.731592	0.717478	0.920828	0.658125	0.736116	0.820283	0.859999	0.951645	0.861957	0.805879	0.656305	0.881991	0.591297	0.6093	0.921008	0.573364	0.993733	0.738671	0.762772	0.313322	0.94876	0.656459	0.94471	0.58536	0.719859	0.642416	0.794648	0.747666	0.713723	0.697273	0.771041	0.691516		0.750597	0.14259
558	0.728358	0.697791	0.919569	0.646715	0.728169	0.822976	0.86547	0.949193	0.862137	0.804424	0.658372	0.879986	0.590588	0.607664	0.920962	0.574431	0.993481	0.740999	0.762925	0.314139	0.948581	0.610071	0.941638	0.632592	0.709529	0.645428	0.793055	0.759257	0.704734	0.685996	0.765812	0.665179		0.747819	0.143118
559	0.725124	0.692455	0.91831	0.610122	0.720223	0.82567	0.870941	0.946742	0.862317	0.802968	0.66044	0.87798	0.589879	0.606027	0.920916	0.575498	0.993229	0.743327	0.763078	0.314955	0.948402	0.430562	0.938567	0.679823	0.700951	0.64844	0.791462	0.770849	0.695744	0.674718	0.760584	0.638843		0.740598	0.152535
560	0.721889	0.698202	0.917051	0.544621	0.712277	0.828363	0.876412	0.94429	0.862496	0.801513	0.662507	0.875975	0.58917	0.604391	0.920871	0.576565	0.992977	0.745656	0.763232	0.315772	0.948205	0.565264	0.935495	0.718306	0.692564	0.651452	0.789869	0.78244	0.686754	0.663441	0.753578	0.612506		0.742316	0.148195
561	0.718931	0.703948	0.915792	0.577112	0.704331	0.831057	0.881883	0.941838	0.862676	0.800058	0.664574	0.873969	0.588461	0.602755	0.920825	0.577632	0.992725	0.747984	0.763385	0.316588	0.948004	0.560373	0.932423	0.691951	0.684177	0.654464	0.788276	0.794031	0.677764	0.652164	0.746397	0.607076		0.741363	0.147704
562	0.717371	0.709695	0.914534	0.662642	0.707555	0.83375	0.887354	0.939386	0.862856	0.798602	0.666642	0.871964	0.587752	0.601118	0.920779	0.578699	0.992473	0.750312	0.763538	0.317404	0.947802	0.560293	0.929352	0.665597	0.67579	0.657475	0.786683	0.793015	0.668774	0.640886	0.739217	0.612528		0.742558	0.145734
563	0.715812	0.715441	0.913595	0.659455	0.7126	0.836444	0.892825	0.936934	0.863035	0.797147	0.668709	0.869959	0.587043	0.599482	0.920734	0.579766	0.992221	0.752641	0.763691	0.318221	0.9476	0.597476	0.92628	0.639242	0.667403	0.660487	0.78509	0.787202	0.659784	0.629609	0.759896	0.61798		0.742931	0.145007
564	0.714253	0.721188	0.913018	0.638358	0.717645	0.839137	0.898296	0.934482	0.863215	0.795691	0.670776	0.867953	0.586835	0.597845	0.920688	0.580833	0.991969	0.754969	0.763844	0.319037	0.947398	0.539865	0.923209	0.640333	0.669612	0.663499	0.783497	0.781388	0.659031	0.625463	0.782627	0.623432		0.741543	0.147349
565	0.712694	0.726934	0.91244	0.616815	0.72269	0.841831	0.903767	0.932031	0.863395	0.794236	0.672843	0.865948	0.588485	0.596209	0.920642	0.5819	0.991717	0.757297	0.763997	0.319854	0.947197	0.552789	0.920137	0.65783	0.706067	0.666511	0.781904	0.775574	0.659722	0.629815	0.805357	0.628884		0.744297	0.146146
566	0.711135	0.732681	0.911863	0.613794	0.727736	0.844524	0.909238	0.929579	0.863574	0.79278	0.674911	0.863942	0.590135	0.594573	0.920596	0.582968	0.991465	0.759625	0.76415	0.32067	0.946995	0.588097	0.917065	0.675327	0.742522	0.669523	0.780311	0.76976	0.660413	0.634167	0.779887	0.634336		0.746823	0.143496
567	0.709575	0.738427	0.911285	0.685501	0.732781	0.847218	0.914709	0.927127	0.863754	0.791325	0.674981	0.861937	0.591785	0.592936	0.920551	0.584035	0.991213	0.761954	0.764303	0.321486	0.946793	0.634208	0.913994	0.693351	0.778978	0.672534	0.778718	0.764199	0.661104	0.638519	0.752001	0.639788		0.751908	0.13958
568	0.708016	0.742209	0.910708	0.714682	0.737826	0.849911	0.918488	0.924675	0.863934	0.789869	0.674594	0.859931	0.593434	0.5913	0.920505	0.585102	0.990961	0.764282	0.764457	0.322303	0.946592	0.650474	0.910922	0.71482	0.815433	0.675546	0.777125	0.767904	0.661795	0.64287	0.724116	0.654531		0.755291	0.138231
569	0.706457	0.736347	0.91013	0.675034	0.742871	0.852605	0.916048	0.922223	0.864113	0.788414	0.674207	0.857926	0.595084	0.589664	0.920459	0.586169	0.990709	0.76661	0.76461	0.323119	0.94639	0.544021	0.90785	0.736288	0.851888	0.67982	0.775532	0.771609	0.662486	0.647222	0.748608	0.68813		0.754458	0.141791
570	0.704898	0.730485	0.909553	0.638682	0.747916	0.855298	0.913609	0.919771	0.864293	0.786958	0.673821	0.85592	0.596734	0.588027	0.920414	0.587392	0.990457	0.768938	0.764763	0.323935	0.946188	0.630883	0.904779	0.757757	0.857637	0.684262	0.773939	0.775314	0.663177	0.651574	0.774545	0.72173		0.758864	0.138362
571	0.703339	0.724623	0.908975	0.604864	0.752961	0.857992	0.911169	0.91732	0.864473	0.785503	0.673434	0.853915	0.598384	0.587822	0.920368	0.590945	0.990205	0.771267	0.764916	0.324752	0.945987	0.619074	0.901707	0.750287	0.840305	0.688704	0.772346	0.779019	0.663868	0.655925	0.800482	0.755329		0.758758	0.138757
572	0.701779	0.718761	0.908398	0.592486	0.758006	0.860685	0.908729	0.914868	0.864652	0.784047	0.673047	0.851909	0.600033	0.590788	0.920322	0.594499	0.989954	0.773595	0.765069	0.325568	0.945785	0.597252	0.898635	0.72653	0.822973	0.693147	0.770753	0.782723	0.66456	0.660277	0.826809	0.788929		0.758612	0.139445
573	0.70022	0.712899	0.90782	0.587314	0.763051	0.863379	0.90629	0.912416	0.864832	0.782592	0.67266	0.849904	0.601683	0.593753	0.920277	0.598052	0.989702	0.775923	0.765222	0.326385	0.945583	0.606277	0.895564	0.702773	0.805641	0.697589	0.76916	0.787331	0.665251	0.664629	0.853138	0.822528		0.759682	0.139454
574	0.698661	0.707037	0.907243	0.616991	0.768096	0.866072	0.90385	0.909964	0.865012	0.781137	0.672273	0.847898	0.603333	0.596718	0.920231	0.601606	0.98945	0.778252	0.765375	0.327201	0.945381	0.574353	0.892492	0.680278	0.788309	0.702032	0.768685	0.79378	0.667875	0.668981	0.878685	0.856127		0.760731	0.140344
575	0.697102	0.701175	0.906665	0.641663	0.773141	0.868766	0.901411	0.907512	0.865191	0.779681	0.671886	0.845893	0.604983	0.599684	0.920185	0.605159	0.989198	0.78058	0.765529	0.328017	0.94518	0.577862	0.88942	0.665117	0.770977	0.706474	0.769572	0.800229	0.671362	0.673332	0.852512	0.88955		0.761406	0.139215
576	0.695543	0.695313	0.906088	0.608155	0.778187	0.871459	0.898971	0.90506	0.865371	0.778226	0.671499	0.843887	0.606633	0.602649	0.92014	0.608712	0.988946	0.782908	0.765682	0.328834	0.944978	0.585858	0.886349	0.649955	0.753645	0.710916	0.77046	0.806678	0.674849	0.677684	0.82634	0.850777		0.758148	0.138163
577	0.693984	0.689451	0.90551	0.600556	0.783232	0.874152	0.896532	0.902609	0.865551	0.77677	0.671112	0.841882	0.608282	0.605614	0.920094	0.612266	0.988694	0.785236	0.765835	0.32965	0.944776	0.579176	0.883277	0.634793	0.736313	0.715359	0.771347	0.813127	0.678336	0.682036	0.801467	0.812004		0.755282	0.137567
578	0.692424	0.707118	0.904933	0.653923	0.788277	0.876154	0.894092	0.900157	0.86573	0.775315	0.670726	0.839876	0.609932	0.60858	0.920048	0.615819	0.988442	0.787565	0.765988	0.330467	0.944575	0.561382	0.882066	0.639138	0.71898	0.719801	0.772235	0.819575	0.681823	0.686387	0.811576	0.773232		0.756448	0.135672
579	0.690865	0.731645	0.904355	0.670238	0.793322	0.87583	0.891652	0.897705	0.86591	0.773859	0.670339	0.837871	0.611582	0.611545	0.920003	0.619372	0.98819	0.789893	0.766141	0.331283	0.944373	0.580873	0.881841	0.653811	0.701648	0.724243	0.773122	0.822209	0.685309	0.689626	0.821685	0.734459		0.757963	0.133542
580	0.689306	0.756171	0.903778	0.646657	0.798367	0.875507	0.889213	0.895253	0.86609	0.772404	0.669952	0.835865	0.613232	0.61451	0.919957	0.622926	0.987938	0.792221	0.766294	0.332099	0.944171	0.567889	0.881616	0.668483	0.684316	0.728686	0.77401	0.822614	0.688796	0.692751	0.830502	0.695686		0.757102	0.134413
581	0.687747	0.780698	0.9032	0.61929	0.803412	0.875183	0.886773	0.892801	0.866269	0.770948	0.669565	0.836261	0.614881	0.617476	0.919911	0.626479	0.987686	0.79455	0.766447	0.332916	0.94397	0.564183	0.881391	0.67942	0.67424	0.733128	0.774897	0.823019	0.692283	0.695876	0.817808	0.656914		0.755926	0.135396
582	0.686188	0.805224	0.902623	0.590015	0.808457	0.874859	0.884334	0.890349	0.866449	0.769493	0.669178	0.840314	0.616531	0.620441	0.919866	0.630033	0.987434	0.796878	0.7666	0.333732	0.943768	0.554634	0.881166	0.670868	0.687131	0.736222	0.775785	0.823424	0.69577	0.699002	0.805113	0.618141		0.754688	0.13749
583	0.684628	0.829751	0.902045	0.660492	0.813502	0.874535	0.881894	0.887898	0.866629	0.768037	0.668791	0.844367	0.618181	0.623406	0.91982	0.633586	0.987182	0.799206	0.766754	0.334549	0.943566	0.548759	0.880941	0.662316	0.700022	0.738968	0.776672	0.823828	0.699257	0.702127	0.790789	0.609484		0.757562	0.135661
584	0.683069	0.854277	0.901468	0.745085	0.818547	0.874211	0.879455	0.885446	0.866808	0.766582	0.668404	0.848421	0.619831	0.626372	0.919774	0.634192	0.98693	0.801534	0.766907	0.335365	0.943364	0.626802	0.880716	0.653764	0.712913	0.741714	0.77756	0.824233	0.704205	0.705252	0.757081	0.61534		0.763301	0.131066
585	0.68151	0.878804	0.90089	0.713461	0.823592	0.873888	0.877015	0.882994	0.866988	0.765126	0.668017	0.852474	0.62148	0.629337	0.919728	0.633016	0.986678	0.803863	0.76706	0.336181	0.943163	0.586317	0.880491	0.654148	0.725804	0.74446	0.778447	0.804647	0.710436	0.708378	0.723373	0.621196		0.761343	0.132755
586	0.679951	0.90333	0.900313	0.688775	0.828637	0.873564	0.874575	0.880542	0.867168	0.763671	0.667631	0.856527	0.62313	0.632302	0.919683	0.63184	0.986426	0.806191	0.767213	0.336998	0.942961	0.566913	0.880266	0.658978	0.738695	0.747206	0.779335	0.783636	0.716668	0.716001	0.697324	0.627051		0.760734	0.13417
587	0.678392	0.916099	0.899735	0.689488	0.833683	0.87324	0.872136	0.87809	0.867347	0.762215	0.667244	0.86058	0.62478	0.635268	0.919637	0.630665	0.986174	0.808519	0.767366	0.337814	0.942759	0.572992	0.88004	0.663807	0.745341	0.749952	0.780222	0.762625	0.7229	0.726226	0.741449	0.632907		0.763428	0.133176
588	0.676833	0.909629	0.898043	0.705932	0.838728	0.872916	0.869696	0.876629	0.867527	0.76076	0.666857	0.864633	0.62643	0.638233	0.919591	0.629489	0.985922	0.810847	0.767519	0.338507	0.942558	0.594613	0.879815	0.670975	0.747366	0.752698	0.78111	0.741614	0.729132	0.73645	0.785573	0.638763		0.766418	0.131132
589	0.675273	0.903158	0.896334	0.746185	0.843773	0.872593	0.867257	0.876474	0.867707	0.759305	0.66647	0.868686	0.62808	0.641198	0.919546	0.628314	0.98567	0.813176	0.767672	0.338829	0.942356	0.62034	0.87959	0.68918	0.74939	0.755443	0.781998	0.720603	0.735364	0.746675	0.819583	0.644618		0.770339	0.129186
590	0.673714	0.896687	0.894625	0.748535	0.848818	0.872269	0.864817	0.87632	0.867886	0.757849	0.666083	0.872739	0.629729	0.644164	0.9195	0.627138	0.985418	0.815504	0.767826	0.339152	0.942154	0.583129	0.879365	0.707386	0.751414	0.758189	0.782885	0.704527	0.741595	0.7569	0.778918	0.653098		0.76901	0.129741
591	0.674327	0.890217	0.892916	0.723564	0.853863	0.871945	0.862377	0.876165	0.868066	0.758701	0.665696	0.876792	0.631379	0.647129	0.919454	0.625962	0.985166	0.817832	0.767979	0.339475	0.941953	0.564067	0.87914	0.725592	0.753439	0.760935	0.783773	0.704449	0.747827	0.767125	0.738252	0.66651		0.76819	0.130047
592	0.677191	0.883746	0.891208	0.713075	0.858908	0.871621	0.859938	0.876011	0.867391	0.759742	0.665309	0.880845	0.633029	0.650094	0.919409	0.624787	0.984914	0.820161	0.768132	0.339797	0.941751	0.569779	0.878915	0.721451	0.755463	0.763681	0.78466	0.704372	0.754059	0.77735	0.706759	0.679922		0.768233	0.129653
593	0.680054	0.877275	0.889499	0.707051	0.863953	0.871297	0.857498	0.875856	0.866316	0.760783	0.664922	0.884899	0.634679	0.65306	0.919363	0.623611	0.984662	0.822489	0.768285	0.34012	0.941549	0.575971	0.87869	0.706882	0.757488	0.766427	0.785548	0.704295	0.760291	0.783036	0.731532	0.693335		0.76971	0.128763
594	0.682918	0.870804	0.88779	0.70498	0.868998	0.870974	0.855059	0.875701	0.865242	0.761824	0.664535	0.888952	0.636328	0.656025	0.919317	0.622436	0.98441	0.824817	0.768438	0.340443	0.941347	0.487451	0.878465	0.692313	0.759512	0.769173	0.786435	0.704218	0.763404	0.780623	0.756305	0.706747		0.768	0.133563
595	0.685782	0.864334	0.886081	0.710829	0.874043	0.87065	0.852619	0.875547	0.864168	0.762865	0.666668	0.893005	0.637978	0.658991	0.919272	0.62126	0.984158	0.827145	0.768591	0.340766	0.941146	0.584596	0.87824	0.68159	0.761537	0.771919	0.787323	0.70414	0.761273	0.77821	0.782764	0.72016		0.772427	0.127591
596	0.688645	0.857863	0.884372	0.767795	0.879088	0.870326	0.85018	0.875392	0.863093	0.763907	0.67176	0.897058	0.642338	0.661956	0.919226	0.620084	0.983906	0.829474	0.768744	0.341088	0.940944	0.606304	0.878014	0.687395	0.763561	0.774665	0.78821	0.719176	0.759142	0.775797	0.818006	0.733572		0.777534	0.125319
597	0.691509	0.83114	0.882664	0.779971	0.884134	0.870002	0.84774	0.875238	0.862019	0.764948	0.676852	0.901111	0.647251	0.664921	0.91918	0.619117	0.983654	0.831802	0.768897	0.341411	0.940742	0.606055	0.877789	0.693201	0.765586	0.777411	0.789098	0.747189	0.757011	0.773384	0.853247	0.746525		0.780337	0.124464
598	0.694373	0.804093	0.880955	0.694385	0.889179	0.869679	0.8453	0.875083	0.860944	0.765989	0.681944	0.905164	0.652164	0.667887	0.919135	0.619074	0.983402	0.83413	0.769051	0.341734	0.940541	0.643686	0.877564	0.699006	0.765704	0.780157	0.792731	0.775202	0.75488	0.770971	0.879572	0.736445		0.780316	0.123751
599	0.697236	0.777047	0.879246	0.650513	0.888636	0.869355	0.842861	0.874928	0.85987	0.76703	0.687036	0.909217	0.657077	0.670852	0.919089	0.61903	0.98315	0.836459	0.769204	0.342057	0.940339	0.646275	0.877339	0.681456	0.759912	0.782903	0.797237	0.803215	0.752749	0.768558	0.865794	0.726366		0.778189	0.124666
600	0.7001	0.750001	0.877537	0.648779	0.877735	0.869031	0.840421	0.874774	0.858796	0.768072	0.692128	0.91327	0.66199	0.673817	0.919043	0.618987	0.982898	0.838787	0.769357	0.342379	0.940137	0.559071	0.877114	0.653695	0.75412	0.785649	0.801743	0.831228	0.750618	0.764473	0.852016	0.716286		0.773877	0.128948
601	0.702964	0.722955	0.875829	0.664338	0.866835	0.868707	0.837982	0.874619	0.857721	0.769113	0.69722	0.917323	0.666903	0.676783	0.918998	0.618943	0.982646	0.841115	0.76951	0.342702	0.939936	0.498669	0.876889	0.625934	0.748328	0.788395	0.806249	0.859241	0.748486	0.742378	0.829671	0.706206		0.770112	0.133111
602	0.705827	0.695909	0.87412	0.688006	0.855934	0.868383	0.835542	0.874464	0.856647	0.770154	0.702312	0.921377	0.671816	0.679748	0.918952	0.6189	0.982394	0.843443	0.769663	0.343025	0.939734	0.482786	0.876664	0.607739	0.742536	0.79114	0.810754	0.859323	0.746355	0.720282	0.773646	0.696127		0.766366	0.134163
603	0.708691	0.668863	0.872411	0.64363	0.845034	0.86806	0.833103	0.87431	0.855572	0.771195	0.707404	0.92543	0.676729	0.682713	0.918906	0.618856	0.982143	0.845772	0.769816	0.343348	0.939532	0.505367	0.876439	0.627144	0.736745	0.793886	0.81526	0.854096	0.744224	0.698186	0.717622	0.686047		0.762704	0.133837
604	0.711554	0.641817	0.870702	0.593214	0.834133	0.867736	0.830663	0.874155	0.854498	0.772236	0.712496	0.929483	0.681642	0.685679	0.918861	0.618813	0.981891	0.8481	0.769969	0.34367	0.93933	0.53741	0.876213	0.646549	0.730953	0.796632	0.819766	0.84887	0.740956	0.676091	0.671801	0.675968		0.759433	0.134741
605	0.714418	0.614771	0.868993	0.636886	0.823233	0.867412	0.828223	0.874001	0.853424	0.773278	0.717588	0.933536	0.686555	0.688644	0.918815	0.61877	0.981639	0.850428	0.770417	0.343993	0.939129	0.621095	0.875988	0.665954	0.725161	0.799378	0.824272	0.843644	0.733499	0.653995	0.661403	0.688889		0.76242	0.130067
606	0.717282	0.617676	0.867285	0.663109	0.812332	0.867088	0.825784	0.873846	0.852349	0.774319	0.72268	0.937589	0.691468	0.691609	0.918769	0.618726	0.981387	0.852756	0.771211	0.344316	0.938927	0.604222	0.875763	0.688014	0.719369	0.802124	0.828778	0.838417	0.726042	0.631899	0.651004	0.712051		0.763068	0.129742
607	0.720145	0.64145	0.865576	0.631099	0.801432	0.866765	0.823344	0.873691	0.851275	0.77536	0.727772	0.941642	0.696381	0.694575	0.918723	0.618683	0.981135	0.855085	0.772004	0.344638	0.938725	0.51242	0.875538	0.711161	0.713577	0.80487	0.833284	0.833191	0.718584	0.609804	0.643777	0.735214		0.760341	0.134695
608	0.723009	0.665224	0.863867	0.63829	0.790531	0.866441	0.820905	0.873537	0.8502	0.776401	0.732864	0.945695	0.701294	0.69754	0.918618	0.618639	0.980883	0.857413	0.772798	0.344961	0.938524	0.428789	0.875313	0.734307	0.707785	0.807616	0.83779	0.827964	0.711127	0.611138	0.646345	0.758376		0.760131	0.139155
609	0.725873	0.688998	0.862158	0.701008	0.779631	0.866117	0.818465	0.873382	0.849126	0.777443	0.737956	0.949748	0.706207	0.700505	0.918489	0.618596	0.980631	0.859741	0.773591	0.345284	0.938322	0.538778	0.875088	0.745462	0.701993	0.810362	0.842295	0.822738	0.70367	0.617945	0.648913	0.781538		0.767502	0.129551
610	0.728736	0.712772	0.860449	0.720078	0.76873	0.865793	0.816025	0.873228	0.848052	0.778484	0.743048	0.953802	0.71112	0.703471	0.918359	0.618553	0.980379	0.86207	0.774384	0.345607	0.93812	0.608977	0.874863	0.713298	0.696201	0.813108	0.846801	0.817511	0.696213	0.624751	0.656532	0.804701		0.771069	0.125522
611	0.7316	0.736546	0.858741	0.709694	0.757829	0.865469	0.813586	0.873073	0.846977	0.779525	0.74814	0.957855	0.716033	0.706436	0.91823	0.618948	0.980127	0.864398	0.775178	0.345929	0.937919	0.618015	0.874638	0.681134	0.690409	0.815854	0.851307	0.812285	0.688756	0.631557	0.678128	0.827863		0.772256	0.125302
612	0.734464	0.76032	0.857532	0.692468	0.746929	0.865146	0.811146	0.872918	0.845903	0.780566	0.753232	0.958007	0.720946	0.707986	0.9181	0.619495	0.979875	0.866726	0.775971	0.346252	0.937717	0.60792	0.874413	0.648969	0.684617	0.8186	0.855813	0.807058	0.681299	0.638364	0.699724	0.841111		0.772175	0.126442
613	0.737327	0.784094	0.856824	0.673318	0.736028	0.864822	0.808707	0.872764	0.844829	0.781607	0.758324	0.957081	0.725859	0.707616	0.917971	0.620042	0.979623	0.869054	0.776765	0.346575	0.937515	0.617474	0.874187	0.673229	0.678825	0.821346	0.860319	0.807236	0.673842	0.64517	0.719419	0.837057		0.773902	0.125463
614	0.740191	0.807868	0.856116	0.643158	0.725128	0.864498	0.806267	0.872609	0.843754	0.782649	0.763416	0.956155	0.730772	0.707247	0.917842	0.620588	0.979371	0.871086	0.777558	0.346898	0.937313	0.574997	0.873962	0.719023	0.673033	0.824092	0.864825	0.814158	0.667465	0.651976	0.734374	0.833004		0.774419	0.127438
615	0.743055	0.826312	0.855408	0.621842	0.714227	0.864174	0.803828	0.872455	0.84268	0.78369	0.768508	0.955229	0.735685	0.706877	0.917712	0.621135	0.979119	0.872748	0.778352	0.34722	0.937112	0.522566	0.873737	0.764817	0.671499	0.826837	0.86933	0.821079	0.679917	0.653188	0.749329	0.82895		0.775269	0.13062
616	0.745918	0.822662	0.8547	0.65429	0.703327	0.863851	0.802114	0.8723	0.841605	0.784731	0.7736	0.954303	0.740598	0.706507	0.917583	0.621682	0.978867	0.87441	0.779145	0.347543	0.93691	0.506886	0.873489	0.791353	0.682898	0.829583	0.873836	0.828001	0.692369	0.649565	0.753446	0.824897		0.777593	0.130168
617	0.748782	0.819012	0.853991	0.659775	0.692426	0.863527	0.800685	0.872145	0.840531	0.785772	0.778692	0.953377	0.745511	0.706137	0.917453	0.622228	0.978615	0.876072	0.779939	0.347866	0.936708	0.533853	0.873166	0.753693	0.694298	0.832329	0.878342	0.834923	0.704821	0.645943	0.733115	0.820843		0.777643	0.128289
618	0.751646	0.815363	0.853283	0.610558	0.681526	0.863203	0.799256	0.871991	0.839457	0.786814	0.783784	0.952451	0.750424	0.705767	0.917324	0.622775	0.978363	0.877734	0.780732	0.348189	0.936507	0.576197	0.872842	0.716033	0.705697	0.835075	0.882848	0.841844	0.717273	0.64232	0.712784	0.81679		0.776464	0.128303
619	0.754509	0.811713	0.852575	0.612175	0.670625	0.862879	0.797827	0.871836	0.838382	0.787855	0.788876	0.951526	0.755337	0.705397	0.917194	0.623322	0.978111	0.879395	0.781526	0.348511	0.936305	0.466636	0.872518	0.678373	0.717096	0.837821	0.887354	0.825367	0.729725	0.638697	0.708028	0.812853		0.771886	0.135545
620	0.757373	0.808063	0.851867	0.661965	0.659725	0.863977	0.796398	0.871682	0.837308	0.788896	0.793968	0.9506	0.76025	0.705028	0.917065	0.623868	0.977859	0.881057	0.782319	0.348834	0.936103	0.52637	0.872194	0.665891	0.728496	0.840567	0.89186	0.80097	0.742178	0.635074	0.735177	0.811984		0.77578	0.129774
621	0.75679	0.804413	0.851159	0.604375	0.648824	0.865357	0.794969	0.871527	0.836233	0.789937	0.79906	0.949674	0.765163	0.704658	0.916935	0.624415	0.977607	0.882719	0.783112	0.34675	0.935902	0.560409	0.87187	0.662359	0.730402	0.838625	0.896366	0.776574	0.75463	0.631452	0.762326	0.811115		0.775178	0.130288
622	0.755439	0.800763	0.850451	0.50004	0.637924	0.866737	0.79354	0.871372	0.835159	0.790978	0.804152	0.948748	0.770076	0.704288	0.916806	0.624962	0.977355	0.884381	0.783906	0.342555	0.9357	0.537719	0.871546	0.658826	0.725497	0.832571	0.900871	0.752177	0.767082	0.631821	0.783479	0.810246		0.770849	0.137973
623	0.754088	0.797114	0.849742	0.547751	0.627023	0.868118	0.792111	0.871218	0.834085	0.79202	0.808363	0.947822	0.774989	0.703918	0.916677	0.625508	0.977103	0.886043	0.784699	0.338359	0.935498	0.479223	0.871223	0.662693	0.720591	0.826518	0.905377	0.72778	0.779534	0.643427	0.793445	0.809377		0.770357	0.139418
624	0.752738	0.793464	0.849034	0.610927	0.616123	0.869498	0.790682	0.871063	0.83301	0.793061	0.805144	0.946896	0.779902	0.703548	0.916547	0.625585	0.976851	0.887704	0.785493	0.334164	0.935296	0.420726	0.870899	0.68939	0.715686	0.820464	0.909883	0.705156	0.791986	0.655033	0.803411	0.808508		0.770871	0.141292
625	0.751387	0.759166	0.848326	0.59601	0.605222	0.870878	0.789253	0.870909	0.831936	0.794102	0.801924	0.94597	0.784815	0.703178	0.916418	0.624591	0.976599	0.889366	0.786286	0.329969	0.935095	0.561015	0.870575	0.716088	0.710781	0.81441	0.914389	0.716601	0.787202	0.666639	0.791703	0.807639		0.774014	0.132559
626	0.750036	0.717177	0.847618	0.591861	0.594322	0.872258	0.787824	0.870754	0.830861	0.795143	0.798705	0.945044	0.789728	0.702808	0.916288	0.623596	0.976347	0.891028	0.78708	0.325773	0.934893	0.636941	0.870251	0.742785	0.705875	0.808357	0.918895	0.728046	0.780394	0.678244	0.743057	0.80677		0.774024	0.130312
627	0.748685	0.675187	0.84691	0.620621	0.583421	0.873638	0.786395	0.870894	0.829787	0.796185	0.795485	0.944118	0.792727	0.702439	0.916159	0.622602	0.976095	0.89269	0.787873	0.321578	0.934691	0.60748	0.869927	0.756984	0.705387	0.802303	0.923401	0.739491	0.773586	0.68985	0.69441	0.803399		0.771388	0.132297
628	0.747334	0.633198	0.846202	0.644848	0.572521	0.875018	0.784966	0.872679	0.828713	0.797226	0.792266	0.943192	0.793369	0.702069	0.916029	0.621607	0.975843	0.894352	0.788667	0.317383	0.93449	0.515834	0.869604	0.767056	0.705299	0.79625	0.927906	0.750936	0.766778	0.701456	0.682704	0.799001		0.76765	0.138247
629	0.745984	0.591209	0.845494	0.663061	0.56162	0.876399	0.783537	0.874464	0.827638	0.798267	0.789046	0.942266	0.794011	0.701699	0.9159	0.620613	0.975591	0.896013	0.78946	0.313188	0.934288	0.452283	0.86928	0.777127	0.705211	0.790196	0.932412	0.762381	0.75997	0.713062	0.728616	0.794603		0.766403	0.143668
630	0.744633	0.549219	0.844785	0.654261	0.550719	0.877779	0.782109	0.876248	0.826564	0.799308	0.785827	0.941341	0.794653	0.701329	0.91577	0.619618	0.975339	0.897675	0.790254	0.308992	0.934086	0.540435	0.868956	0.773165	0.705123	0.784142	0.936918	0.768692	0.753162	0.709974	0.774529	0.790205		0.767994	0.141382
631	0.743282	0.50723	0.844077	0.628409	0.539819	0.879159	0.78068	0.878033	0.825489	0.800349	0.782607	0.940415	0.795295	0.700959	0.915641	0.618624	0.975087	0.899337	0.791047	0.304797	0.933885	0.568957	0.868632	0.728999	0.705035	0.778089	0.941424	0.765543	0.746354	0.706706	0.79571	0.785807		0.764859	0.144509
632	0.741931	0.46524	0.843369	0.637771	0.528918	0.880539	0.779251	0.879818	0.824415	0.801391	0.779387	0.939489	0.795937	0.700589	0.915512	0.61763	0.974835	0.900999	0.79184	0.300602	0.933683	0.559684	0.868308	0.684833	0.704947	0.772035	0.94593	0.762393	0.739546	0.703438	0.781528	0.781409		0.760537	0.148925
633	0.740581	0.423251	0.842661	0.656139	0.518018	0.881919	0.777822	0.881602	0.823341	0.802432	0.776168	0.938563	0.796579	0.70022	0.915382	0.616635	0.974583	0.90266	0.792634	0.296407	0.933481	0.611182	0.867985	0.640667	0.704859	0.765981	0.950436	0.759244	0.732738	0.70017	0.767346	0.777011		0.758397	0.151545
634	0.73923	0.410752	0.841953	0.726897	0.507117	0.8833	0.776393	0.883387	0.822266	0.803473	0.772948	0.937637	0.797221	0.69985	0.915253	0.615641	0.974222	0.904322	0.793427	0.292211	0.933279	0.608305	0.867661	0.647724	0.704771	0.763256	0.954942	0.756094	0.72593	0.696902	0.758029	0.772667		0.758971	0.15267
635	0.737879	0.44169	0.841245	0.778908	0.496217	0.88468	0.774964	0.885172	0.821192	0.804514	0.769729	0.936711	0.797862	0.69948	0.915123	0.614646	0.973543	0.905984	0.794221	0.288016	0.933078	0.53684	0.867337	0.670452	0.704683	0.764674	0.959447	0.752945	0.727631	0.693634	0.755099	0.76841		0.75925	0.154054
636	0.736528	0.472628	0.840588	0.728944	0.485316	0.88606	0.773535	0.886956	0.820117	0.805414	0.766509	0.935785	0.798504	0.69911	0.914994	0.613652	0.972864	0.907646	0.795014	0.283821	0.932876	0.558681	0.867013	0.69318	0.704595	0.766093	0.963953	0.754433	0.73239	0.690366	0.752169	0.764153		0.759496	0.152116
637	0.735177	0.503565	0.84337	0.70415	0.492979	0.88744	0.772106	0.888741	0.819043	0.80608	0.76329	0.934859	0.799146	0.69874	0.914864	0.612657	0.972184	0.909308	0.795808	0.279626	0.932674	0.609564	0.866689	0.70904	0.704507	0.767511	0.968459	0.758375	0.73715	0.696393	0.759718	0.759895		0.762597	0.148608
638	0.733827	0.534503	0.846153	0.726901	0.504149	0.88882	0.770677	0.890526	0.817969	0.806746	0.76007	0.933933	0.799788	0.69837	0.914735	0.615376	0.971505	0.910969	0.796601	0.27543	0.932473	0.54335	0.866366	0.706587	0.688032	0.768929	0.972965	0.762317	0.741909	0.70615	0.779906	0.755638		0.763177	0.149597
639	0.732476	0.565441	0.848935	0.715149	0.51532	0.8902	0.769248	0.89231	0.816894	0.807412	0.756851	0.933007	0.80043	0.698001	0.914605	0.618672	0.970825	0.912631	0.797395	0.271235	0.932271	0.608515	0.866042	0.704135	0.659982	0.770348	0.977471	0.76626	0.746669	0.715907	0.800094	0.751381		0.766441	0.146207
640	0.731125	0.596378	0.851718	0.672726	0.526491	0.891581	0.767819	0.894095	0.81582	0.808079	0.753631	0.932081	0.801072	0.697631	0.914476	0.621968	0.970146	0.914293	0.798188	0.26704	0.932069	0.609804	0.865718	0.701682	0.631931	0.771766	0.981977	0.770202	0.751428	0.725664	0.778083	0.747124		0.765431	0.146242
641	0.729774	0.627316	0.8545	0.618867	0.537661	0.892961	0.76639	0.89588	0.814745	0.808745	0.750412	0.931156	0.801714	0.697261	0.914346	0.625264	0.969466	0.915955	0.798982	0.262845	0.931868	0.600168	0.865394	0.694345	0.603881	0.773184	0.986482	0.774144	0.756187	0.735421	0.709272	0.742996		0.762112	0.148341
642	0.728424	0.658254	0.857283	0.560397	0.548832	0.894341	0.764961	0.897665	0.813671	0.809411	0.747192	0.93023	0.802356	0.696891	0.914217	0.62856	0.968787	0.917617	0.799775	0.258649	0.931666	0.595302	0.86507	0.685628	0.57583	0.774602	0.990988	0.777104	0.760947	0.745179	0.640462	0.741137		0.758795	0.152475
643	0.727073	0.688911	0.860065	0.569962	0.560003	0.895721	0.763532	0.899449	0.812597	0.810077	0.743972	0.929304	0.802998	0.696521	0.914088	0.631856	0.968108	0.919278	0.800568	0.254454	0.931464	0.589958	0.864747	0.67691	0.54778	0.776021	0.995494	0.78002	0.765706	0.754936	0.62267	0.739277		0.759172	0.153764
644	0.725722	0.690021	0.862848	0.587429	0.571173	0.897101	0.762103	0.901234	0.811522	0.810743	0.740753	0.928378	0.80364	0.696151	0.913958	0.635152	0.967428	0.92094	0.801362	0.250259	0.931262	0.52778	0.864423	0.679556	0.562528	0.777439	1	0.782935	0.770465	0.759004	0.65692	0.737418		0.760239	0.154485
645	0.724371	0.691131	0.865631	0.604896	0.582344	0.898482	0.760675	0.903019	0.810448	0.811409	0.737533	0.927452	0.804282	0.695781	0.913829	0.638448	0.966749	0.922602	0.802155	0.246064	0.931061	0.544362	0.864099	0.710471	0.580967	0.778857	0.997579	0.785851	0.772586	0.75581	0.69117	0.735559		0.76424	0.151261
646	0.72302	0.69224	0.868413	0.620726	0.593515	0.899862	0.759246	0.904803	0.809374	0.812075	0.734314	0.926526	0.804923	0.695412	0.913699	0.641744	0.966069	0.924264	0.802949	0.241868	0.930859	0.558352	0.863775	0.741386	0.599406	0.780276	0.983636	0.788766	0.772766	0.752617	0.686683	0.7337		0.766477	0.148693
647	0.72167	0.69335	0.871196	0.631955	0.604685	0.901242	0.757817	0.906588	0.808299	0.812741	0.731094	0.9256	0.805565	0.695042	0.91357	0.64504	0.96539	0.925925	0.803742	0.237673	0.930657	0.572708	0.863451	0.7723	0.617845	0.783379	0.969694	0.786261	0.772947	0.749424	0.645848	0.73184		0.767329	0.147453
648	0.720319	0.69446	0.873978	0.642037	0.615856	0.902622	0.756388	0.908373	0.807225	0.813407	0.727875	0.924674	0.806207	0.694672	0.91344	0.648336	0.964711	0.927587	0.804536	0.233478	0.930456	0.63313	0.863128	0.741758	0.636284	0.789503	0.955751	0.76821	0.773127	0.74623	0.605013	0.729981		0.767273	0.145363
649	0.718968	0.69557	0.876761	0.650691	0.627027	0.904002	0.754959	0.910157	0.80615	0.814073	0.724655	0.923748	0.806849	0.694302	0.913311	0.651632	0.964031	0.929249	0.805329	0.229282	0.930254	0.575226	0.862804	0.695243	0.653072	0.795627	0.941809	0.750159	0.773307	0.743037	0.608514	0.730276		0.764377	0.146871
650	0.717654	0.69668	0.879543	0.665238	0.638197	0.905382	0.75353	0.911942	0.805076	0.814739	0.721436	0.922822	0.807491	0.693932	0.913181	0.654928	0.963352	0.930911	0.806123	0.225087	0.930052	0.45102	0.86248	0.648728	0.665043	0.801751	0.927866	0.732108	0.773487	0.739844	0.650276	0.731382		0.760665	0.152566
651	0.716558	0.697789	0.882326	0.68326	0.649368	0.906763	0.752101	0.913727	0.804002	0.815406	0.718216	0.921896	0.808133	0.693562	0.913052	0.656692	0.962672	0.932573	0.806916	0.220892	0.929851	0.476983	0.862156	0.626152	0.677014	0.807874	0.913924	0.714057	0.773668	0.736312	0.692037	0.732489		0.762451	0.150245
652	0.715462	0.698899	0.885108	0.683721	0.660539	0.908143	0.750672	0.915511	0.802927	0.816072	0.71996	0.920971	0.808775	0.693193	0.912923	0.656394	0.961993	0.934234	0.80771	0.216697	0.929649	0.595105	0.861832	0.65925	0.688985	0.813998	0.899981	0.696006	0.773848	0.731068	0.741227	0.733596		0.768576	0.142923
653	0.714366	0.70149	0.887891	0.680123	0.67171	0.909523	0.749243	0.917296	0.801853	0.816738	0.723339	0.920045	0.809417	0.692068	0.912793	0.656095	0.961314	0.935896	0.808503	0.212501	0.929447	0.561183	0.861509	0.692348	0.700956	0.820122	0.886039	0.678042	0.774028	0.725825	0.796308	0.734703		0.770085	0.144004
654	0.71327	0.70501	0.890673	0.687283	0.68288	0.910903	0.747814	0.919081	0.800778	0.817404	0.726718	0.919119	0.810059	0.690294	0.912664	0.655796	0.960634	0.937558	0.809296	0.214423	0.929245	0.596227	0.861185	0.725446	0.712927	0.826246	0.872096	0.660146	0.774209	0.720581	0.85139	0.73581		0.774286	0.142186
655	0.712174	0.708531	0.893456	0.682675	0.694051	0.912283	0.746385	0.920865	0.799704	0.81807	0.730098	0.918193	0.810701	0.688521	0.912534	0.655498	0.959955	0.93922	0.81009	0.217738	0.929044	0.598137	0.862352	0.720821	0.705396	0.83237	0.858154	0.642249	0.771708	0.715337	0.868589	0.736916		0.774119	0.142592
656	0.711078	0.712051	0.896238	0.623803	0.705222	0.913664	0.744956	0.92265	0.79863	0.818736	0.733477	0.917267	0.811342	0.686747	0.912405	0.655199	0.959275	0.940882	0.810883	0.221053	0.928842	0.599817	0.863875	0.707216	0.684301	0.838494	0.844211	0.624353	0.765458	0.710094	0.85819	0.733513		0.770435	0.144543
657	0.709982	0.715571	0.899021	0.626682	0.716392	0.915044	0.743527	0.924435	0.797555	0.819402	0.736856	0.916341	0.811984	0.684973	0.912275	0.654901	0.958596	0.942543	0.811677	0.224368	0.92864	0.61172	0.865397	0.69361	0.663206	0.844617	0.830269	0.606457	0.759207	0.70485	0.84779	0.723304		0.768787	0.144831
658	0.708886	0.719091	0.901803	0.738349	0.727563	0.916424	0.742098	0.92622	0.796481	0.820068	0.740236	0.915415	0.812683	0.6832	0.912146	0.654602	0.957916	0.944205	0.81247	0.227683	0.928439	0.625559	0.86692	0.684387	0.64211	0.850741	0.816326	0.588561	0.752957	0.699607	0.838654	0.713095		0.770778	0.143305
659	0.70779	0.722612	0.904586	0.719582	0.738734	0.917804	0.740669	0.928004	0.795406	0.820734	0.743615	0.914489	0.814192	0.681426	0.912016	0.654304	0.957237	0.945867	0.813264	0.230998	0.928237	0.520184	0.868442	0.684707	0.621015	0.856865	0.802384	0.627309	0.746707	0.694363	0.830362	0.702885		0.767087	0.147194
660	0.706694	0.726132	0.907368	0.592078	0.749904	0.919184	0.739241	0.929789	0.794332	0.8214	0.746994	0.913563	0.815701	0.679652	0.911887	0.654005	0.956558	0.947529	0.814057	0.234313	0.928035	0.554126	0.869965	0.685027	0.59992	0.862665	0.788442	0.675039	0.740457	0.689119	0.822069	0.692676		0.764622	0.148092
661	0.705597	0.729652	0.907348	0.604737	0.761075	0.919352	0.737812	0.931574	0.793258	0.822066	0.750374	0.912637	0.817209	0.677879	0.911757	0.653706	0.955878	0.949191	0.814851	0.237628	0.927834	0.591284	0.871487	0.685346	0.628616	0.86759	0.774499	0.72277	0.734207	0.683876	0.814647	0.682466		0.768069	0.144379
662	0.704501	0.732082	0.904835	0.669598	0.772246	0.917972	0.736383	0.933358	0.792183	0.822733	0.753753	0.911711	0.818718	0.676105	0.911628	0.653408	0.955199	0.950852	0.815644	0.240943	0.927632	0.580094	0.87301	0.707699	0.661384	0.872516	0.760557	0.770501	0.727956	0.678632	0.807756	0.672257		0.772308	0.141408
663	0.703405	0.730634	0.902323	0.677687	0.783416	0.916592	0.734968	0.935143	0.791109	0.823399	0.757132	0.910785	0.820227	0.674331	0.911499	0.653109	0.954519	0.952514	0.816438	0.244258	0.92743	0.544527	0.874532	0.734833	0.694153	0.877441	0.746614	0.818232	0.721706	0.673388	0.800866	0.662748		0.774061	0.142365
664	0.702309	0.729186	0.89981	0.674645	0.794587	0.915211	0.733602	0.936928	0.790034	0.824065	0.760512	0.90986	0.821735	0.672558	0.911369	0.652811	0.95384	0.954176	0.817231	0.247573	0.927228	0.556781	0.876054	0.761968	0.726921	0.882367	0.732672	0.855165	0.715456	0.668145	0.792334	0.662418		0.776861	0.141804
665	0.701213	0.727737	0.897298	0.617916	0.805758	0.913831	0.732236	0.938712	0.78896	0.824731	0.763891	0.908934	0.823244	0.670784	0.91124	0.648925	0.953161	0.955838	0.818024	0.250888	0.927027	0.573386	0.877577	0.772947	0.75969	0.887293	0.718729	0.83761	0.711781	0.662901	0.782885	0.662088		0.775851	0.142454
666	0.700117	0.726289	0.894786	0.577689	0.816928	0.912451	0.730871	0.940497	0.787886	0.825397	0.76727	0.908008	0.824753	0.66901	0.91111	0.644991	0.952481	0.957499	0.816519	0.254203	0.926825	0.577198	0.879099	0.750929	0.776787	0.892218	0.704787	0.820056	0.715526	0.65781	0.773435	0.661757		0.773599	0.144013
667	0.699021	0.724841	0.892273	0.580223	0.828099	0.911071	0.729505	0.939448	0.786811	0.826063	0.77065	0.907082	0.826261	0.667237	0.910981	0.641057	0.951802	0.959161	0.814034	0.257518	0.926623	0.546897	0.880622	0.728911	0.749045	0.897144	0.690844	0.802502	0.719271	0.652814	0.758873	0.661427		0.769941	0.14568
668	0.697925	0.723393	0.889761	0.586539	0.83927	0.909691	0.728139	0.937986	0.785737	0.826729	0.774029	0.906156	0.82777	0.665463	0.910851	0.637123	0.951122	0.960823	0.811549	0.260833	0.926422	0.455373	0.882144	0.706893	0.721303	0.902069	0.676902	0.784948	0.723016	0.647818	0.7417	0.661097		0.764393	0.15146
669	0.696829	0.721944	0.887248	0.597263	0.85044	0.908311	0.726774	0.936524	0.784662	0.827395	0.777408	0.90523	0.829279	0.663689	0.910722	0.633189	0.950443	0.962485	0.809064	0.264148	0.92622	0.547018	0.883667	0.723404	0.693561	0.906995	0.662959	0.767393	0.726761	0.642822	0.724528	0.660767		0.765911	0.146514
670	0.695733	0.720496	0.884736	0.608418	0.861611	0.90693	0.725408	0.935062	0.783588	0.828061	0.780788	0.904304	0.830787	0.661916	0.910592	0.629255	0.949764	0.964147	0.806579	0.267463	0.926018	0.64951	0.885189	0.747492	0.665819	0.911921	0.649017	0.767674	0.730506	0.637826	0.718454	0.660436		0.768922	0.143245
671	0.694637	0.719048	0.882224	0.61981	0.872782	0.90555	0.724043	0.9336	0.782514	0.828727	0.784167	0.903378	0.832296	0.660142	0.910463	0.625321	0.949084	0.965808	0.804094	0.270778	0.925817	0.656205	0.886712	0.77158	0.638077	0.916846	0.635074	0.788253	0.734251	0.63283	0.717534	0.66122		0.769777	0.144052
672	0.693541	0.725528	0.879711	0.664175	0.883952	0.90417	0.722677	0.932138	0.781439	0.829393	0.787546	0.902452	0.833805	0.658368	0.910334	0.621386	0.948405	0.96747	0.801609	0.274093	0.925615	0.561534	0.888234	0.776474	0.640264	0.921772	0.621132	0.808833	0.737996	0.627834	0.716613	0.662388		0.76909	0.146905
673	0.692445	0.733696	0.877199	0.714927	0.895123	0.90279	0.721311	0.930676	0.780365	0.83006	0.790926	0.901541	0.835313	0.656595	0.910204	0.617452	0.947725	0.969132	0.799124	0.277408	0.925413	0.481028	0.889757	0.744543	0.662944	0.923459	0.607189	0.829413	0.741741	0.622838	0.729994	0.663556		0.768934	0.15055
674	0.691349	0.741864	0.874686	0.727155	0.900858	0.90141	0.719946	0.929214	0.77929	0.830726	0.794305	0.900641	0.836822	0.654821	0.910075	0.613518	0.947046	0.970794	0.796639	0.280723	0.925211	0.485357	0.891279	0.712613	0.685624	0.910729	0.593247	0.849992	0.745486	0.617841	0.749395	0.664724		0.769793	0.150268
675	0.690253	0.750032	0.872174	0.724918	0.895638	0.900029	0.71858	0.927752	0.778216	0.831392	0.797684	0.89974	0.838331	0.653047	0.909945	0.609584	0.946366	0.972456	0.794154	0.284038	0.92501	0.535127	0.892802	0.680683	0.708304	0.897999	0.579304	0.870572	0.749083	0.612845	0.768796	0.665893		0.771273	0.147914
676	0.689157	0.7582	0.869662	0.662883	0.890419	0.898649	0.717214	0.92629	0.777142	0.832058	0.801064	0.89884	0.839839	0.651274	0.909816	0.60565	0.945687	0.972896	0.791669	0.287353	0.924808	0.610292	0.894324	0.681836	0.730984	0.885269	0.565362	0.860344	0.751318	0.607849	0.728769	0.667061		0.769812	0.14539
677	0.68806	0.766368	0.867149	0.63159	0.885199	0.897269	0.715849	0.924828	0.775991	0.832724	0.804443	0.89794	0.841348	0.6495	0.909686	0.601716	0.945008	0.972987	0.789184	0.290668	0.924606	0.6433	0.895847	0.688844	0.753664	0.872539	0.55142	0.840912	0.753553	0.602853	0.666162	0.668229		0.76717	0.145655
678	0.686964	0.774536	0.864637	0.650869	0.87998	0.895889	0.714483	0.923366	0.774774	0.83339	0.807822	0.89704	0.842857	0.647726	0.909557	0.602721	0.944328	0.973078	0.786699	0.293983	0.924405	0.491363	0.897369	0.695851	0.736379	0.859808	0.537477	0.82148	0.755788	0.597857	0.603555	0.665647		0.759115	0.153054
679	0.685868	0.782704	0.862124	0.628269	0.87476	0.894509	0.713117	0.921904	0.773558	0.834056	0.811202	0.89614	0.844365	0.645953	0.909427	0.607815	0.943649	0.973169	0.784214	0.297298	0.924203	0.512193	0.898892	0.703553	0.716	0.847078	0.523535	0.802048	0.758024	0.592861	0.659547	0.657793		0.758745	0.150935
680	0.685576	0.790872	0.859612	0.572942	0.869541	0.893129	0.711752	0.920442	0.772342	0.834722	0.80881	0.89524	0.845874	0.644179	0.909298	0.612909	0.942969	0.97326	0.781729	0.300613	0.924001	0.552257	0.900414	0.712507	0.695622	0.834348	0.509592	0.782615	0.760259	0.588595	0.756022	0.649939		0.759124	0.149966
681	0.686186	0.790392	0.857099	0.601322	0.864321	0.891748	0.710386	0.91898	0.771125	0.835388	0.797701	0.89434	0.847383	0.642405	0.909169	0.618003	0.94229	0.973351	0.779244	0.303928	0.9238	0.569729	0.901937	0.72146	0.675244	0.821618	0.49565	0.764641	0.762494	0.59434	0.852497	0.642085		0.761258	0.149044
682	0.686796	0.778422	0.854587	0.658413	0.859102	0.890368	0.70902	0.917518	0.769909	0.837303	0.786592	0.893439	0.848891	0.640632	0.909039	0.623097	0.941611	0.973442	0.776759	0.307243	0.923598	0.562644	0.903459	0.730414	0.654866	0.808888	0.481707	0.765388	0.764729	0.600085	0.849813	0.634231		0.760688	0.147915
683	0.687406	0.766451	0.852075	0.664317	0.853882	0.888988	0.707655	0.916056	0.768692	0.839475	0.775482	0.892539	0.8504	0.638858	0.90891	0.628191	0.940931	0.973533	0.774274	0.310558	0.923396	0.586059	0.904981	0.731245	0.642511	0.796158	0.467765	0.766134	0.766965	0.605831	0.816907	0.626377		0.758531	0.146663
684	0.688015	0.754481	0.849562	0.666663	0.848663	0.887608	0.706289	0.914594	0.767476	0.841646	0.764373	0.891639	0.851909	0.637084	0.90878	0.633285	0.940252	0.973624	0.771789	0.313874	0.923194	0.5424	0.906504	0.730793	0.652667	0.783427	0.453822	0.766881	0.7692	0.611576	0.784001	0.618523		0.754831	0.148106
685	0.688625	0.742511	0.847122	0.67238	0.843443	0.886228	0.704923	0.913132	0.76626	0.843818	0.753264	0.890739	0.853417	0.635311	0.908651	0.63838	0.939572	0.973715	0.769304	0.317189	0.922993	0.534386	0.908026	0.730341	0.662824	0.770697	0.43988	0.767627	0.771435	0.617321	0.752371	0.612		0.752434	0.148375
686	0.689235	0.730541	0.846236	0.660576	0.838224	0.884847	0.703558	0.91167	0.765043	0.845989	0.742155	0.889839	0.854926	0.633537	0.908521	0.643474	0.938893	0.973806	0.766819	0.322206	0.922791	0.539837	0.909549	0.731226	0.672981	0.758842	0.425937	0.768374	0.77154	0.623066	0.721087	0.619268		0.750456	0.148155
687	0.689845	0.718571	0.845351	0.606781	0.833004	0.883467	0.702192	0.910208	0.763827	0.848161	0.731045	0.888939	0.856435	0.631763	0.908392	0.648568	0.938213	0.973897	0.764334	0.343245	0.922589	0.55742	0.911071	0.734384	0.683137	0.755219	0.411995	0.773007	0.771505	0.628812	0.689803	0.626535		0.748491	0.147509
688	0.690454	0.7066	0.844465	0.602628	0.827785	0.882087	0.700826	0.908746	0.762611	0.850332	0.719936	0.888038	0.857943	0.62999	0.908262	0.653662	0.937534	0.973988	0.761849	0.364283	0.922388	0.638692	0.912594	0.737542	0.693294	0.751596	0.398052	0.78413	0.771471	0.633436	0.698665	0.633803		0.75149	0.14358
689	0.691064	0.69463	0.84358	0.652756	0.822565	0.880707	0.699461	0.907284	0.761394	0.852504	0.708827	0.887138	0.859452	0.628216	0.908133	0.658756	0.936855	0.974079	0.759364	0.385321	0.922186	0.575204	0.914116	0.7407	0.697053	0.747974	0.38411	0.795253	0.771437	0.637768	0.717058	0.641071		0.75175	0.143206
690	0.691674	0.683909	0.842694	0.654712	0.817346	0.879327	0.698095	0.905822	0.760178	0.854675	0.697718	0.886238	0.854058	0.626442	0.908003	0.66385	0.936175	0.97417	0.756879	0.406359	0.921984	0.56121	0.915639	0.745856	0.696501	0.744351	0.370167	0.806377	0.771403	0.642101	0.73545	0.648338		0.751803	0.14291
691	0.692284	0.708158	0.841808	0.631957	0.812126	0.877947	0.696729	0.90436	0.758961	0.856847	0.686608	0.885338	0.845471	0.624668	0.907874	0.668018	0.935496	0.974261	0.754394	0.427398	0.921783	0.566954	0.917161	0.75129	0.695949	0.740728	0.356225	0.8175	0.771369	0.646433	0.76015	0.655606		0.75287	0.142211
692	0.692894	0.732407	0.840923	0.569	0.806907	0.876566	0.695364	0.902898	0.757745	0.859018	0.675499	0.884438	0.836884	0.622895	0.907745	0.664505	0.934816	0.974352	0.751909	0.448436	0.921581	0.562017	0.918684	0.756725	0.695397	0.737105	0.342282	0.828623	0.771334	0.650766	0.78615	0.662874		0.752148	0.144246
693	0.693503	0.756656	0.840037	0.502519	0.801687	0.875186	0.693998	0.901436	0.756529	0.86119	0.66439	0.883538	0.828297	0.621121	0.907615	0.660992	0.934137	0.974443	0.749424	0.469474	0.921379	0.544333	0.918402	0.753043	0.694845	0.733483	0.349304	0.83811	0.7713	0.655098	0.812149	0.663923		0.750986	0.14651
694	0.694113	0.780905	0.839152	0.573868	0.796468	0.873806	0.692633	0.899974	0.755312	0.863361	0.653281	0.882638	0.819711	0.621783	0.907486	0.657479	0.933458	0.974534	0.746939	0.490513	0.921177	0.588854	0.915232	0.734773	0.694293	0.72986	0.356493	0.846815	0.771266	0.659431	0.81076	0.663012		0.754668	0.13935
695	0.694723	0.805154	0.838266	0.633897	0.791248	0.872426	0.691267	0.898512	0.754096	0.865532	0.642171	0.881737	0.811124	0.623751	0.907356	0.653966	0.932778	0.974625	0.744454	0.511551	0.920976	0.570861	0.912062	0.716504	0.69306	0.726237	0.363681	0.85552	0.771232	0.663763	0.804534	0.662102		0.755911	0.136392
696	0.695333	0.829403	0.837381	0.651529	0.786029	0.871046	0.689901	0.89705	0.752879	0.867704	0.631062	0.880837	0.802537	0.62572	0.907227	0.650453	0.932099	0.974716	0.741969	0.532589	0.920774	0.547043	0.908892	0.698235	0.691777	0.722614	0.37087	0.864225	0.756841	0.668096	0.798307	0.661192		0.755198	0.135847
697	0.695942	0.853652	0.836495	0.644915	0.780809	0.869665	0.688536	0.895588	0.751663	0.869875	0.619953	0.879937	0.793951	0.627688	0.907097	0.64694	0.931419	0.974807	0.739484	0.553628	0.920572	0.559552	0.905722	0.682198	0.690495	0.718992	0.378059	0.872931	0.738394	0.672428	0.772946	0.660281		0.754207	0.134554
698	0.696552	0.877901	0.83561	0.601011	0.77559	0.868285	0.68717	0.894126	0.750447	0.872047	0.608843	0.879037	0.785364	0.629657	0.906968	0.643427	0.93074	0.974898	0.736999	0.574666	0.920371	0.582161	0.902552	0.666432	0.689212	0.715369	0.385247	0.881636	0.719946	0.676761	0.744744	0.659371		0.752286	0.134707
699	0.697162	0.90215	0.834724	0.619397	0.77037	0.866905	0.685804	0.892664	0.74923	0.874218	0.597734	0.878137	0.776777	0.631625	0.906838	0.639914	0.930061	0.974989	0.734514	0.595704	0.920169	0.493574	0.899382	0.650666	0.687929	0.71178	0.392436	0.863881	0.701499	0.681093	0.716543	0.65846		0.74801	0.138168
700	0.697772	0.901621	0.833839	0.683393	0.765151	0.865525	0.684439	0.891202	0.748014	0.87639	0.586625	0.877237	0.76819	0.633594	0.906709	0.636401	0.929381	0.97508	0.732029	0.616743	0.919967	0.407864	0.896212	0.646753	0.687003	0.712077	0.399625	0.845561	0.683051	0.685426	0.70587	0.656897		0.745489	0.141423
701	0.698382	0.887124	0.832953	0.636003	0.759931	0.864145	0.683073	0.88974	0.746798	0.878561	0.575516	0.876336	0.759604	0.635562	0.90658	0.632888	0.928702	0.975171	0.729544	0.637781	0.919766	0.426413	0.893042	0.660724	0.687055	0.712373	0.406813	0.827241	0.664604	0.689758	0.697328	0.654478		0.742937	0.139214
702	0.698991	0.872628	0.832068	0.553545	0.754712	0.862946	0.681707	0.888278	0.745581	0.880733	0.564406	0.875436	0.751017	0.637531	0.90645	0.629375	0.928022	0.975263	0.727059	0.658819	0.919564	0.553457	0.889873	0.674695	0.687108	0.71267	0.414002	0.808921	0.646156	0.694091	0.688785	0.652059		0.742686	0.133156
703	0.699601	0.858131	0.831182	0.602082	0.749492	0.865667	0.680342	0.886816	0.744365	0.882904	0.553297	0.874536	0.74243	0.639499	0.906321	0.625862	0.927343	0.975354	0.724574	0.679858	0.919362	0.532947	0.886703	0.688666	0.68716	0.712966	0.421191	0.790601	0.627709	0.698423	0.755064	0.64964		0.744378	0.130939
704	0.700211	0.843634	0.830297	0.654292	0.744273	0.868388	0.678976	0.885354	0.743148	0.885076	0.542188	0.878438	0.733844	0.641467	0.906191	0.622349	0.926663	0.975445	0.722089	0.700896	0.91916	0.566027	0.883533	0.645711	0.687213	0.713263	0.427475	0.775932	0.609261	0.702756	0.828516	0.647221		0.74654	0.129483
705	0.700821	0.829137	0.829411	0.678182	0.739053	0.871109	0.67761	0.883892	0.741932	0.887247	0.531079	0.882621	0.725257	0.643436	0.906062	0.625415	0.925984	0.975536	0.719604	0.721934	0.918959	0.555699	0.880363	0.596822	0.687265	0.713559	0.428483	0.770591	0.590814	0.707088	0.901967	0.644802		0.746617	0.133767
706	0.701431	0.81464	0.828526	0.686154	0.733834	0.873829	0.676245	0.884389	0.740716	0.889419	0.519969	0.886804	0.71667	0.645404	0.905932	0.631748	0.925305	0.975627	0.717119	0.742972	0.918757	0.516267	0.877193	0.547932	0.700969	0.713856	0.42949	0.765249	0.592759	0.71142	0.890462	0.642382		0.743858	0.137166
707	0.70204	0.800143	0.82764	0.658756	0.728614	0.87655	0.674879	0.886227	0.739499	0.89159	0.50886	0.890986	0.708083	0.647373	0.905803	0.638081	0.924625	0.975718	0.714634	0.764011	0.918555	0.494334	0.874023	0.54019	0.723731	0.714152	0.430497	0.759908	0.607186	0.715753	0.872895	0.640086		0.742357	0.13845
708	0.70265	0.785647	0.826755	0.651789	0.723395	0.879271	0.673513	0.888066	0.738283	0.893762	0.498681	0.895169	0.699497	0.649341	0.905673	0.644414	0.923946	0.975809	0.712149	0.785049	0.918354	0.600878	0.870853	0.591032	0.746493	0.714449	0.431504	0.754566	0.621612	0.720085	0.855329	0.638835		0.747401	0.131026
709	0.70326	0.77469	0.825869	0.665779	0.718175	0.881992	0.672148	0.889904	0.737067	0.895933	0.508499	0.899351	0.69091	0.65131	0.905544	0.650748	0.923266	0.9759	0.709664	0.806087	0.918152	0.597965	0.867683	0.641873	0.769255	0.714745	0.432511	0.749224	0.636038	0.724418	0.84164	0.637584		0.750537	0.128128
710	0.703753	0.774673	0.824971	0.616768	0.712956	0.884713	0.670782	0.891742	0.73585	0.898104	0.518316	0.903534	0.682323	0.653278	0.905415	0.657081	0.922587	0.975991	0.707179	0.827126	0.91795	0.614504	0.864514	0.692714	0.792018	0.715042	0.433519	0.759458	0.650464	0.719802	0.828136	0.636333		0.752862	0.127322
711	0.704216	0.774655	0.824064	0.537687	0.707736	0.887434	0.670818	0.89358	0.734634	0.900276	0.528134	0.907716	0.673737	0.655247	0.90492	0.663414	0.921908	0.976082	0.704694	0.848164	0.917749	0.588322	0.861344	0.677577	0.81478	0.715338	0.434526	0.780802	0.664891	0.714917	0.814633	0.635082		0.751221	0.131981
712	0.704679	0.774637	0.823157	0.568621	0.707849	0.890155	0.671383	0.895418	0.733417	0.902447	0.537952	0.911899	0.66515	0.657215	0.903792	0.669747	0.921228	0.976173	0.702209	0.869202	0.917547	0.494422	0.858174	0.656671	0.796907	0.715635	0.435533	0.802145	0.679317	0.710032	0.768526	0.633831		0.748596	0.135168
713	0.705142	0.77462	0.82225	0.617286	0.709114	0.892876	0.671948	0.897256	0.732201	0.904619	0.547769	0.916082	0.656563	0.659184	0.902664	0.67608	0.920549	0.976264	0.699724	0.890241	0.917345	0.54776	0.855004	0.635765	0.776243	0.73106	0.43654	0.823489	0.693743	0.705147	0.721587	0.632581		0.751522	0.131201
714	0.705605	0.774602	0.821343	0.662593	0.71038	0.895597	0.672513	0.899095	0.730985	0.90679	0.557587	0.920264	0.647976	0.661152	0.901536	0.682414	0.919869	0.976355	0.697239	0.911279	0.917143	0.591791	0.851834	0.614536	0.75558	0.747776	0.437547	0.844833	0.708169	0.700262	0.674649	0.63133		0.754082	0.129985
715	0.706068	0.774585	0.820436	0.688593	0.711645	0.898318	0.673078	0.900933	0.729768	0.908962	0.567404	0.924447	0.63939	0.663121	0.900408	0.688747	0.91919	0.976446	0.694754	0.932317	0.916942	0.590263	0.848664	0.592875	0.734916	0.764492	0.438555	0.866177	0.722595	0.695377	0.66056	0.63503		0.755783	0.131721
716	0.706531	0.774567	0.819529	0.64874	0.712911	0.901038	0.673643	0.902771	0.728552	0.911133	0.577222	0.928629	0.630803	0.665089	0.89928	0.69508	0.918511	0.976537	0.692269	0.953356	0.91674	0.583946	0.845494	0.571214	0.714252	0.781208	0.43553	0.856936	0.723118	0.690492	0.646602	0.640148		0.753808	0.135103
717	0.706994	0.77455	0.818622	0.632902	0.714176	0.903759	0.674209	0.904609	0.727336	0.913305	0.587039	0.932812	0.622216	0.667058	0.898151	0.701413	0.917831	0.976628	0.689784	0.974394	0.916538	0.605357	0.842324	0.549553	0.700792	0.797924	0.423117	0.843758	0.707385	0.687164	0.633663	0.645265		0.752832	0.138116
718	0.707458	0.774532	0.817715	0.651624	0.715441	0.90648	0.674774	0.906447	0.726119	0.915476	0.596857	0.936994	0.61363	0.669026	0.897023	0.704607	0.917152	0.976719	0.687299	0.995432	0.916337	0.590606	0.839155	0.567534	0.706778	0.81464	0.410704	0.83058	0.691651	0.684514	0.680037	0.650382		0.755429	0.138511
719	0.707921	0.757895	0.817013	0.642151	0.716707	0.909201	0.675339	0.908286	0.724903	0.917648	0.606674	0.941177	0.605043	0.670995	0.895895	0.697211	0.916472	0.97681	0.684814	1	0.916135	0.581794	0.835985	0.588337	0.712764	0.831356	0.398291	0.817401	0.675918	0.681864	0.726411	0.6555		0.75606	0.139377
720	0.708384	0.738314	0.816691	0.613347	0.717972	0.911922	0.675904	0.910124	0.723686	0.919819	0.616492	0.94536	0.596456	0.672963	0.894767	0.689815	0.915793	0.976901	0.682329	0.977434	0.915933	0.574704	0.832815	0.60914	0.71875	0.848072	0.385878	0.804223	0.660185	0.679214	0.771389	0.660617		0.755169	0.140277
721	0.708847	0.718733	0.816368	0.608328	0.719238	0.914643	0.676469	0.911962	0.72247	0.921991	0.626309	0.949542	0.593308	0.674932	0.893639	0.682419	0.915113	0.976992	0.679844	0.954868	0.915732	0.572372	0.829645	0.621149	0.724735	0.864788	0.373465	0.793123	0.644452	0.676564	0.780813	0.665735		0.754018	0.141061
722	0.70931	0.699153	0.816046	0.610153	0.720503	0.917364	0.677034	0.9138	0.721254	0.924162	0.636127	0.953725	0.602755	0.6769	0.892511	0.675022	0.914434	0.977083	0.677359	0.932303	0.91553	0.571154	0.826475	0.621992	0.730721	0.881503	0.361052	0.790987	0.628719	0.673914	0.790236	0.673631		0.753529	0.141956
723	0.709773	0.679572	0.815724	0.64555	0.721768	0.920085	0.677599	0.915638	0.720037	0.926333	0.645945	0.957907	0.612201	0.678869	0.891383	0.667626	0.913755	0.977174	0.674874	0.909737	0.915328	0.525625	0.823305	0.622834	0.733557	0.898219	0.348639	0.788852	0.612986	0.671265	0.79962	0.684924		0.75271	0.144374
724	0.710236	0.659991	0.815401	0.67773	0.723034	0.922806	0.678164	0.917476	0.718821	0.928505	0.655762	0.96209	0.621648	0.680837	0.890255	0.66023	0.913075	0.977265	0.672389	0.887171	0.915126	0.57244	0.820135	0.623677	0.734336	0.914935	0.336226	0.786717	0.597253	0.668943	0.808366	0.696218		0.754602	0.143341
725	0.710699	0.640411	0.815079	0.682221	0.724299	0.925527	0.67873	0.919315	0.717605	0.930676	0.66558	0.966273	0.631095	0.682805	0.889127	0.652834	0.912396	0.977356	0.669904	0.864605	0.914925	0.521206	0.816965	0.616051	0.735115	0.931651	0.323813	0.784582	0.581519	0.667072	0.817112	0.707512		0.752314	0.148072
726	0.711163	0.62083	0.814756	0.67458	0.725564	0.928247	0.679295	0.921153	0.716388	0.932848	0.675397	0.970455	0.640542	0.684774	0.887999	0.645438	0.911716	0.977447	0.667419	0.84204	0.914723	0.473595	0.813796	0.607956	0.735894	0.925378	0.3114	0.782446	0.571686	0.6652	0.822667	0.718805		0.749112	0.152424
727	0.711626	0.601249	0.834614	0.641895	0.72683	0.930968	0.67986	0.922991	0.715172	0.934218	0.685215	0.974638	0.649988	0.686742	0.886871	0.638042	0.911037	0.977538	0.666495	0.819474	0.914521	0.546313	0.810626	0.599862	0.736673	0.914531	0.298987	0.778369	0.575508	0.663329	0.791293	0.730099		0.748612	0.150419
728	0.712089	0.600764	0.855361	0.631869	0.728095	0.933689	0.680425	0.924829	0.713955	0.933555	0.695032	0.97882	0.659435	0.688711	0.885742	0.630646	0.910709	0.977629	0.665667	0.796908	0.91432	0.527216	0.807456	0.580625	0.737452	0.903683	0.292612	0.772276	0.579331	0.661457	0.759918	0.741393		0.746302	0.15231
729	0.712552	0.623193	0.876107	0.643646	0.729361	0.93641	0.68099	0.926667	0.712739	0.932893	0.70485	0.983003	0.668882	0.690679	0.884614	0.62325	0.911054	0.97772	0.664839	0.774342	0.914118	0.584971	0.804286	0.548018	0.738416	0.892836	0.293484	0.766182	0.583153	0.659586	0.725985	0.751652		0.747515	0.150317
730	0.713015	0.645621	0.883394	0.641744	0.730626	0.939131	0.681555	0.928505	0.711523	0.93223	0.714667	0.987185	0.678328	0.692648	0.883486	0.615854	0.911398	0.977811	0.664011	0.751776	0.913916	0.609753	0.801116	0.515412	0.739393	0.881989	0.294356	0.760088	0.586976	0.657714	0.669123	0.754483		0.745901	0.150996
731	0.713478	0.66805	0.821129	0.63378	0.731891	0.941852	0.68212	0.930344	0.710306	0.931567	0.724485	0.991368	0.687775	0.694616	0.882358	0.608458	0.911742	0.977902	0.663183	0.729211	0.913715	0.593236	0.797946	0.482805	0.740369	0.871142	0.295228	0.753995	0.590798	0.657005	0.612261	0.757313		0.74067	0.152591
732	0.713941	0.690479	0.699519	0.613956	0.733157	0.944573	0.682685	0.932182	0.70909	0.930905	0.734302	0.995551	0.697222	0.696585	0.88123	0.608343	0.912086	0.977993	0.662355	0.706645	0.913513	0.555276	0.799248	0.552131	0.741346	0.860295	0.2961	0.747901	0.59462	0.662986	0.570816	0.760144		0.736787	0.151368
733	0.714404	0.712908	0.72883	0.597216	0.734422	0.947294	0.683251	0.93402	0.707874	0.930242	0.74412	0.999733	0.706669	0.698553	0.880102	0.610173	0.91243	0.978085	0.661527	0.684079	0.913311	0.50788	0.800729	0.625534	0.742323	0.849447	0.296972	0.757542	0.598443	0.668968	0.64108	0.762975		0.741598	0.149199
734	0.714868	0.735337	0.744638	0.65586	0.735688	0.950015	0.683816	0.935858	0.706657	0.929579	0.753938	1	0.716115	0.700522	0.878974	0.612002	0.912775	0.978176	0.660699	0.661513	0.913109	0.571248	0.80221	0.698936	0.74319	0.8386	0.297844	0.771295	0.602265	0.674949	0.711344	0.765805		0.751807	0.142052
735	0.715331	0.757766	0.750304	0.685577	0.736953	0.952736	0.684381	0.937696	0.705441	0.928917	0.763755	0.992387	0.725562	0.700138	0.877846	0.613832	0.913119	0.978267	0.659871	0.638948	0.912908	0.600017	0.80369	0.73876	0.743768	0.827753	0.298716	0.785049	0.606088	0.68093	0.764546	0.768636		0.757803	0.139516
736	0.715794	0.780195	0.768346	0.62502	0.738218	0.955456	0.684946	0.939534	0.704224	0.928254	0.773573	0.984774	0.735009	0.699026	0.876718	0.615661	0.913463	0.978358	0.659043	0.616382	0.912706	0.600761	0.805171	0.740493	0.744345	0.816906	0.299588	0.798803	0.610145	0.686911	0.714778	0.771466		0.756065	0.141161
737	0.716257	0.800803	0.765367	0.608434	0.739484	0.958177	0.685511	0.941373	0.703008	0.927591	0.773112	0.977161	0.744456	0.697915	0.87559	0.617491	0.913807	0.978162	0.658215	0.593816	0.912504	0.61366	0.806652	0.742227	0.744923	0.806059	0.30046	0.812556	0.615622	0.692892	0.665009	0.762377		0.754708	0.142253
738	0.71672	0.792659	0.703818	0.651109	0.740749	0.960898	0.686076	0.943211	0.701792	0.926929	0.768048	0.969549	0.753902	0.696804	0.874462	0.61932	0.914152	0.975669	0.657387	0.57125	0.912303	0.548321	0.808133	0.74396	0.7455	0.795212	0.301332	0.825126	0.621098	0.698873	0.622063	0.750207		0.749895	0.145006
739	0.717615	0.784516	0.273839	0.662622	0.742015	0.963619	0.686641	0.945049	0.700575	0.926266	0.762984	0.961936	0.763349	0.695693	0.873334	0.62115	0.914496	0.973177	0.656558	0.548685	0.912101	0.570688	0.809613	0.729889	0.746078	0.789981	0.302204	0.826426	0.626574	0.704855	0.614146	0.738037		0.735772	0.166925
740	0.721536	0.776373	0.122348	0.654145	0.74328	0.96634	0.687206	0.946887	0.699359	0.925603	0.757919	0.954323	0.772796	0.694582	0.872205	0.622979	0.91484	0.970684	0.65573	0.526119	0.911899	0.572015	0.811094	0.715421	0.746655	0.786656	0.303076	0.827725	0.63205	0.710836	0.606228	0.725867		0.729212	0.182437
741	0.725457	0.76823	0.129011	0.61842	0.744545	0.969061	0.687772	0.948725	0.698143	0.924941	0.752855	0.94671	0.782243	0.693471	0.871077	0.624809	0.915184	0.968192	0.654902	0.503553	0.911698	0.568753	0.812575	0.700954	0.747233	0.783331	0.303948	0.829025	0.637527	0.716817	0.606289	0.713697		0.726848	0.182872
742	0.729378	0.760086	0.135674	0.57556	0.745811	0.971782	0.688337	0.950563	0.696926	0.924278	0.74779	0.939097	0.791689	0.69236	0.869949	0.626638	0.915528	0.965699	0.654074	0.480987	0.911496	0.608145	0.814056	0.713746	0.74781	0.780006	0.30482	0.830324	0.643003	0.722798	0.641756	0.701526		0.727553	0.182102
743	0.733299	0.751943	0.142337	0.614836	0.747076	0.974503	0.688902	0.952402	0.69571	0.923615	0.742726	0.931484	0.801136	0.691249	0.868821	0.628468	0.915873	0.963207	0.653246	0.458421	0.911294	0.582339	0.815536	0.755773	0.748388	0.776681	0.305692	0.831624	0.648479	0.728779	0.677223	0.689356		0.729701	0.181489
744	0.73722	0.7438	0.149	0.643649	0.748342	0.971996	0.689467	0.95424	0.694493	0.922953	0.737662	0.923871	0.810583	0.690138	0.867693	0.630297	0.916217	0.960714	0.652418	0.435856	0.911092	0.556533	0.817017	0.797799	0.748966	0.773356	0.306564	0.835268	0.653955	0.734761	0.712432	0.680461		0.731525	0.181909
745	0.741141	0.735657	0.155662	0.606339	0.749607	0.966663	0.690032	0.954697	0.693277	0.92229	0.732597	0.916259	0.82003	0.689027	0.866565	0.632338	0.916561	0.958222	0.65159	0.41329	0.910891	0.549301	0.818498	0.839826	0.749543	0.770031	0.307436	0.842468	0.659432	0.740742	0.746638	0.675305		0.731936	0.183587
746	0.745062	0.727514	0.162325	0.583212	0.750872	0.961331	0.690597	0.952143	0.692061	0.921627	0.727533	0.908646	0.829476	0.687916	0.865437	0.63477	0.916905	0.955729	0.650762	0.390724	0.910689	0.546585	0.819979	0.824654	0.750121	0.766706	0.308308	0.849669	0.664908	0.739369	0.780843	0.670149		0.730832	0.184306
747	0.748984	0.711761	0.168988	0.587335	0.752138	0.955998	0.691162	0.94959	0.690844	0.920965	0.722469	0.901033	0.838923	0.686805	0.864309	0.637203	0.917249	0.953237	0.649934	0.368158	0.910487	0.522514	0.821459	0.808875	0.750698	0.763381	0.30918	0.856869	0.666224	0.733084	0.80572	0.664992		0.72908	0.185433
748	0.752905	0.692168	0.175651	0.60598	0.753403	0.950666	0.691727	0.947037	0.689628	0.920302	0.717404	0.89342	0.84837	0.685694	0.863181	0.639635	0.917594	0.950745	0.649106	0.345593	0.910286	0.487748	0.82294	0.793096	0.751276	0.760056	0.310052	0.864069	0.667468	0.726799	0.798583	0.659836		0.726326	0.186641
749	0.756826	0.672575	0.182314	0.637734	0.754205	0.945334	0.692293	0.944484	0.688412	0.919639	0.71234	0.885807	0.857817	0.684583	0.862053	0.642067	0.917938	0.948252	0.648278	0.323027	0.910084	0.53779	0.824421	0.774049	0.751853	0.756731	0.310924	0.87127	0.668713	0.720514	0.791447	0.654679		0.726514	0.184731
750	0.760747	0.652981	0.188977	0.733504	0.753989	0.940001	0.692858	0.94193	0.687195	0.918977	0.707276	0.878194	0.867263	0.683471	0.860925	0.6445	0.918282	0.94576	0.64745	0.300461	0.909882	0.551813	0.825902	0.751688	0.752431	0.753406	0.311796	0.870363	0.669957	0.714229	0.786227	0.649523		0.727249	0.184219
751	0.764668	0.633388	0.195639	0.85557	0.753774	0.934669	0.693423	0.939377	0.685979	0.918314	0.702211	0.870581	0.87671	0.68236	0.859796	0.646932	0.918626	0.943267	0.646622	0.277895	0.909681	0.547924	0.827383	0.729326	0.753009	0.750081	0.312668	0.865975	0.671202	0.707944	0.786862	0.644758		0.728332	0.186671
752	0.768589	0.613795	0.202302	0.811435	0.753558	0.929336	0.693988	0.936824	0.684762	0.917651	0.697147	0.862968	0.886157	0.681249	0.858668	0.649364	0.91897	0.940775	0.645794	0.269914	0.909479	0.597691	0.828863	0.707043	0.753586	0.745544	0.319406	0.861587	0.672446	0.701658	0.787497	0.642416		0.726577	0.184096
753	0.77251	0.594202	0.208965	0.747197	0.753342	0.924004	0.694553	0.93427	0.683546	0.916989	0.692083	0.855356	0.884494	0.680138	0.85754	0.651797	0.919315	0.938282	0.644966	0.269466	0.909277	0.534896	0.830344	0.707083	0.754164	0.740381	0.327968	0.857198	0.673691	0.7016	0.764728	0.640073		0.720763	0.183565
754	0.776431	0.574609	0.215628	0.68296	0.753126	0.918672	0.695118	0.931717	0.68233	0.916326	0.687018	0.847743	0.881856	0.679027	0.856412	0.654229	0.919659	0.93579	0.644138	0.269017	0.909075	0.569002	0.831825	0.707123	0.754741	0.735218	0.336529	0.85281	0.674935	0.714458	0.677836	0.637731		0.716347	0.181159
755	0.780353	0.555016	0.222291	0.639142	0.75291	0.913339	0.695683	0.929164	0.681113	0.915663	0.681954	0.84013	0.879219	0.677916	0.855284	0.656661	0.920003	0.933297	0.64331	0.268569	0.908874	0.578211	0.833306	0.707163	0.755319	0.730055	0.345091	0.84847	0.67618	0.727316	0.590943	0.635388		0.711792	0.181305
756	0.784274	0.547791	0.228954	0.653857	0.752694	0.908007	0.696248	0.926611	0.679897	0.915001	0.67689	0.832517	0.876581	0.676805	0.854156	0.659094	0.920347	0.930805	0.642482	0.268121	0.908672	0.561005	0.834786	0.704456	0.755896	0.724892	0.353653	0.869119	0.677424	0.740174	0.533381	0.633046		0.710239	0.182243
757	0.788195	0.574075	0.235616	0.641179	0.752478	0.902674	0.696813	0.924057	0.678681	0.914338	0.671825	0.824904	0.873944	0.675694	0.853028	0.661526	0.920691	0.928312	0.641654	0.267673	0.90847	0.575923	0.836267	0.699116	0.750791	0.719729	0.362215	0.889767	0.676747	0.753032	0.548234	0.630703		0.711823	0.179936
758	0.792116	0.600359	0.242279	0.593904	0.752263	0.897342	0.698479	0.921504	0.677464	0.913675	0.666761	0.817291	0.871306	0.674583	0.8519	0.663959	0.921036	0.92582	0.640826	0.267225	0.908269	0.536911	0.837748	0.693775	0.74209	0.714566	0.370776	0.910416	0.675658	0.76589	0.563087	0.628361		0.710551	0.18004
759	0.796037	0.626643	0.245998	0.601374	0.752047	0.89201	0.703835	0.918951	0.676248	0.913013	0.661696	0.809678	0.868669	0.673472	0.850772	0.660724	0.92138	0.923327	0.639998	0.266777	0.908067	0.462827	0.839229	0.688932	0.733388	0.709403	0.379338	0.931065	0.67457	0.778748	0.596202	0.630687		0.710472	0.181072
760	0.799958	0.652927	0.245156	0.641665	0.751831	0.886677	0.709191	0.916397	0.675031	0.91235	0.656632	0.802066	0.866031	0.672361	0.849644	0.656932	0.921724	0.920835	0.639169	0.266329	0.907865	0.469438	0.840709	0.712091	0.724687	0.70424	0.3879	0.951713	0.673481	0.790427	0.67013	0.634097		0.715928	0.17879
761	0.803879	0.679211	0.244314	0.619964	0.751615	0.881345	0.714546	0.913844	0.673815	0.911687	0.651568	0.794453	0.863394	0.67125	0.848516	0.653139	0.922068	0.918343	0.638341	0.265881	0.907664	0.521939	0.84219	0.73525	0.715986	0.699077	0.396461	0.959307	0.672393	0.780153	0.744058	0.637506		0.719786	0.176067
762	0.8078	0.705495	0.243473	0.583573	0.751399	0.876012	0.719902	0.911291	0.672927	0.911025	0.646503	0.78684	0.860756	0.670139	0.847387	0.649347	0.922412	0.91585	0.637513	0.265433	0.907462	0.494858	0.843671	0.758409	0.707285	0.693914	0.405023	0.937038	0.671304	0.76988	0.789062	0.640916		0.718872	0.176524
763	0.811722	0.731779	0.242631	0.607739	0.751183	0.87068	0.725257	0.908738	0.672536	0.910362	0.641439	0.779227	0.858119	0.669028	0.846259	0.645554	0.922757	0.913358	0.636685	0.264985	0.90726	0.535148	0.845152	0.755636	0.701965	0.68875	0.413585	0.914768	0.670216	0.759606	0.775348	0.644325		0.719431	0.172673
764	0.815643	0.758063	0.241789	0.611388	0.750968	0.865348	0.730613	0.906184	0.672145	0.909699	0.636375	0.771614	0.855482	0.667916	0.845131	0.641762	0.923101	0.910865	0.635857	0.264537	0.907058	0.546094	0.846632	0.729352	0.696834	0.683587	0.415269	0.892499	0.669127	0.749332	0.761635	0.647734		0.717489	0.171047
765	0.819564	0.784347	0.240948	0.51592	0.750752	0.860015	0.735969	0.903631	0.671754	0.909036	0.635042	0.771153	0.852844	0.666805	0.844003	0.637969	0.923445	0.908373	0.635029	0.264088	0.906857	0.552817	0.848113	0.703067	0.691703	0.68503	0.416331	0.87023	0.668039	0.739059	0.741326	0.651144		0.712638	0.172743
766	0.823485	0.780519	0.240106	0.487019	0.750536	0.854683	0.741324	0.901078	0.671363	0.908374	0.641056	0.773486	0.850207	0.665694	0.842875	0.634176	0.923789	0.90588	0.634201	0.26364	0.906655	0.560597	0.849594	0.679325	0.686572	0.691415	0.417392	0.847961	0.66695	0.728785	0.708819	0.653772		0.709104	0.172689
767	0.827406	0.772373	0.239264	0.577362	0.75032	0.84935	0.74668	0.898525	0.670972	0.907711	0.647071	0.775818	0.847569	0.664583	0.841747	0.630384	0.924133	0.903388	0.633373	0.263192	0.906453	0.560621	0.851075	0.733835	0.681441	0.6978	0.418454	0.842314	0.665862	0.718512	0.676311	0.655568		0.711858	0.169249
768	0.831327	0.764227	0.238422	0.617618	0.750104	0.844018	0.752036	0.895971	0.67058	0.907048	0.653086	0.778151	0.844932	0.663472	0.840619	0.626591	0.924478	0.900895	0.632545	0.262744	0.906252	0.538722	0.852556	0.788345	0.678491	0.704184	0.419515	0.847455	0.664773	0.719504	0.669708	0.657364		0.713929	0.169466
769	0.831112	0.756081	0.237581	0.615469	0.749888	0.838685	0.757391	0.893418	0.670189	0.906386	0.6591	0.780484	0.842294	0.662361	0.839491	0.622799	0.924822	0.898403	0.631717	0.262296	0.90605	0.558077	0.854036	0.842855	0.681104	0.710569	0.420577	0.852595	0.663684	0.723736	0.706877	0.65916		0.717478	0.169534
770	0.825871	0.747936	0.236739	0.598539	0.749673	0.833353	0.762747	0.890865	0.669798	0.905723	0.665115	0.782816	0.839657	0.66125	0.838363	0.619006	0.925166	0.89591	0.630889	0.261848	0.905848	0.486433	0.854255	0.855055	0.683717	0.716954	0.421639	0.857736	0.662596	0.727968	0.744047	0.660956		0.716202	0.172599
771	0.82063	0.73979	0.235897	0.575995	0.749457	0.828021	0.768102	0.888311	0.669407	0.90506	0.67113	0.785149	0.837019	0.660139	0.837235	0.615214	0.92551	0.893418	0.630061	0.2614	0.905647	0.377415	0.853391	0.83099	0.68633	0.723338	0.4227	0.862877	0.661507	0.7322	0.776765	0.662752		0.712277	0.178252
772	0.815389	0.731644	0.235056	0.595484	0.749241	0.822688	0.773458	0.885758	0.669016	0.904398	0.677144	0.787482	0.834382	0.659028	0.836107	0.613236	0.925854	0.890925	0.629233	0.260952	0.905445	0.441044	0.852527	0.806924	0.688943	0.729723	0.423762	0.868017	0.660419	0.736432	0.802598	0.664547		0.714902	0.173931
773	0.810148	0.723498	0.234214	0.61807	0.749025	0.817356	0.778814	0.883205	0.668625	0.904798	0.683159	0.789814	0.831744	0.657917	0.834978	0.613298	0.926199	0.888433	0.628405	0.260504	0.905243	0.504673	0.851664	0.783428	0.691556	0.736108	0.424824	0.871613	0.65933	0.740664	0.82843	0.664956		0.717647	0.170507
774	0.804907	0.715352	0.233372	0.629143	0.748809	0.812023	0.784169	0.880652	0.668234	0.90558	0.689174	0.792147	0.829107	0.656806	0.83385	0.613361	0.926543	0.885941	0.627577	0.260056	0.905041	0.486795	0.8508	0.771899	0.686958	0.742493	0.425885	0.875054	0.658242	0.744896	0.806709	0.657886		0.715921	0.170498
775	0.799666	0.70999	0.232531	0.643811	0.748593	0.806691	0.789525	0.878098	0.667843	0.906363	0.695188	0.79448	0.826469	0.655695	0.832722	0.613423	0.926887	0.883448	0.626749	0.259608	0.90484	0.489242	0.849936	0.76037	0.67787	0.748877	0.427182	0.878495	0.657153	0.725717	0.717544	0.650816		0.712057	0.169203
776	0.794425	0.707648	0.231689	0.66798	0.748378	0.801359	0.79488	0.875545	0.667452	0.907145	0.701203	0.796812	0.823832	0.656554	0.831594	0.613485	0.927231	0.880956	0.625921	0.259159	0.904638	0.549061	0.849073	0.74884	0.668782	0.755262	0.431545	0.881937	0.656065	0.683355	0.628379	0.643746		0.70981	0.167256
777	0.789183	0.705305	0.230847	0.678002	0.748162	0.796026	0.800236	0.872992	0.667061	0.907928	0.707218	0.799145	0.821194	0.65769	0.830466	0.613548	0.927576	0.878463	0.625093	0.258711	0.904436	0.641989	0.848209	0.741505	0.659695	0.761647	0.435908	0.885378	0.660229	0.640992	0.575153	0.636676		0.709583	0.166496
778	0.783942	0.702963	0.230006	0.671277	0.747946	0.790694	0.805592	0.870439	0.66667	0.90871	0.713232	0.801478	0.818557	0.658826	0.829338	0.61361	0.92792	0.875971	0.624265	0.258263	0.904235	0.607462	0.847345	0.737567	0.650607	0.758489	0.44027	0.885278	0.66954	0.598629	0.568722	0.629606		0.70617	0.167677
779	0.778701	0.70062	0.229164	0.65961	0.74773	0.785361	0.810947	0.867885	0.666279	0.909492	0.719247	0.80381	0.815919	0.659961	0.82821	0.613672	0.928264	0.873478	0.623437	0.257815	0.904033	0.559644	0.846482	0.733629	0.641519	0.745186	0.444633	0.871942	0.67885	0.556266	0.562291	0.622536		0.701457	0.169289
780	0.77346	0.698278	0.228322	0.645178	0.747514	0.780029	0.816303	0.865332	0.665888	0.910275	0.725262	0.806143	0.813282	0.661097	0.827082	0.613734	0.928608	0.870986	0.622609	0.257367	0.903831	0.537533	0.845618	0.731902	0.645588	0.731884	0.448996	0.858606	0.688161	0.513904	0.56704	0.615466		0.69829	0.170468
781	0.768219	0.695936	0.22748	0.630746	0.747298	0.774697	0.821658	0.862779	0.665497	0.911057	0.731276	0.808476	0.810644	0.662232	0.825954	0.613797	0.928952	0.868493	0.621781	0.256919	0.90363	0.556421	0.844754	0.765164	0.650337	0.718582	0.453359	0.845269	0.697472	0.471541	0.585166	0.625643		0.698476	0.170712
782	0.762978	0.693593	0.226639	0.616632	0.747083	0.769364	0.827014	0.860225	0.665105	0.911839	0.737291	0.810808	0.808007	0.663368	0.824826	0.613859	0.929297	0.866001	0.620952	0.256471	0.903428	0.606515	0.843891	0.798425	0.655086	0.70528	0.457722	0.831933	0.706783	0.44399	0.603292	0.63938		0.700221	0.170389
783	0.757737	0.691251	0.225797	0.643581	0.746867	0.764032	0.83237	0.857672	0.664714	0.912622	0.743306	0.813141	0.80537	0.664503	0.823698	0.613921	0.929641	0.863508	0.620124	0.256023	0.903226	0.600893	0.843027	0.831686	0.659835	0.691978	0.462085	0.818597	0.716093	0.466547	0.61145	0.653118		0.702763	0.168975
[truncated: 217 more rows]

## Sheet: Fig. 2E
	Fig. 2E - Normalized Combined curves
Time (AU)	C2	C8	C9	C11	C13	C14	C21	C23	C29	C30	C36	C39	C40	C41	C45	C50	C51	C52	C54	C56	C61	C62	C64	C65	C66	C68		Average	STD
[truncated: 1,000 more rows]

## Sheet: Fig. S2A
	Fig. S2A - Live imaging of serum starved cells (% cilia)
[truncated: 9 more rows]

[truncated: 3 more sheets: Fig. S2B, Fig. 2FG; Fig. S2DEFG, Fig. S3B]
