# Supplementary material for: Primary cilium loss in mammalian cells occurs predominantly by whole-cilium shedding
Source: PLoS Biol. 2019 Jul 17;17(7):e3000381. doi: 10.1371/journal.pbio.3000381 (PMC6699714; doi:10.1371/journal.pbio.3000381)
Supplement: S3 Data — Data corresponding with Fig 3D. (XLSX) [file pbio.3000381.s015.xlsx]

## Sheet: Fig. 3D
						Fig. 3D
Expt 1 (10 images)	SS DMSO	SS Tub	Stim DMSO	Stim Tub			SS DMSO	SS Tub	Stim DMSO	Stim Tub
	0	0	4	3		Normalized values	1	1.16667	4.25	2.41667
	1	1	6	3			1	0.75	3	1.25
	2	0	8	1			1	1.57143	4.14286	0.904762
	1	2	7	2			1	1.07692	2.69231	0.769231
	2	1	6	1		Average	1	1.14125	3.52129	1.33516
	1	0	4	4		SEM	0	0.169045	0.395424	0.374436
	2	2	4	3
	0	3	3	2
	1	3	4	5
	2	2	5	5
Total	12	14	51	29
Normalized	1	1.16667	4.25	2.41667
Expt 2 (10 images)	SS DMSO	SS Tub	Stim DMSO	Stim Tub
	2	1	1	2
	0	0	4	4
	1	1	7	0
	2	0	0	0
	1	0	2	1
	0	0	3	1
	0	0	3	2
	0	1	0	0
	0	2	3	0
	2	1	1	0
Total	8	6	24	10
Normalized	1	0.75	3	1.25
Expt 3 (10 images)	SS DMSO	SS Tub	Stim DMSO	Stim Tub
	1	1	9	1
	1	3	4	2
	3	3	6	2
	3	6	20	2
	2	1	10	1
	4	5	14	1
	3	3	3	3
	2	2	7	2
	0	5	6	4
	2	4	8	1
Total	21	33	87	19
Normalized	1	1.57143	4.14286	0.904762
Expt 4 (10 images)	SS DMSO	SS Tub	Stim DMSO	Stim Tub
	1	2	3	3
	2	0	4	0
	1	2	6	0
	0	1	4	0
	2	2	3	1
	0	3	5	3
	2	0	1	2
	1	1	3	0
	2	2	2	1
	2	1	4	0
Total	13	14	35	10
Normalized	1	1.07692	2.69231	0.769231
