# Supplementary material for: Primary cilium loss in mammalian cells occurs predominantly by whole-cilium shedding
Source: PLoS Biol. 2019 Jul 17;17(7):e3000381. doi: 10.1371/journal.pbio.3000381 (PMC6699714; doi:10.1371/journal.pbio.3000381)
Supplement: S4 Data — Data corresponding with Fig 4, S5 Fig and S6 Fig. (XLSX) [file pbio.3000381.s016.xlsx]

## Sheet: Fig. 4B
	Fig. 4B
	tRFP			tRFP-p60
	Cilia	Cells	%Cilia	Cilia	Cells	%Cilia
	133	182	73.0769	137	207	66.1836
	112	209	53.5885	93	197	47.2081
	70	110	63.6364	48	95	50.5263
	70	127	55.1181	50	98	51.0204
	60	103	58.2524	55	113	48.6726
	131	179	73.1844	65	114	57.0175
	77	107	71.9626	73	121	60.3306
	75	117	64.1026	42	64	65.625
	90	127	70.8661	84	117	71.7949
	61	101	60.396	54	100	54
	57	90	63.3333	58	103	56.3107
	56	96	58.3333	93	165	56.3636
	73	127	57.4803
Average			63.3332			57.0878
STD			6.95236			7.63597
SEM			1.92824			2.20432

## Sheet: Fig. 4C
Fig. 4C - Cilia length (um)
tRFP	tRFP-p60
7.98736	4.13838
8.85442	2.66657
5.10596	5.17407
7.66186	4.50404
10.2126	4.55061
6.60147	4.87689
5.50754	3.89512
7.08658	3.38108
8.80986	4.00611
5.04684	10.0895
3.86755	3.59423
3.4444	3.67114
6.17204	3.54123
6.56354	5.64595
4.68374	3.38165
6.23686	3.54211
2.8679	6.71979
7.53268	5.63757
6.62598	4.04717
8.06178	3.92
6.97829	3.03692
3.62197	5.92848
4.94362	3.1364
3.87333	1.99735
4.611	3.12517
2.7822	2.84622
3.78274	2.96912
4.96865	4.03459
4.40047	3.22453
3.38366	5.23562
5.89836	4.76493
3.62088	2.98619
2.18086	2.55548
4.11198	2.50881
5.73589	2.35222
7.02007	2.21311
8.38684	7.80953
4.40128	4.86275
6.65828	3.03815
5.3622	5.12864
8.37852	4.27533
8.52536	3.20717
7.89015	7.61193
8.29988	4.44409
4.85108	4.79342
6.48854	1.5221
8.84339	8.08943
6.83203	3.5985
5.71019	3.76292
4.0048	3.05892
3.37407	3.08198
7.38303	6.38466
7.32254	2.68353
6.44924	1.97153
7.78634	3.64406
5.66822	2.67447
9.10045	1.3496
7.93679	2.83332
3.24146	4.14
7.26994	2.67
3.56507	3.81
2.84854	2.89
2.48548	3.89
3.27143	2.54
2.96621	4.57
5.9724	3.46
4.52892	3.31
5.82668	4.57
7.38446	4.91
2.03063	3.51
4.44523	3.68
5.58	5.07
4.23	7.52
3.55	10.5
2.3	2.76
5.96	9.88
2.94	1.56
4.19	2.51
2.7	3.58
3.2	3.8
4.15	2.43
4.9	3.44
9.36	3.02
18.34	3.45
9.37	3.99743
4.55	2.82539
6.66	4.76015
4.05	5.76677
0.81	5.0151
2.49	12.5812
2.76	6.11826
2.28	2.6014
7.07	3.08729
7.39	5.04885
5.78	6.80382
3.6	9.99584
5.97	4.78783
7.34	3.75329
5.43	3.14402
4.56	4.02614
9.17	3.71788
6.34	2.12761
7.36	3.44605
4.55	6.08
3.83	5.94
12.0093	5.2
7.60333	1.41
3.22246	2.75
4.53883	2.8
8.36077	2.54
3.85092	4.18
2.87288	3.88
7.81317	1.91
5.69538	2
8.62388	2.1
7.82849	3.63
6.10406	3.71
5.08525	4.5
4.69142	4.12
5.69921	5.59
5.66265	6.37
7.00894	2.38
2.80827	2.97
2.97767	1.87
3.95713	2.85
8.87075	4.11
7.60914	1.88793
5.02915	2.94508
2.44392	3.30695
3.83628	1.65458
4.9305	2.5345
6.25117	5.93792
6.35022	6.39452
5.30526	2.15385
5.36098	1.98041
6.58027	6.32734
5.64616	2.38429
4.42811	3.66705
3.83235	5.3348
3.81775	2.52991
3.20421	1.49045
3.59762	3.02601
3.15707	2.88377
2.77331	2.9089
3.68231	3.68973
3.78	2.84854
4.76	2.73919
4.68	1.99
5.18	2.18
2.99	3.35
14.7	3.28
4.18	4.65
4.19	4.14
1.93	3.64
6.5	5.02
2.54	3.14
3.78	3.6
3.89	3.41
3.37	5.39
2.23	3.95
6.65	3.07
2.81	3.55
2.94	3.41
1.47	4.38
5.75	3.72
4.46	3.11
6.1	6.5
6.77	10.2
11.4	4.67
2.86	4.15
5.04	5.43
2.69	6.71
4.2	5.16
9.89	2.49
3.78	4.28
7.44	5.77
4.25	3.18
2.02	4.7
4.72	3.76
5.81	4.21
4.47	8.98
2.49	5.88
2.22	12
6.36	10.2
3.41	2.52
3.92	2.24
2.29	2.19
3.3	2.86
3.53	5.17
7.27	3.48
3.4	1.74
2.22	2.85
2.65	2.58
2.8	2.1
3.26	3.89
4.33	4.78
2.21	2.51
2.63	2.43
6.3	2.43
2.53	1.06
3.09	7.48
3.55	2.38
5.03	2.93
2.62	5.67
3.36	6.06
6.12	3.89
3.65	2.39
6.79	2.54
4.47	5.93
11.6	6.27
8.45	2.97
7.02	3.38
5.72	2.34
6.54	2.56
7.83	4.94
8.09	2.81
4.12	2.22
4.01	2.26
3.44	3.45
5.51	3.7
7.43	4.56
8.81
2.87
2.66
3.71
7.68
3.66
9.4
2.67
4.7
3.06
3.04
4.79
1.91
4.3
4.83
9.02
8.61
9.59
3.84
3.61
9.89
11.6
4.96
5.69
2.78
3.71
6.77
4.8
5.99
5.46
4.11
3.5
8.24
2.57
5.27
5.02
5.08
6.02
3.01
4.01
6.55
7.17
4.16
8.33
3.29
2.97
4.78
4.32
5.76
6.66
5.58
7.13
7.68
3.6
4.95
2.91
2.66

## Sheet: tRFP - Raw Curves
1		2		3		4		5		6		7		8		9		10		11		12		13		14		15		16		17		18		19		20		21		22		23		24		25
0	7.98736	0	8.85442	0	5.10596	0	7.66186	0	10.2126	0	6.60147	0	5.50754	0	7.08658	0	8.80986	0	5.04684	0	4.32	0	3.4444	0	6.17204	0	6.56354	0	4.68374	0	9.4283	0	6.72103	0	5.26251	0	11.1058	0	9.25027	0	5.03049	0	5.65133	0	8.74942	0	7.60542	0	6.21841
1.5	8.1372	1.5	9.3171	1.5	4.62125	15	5.81678	1.5	10.8314	7.5	4.66	1.5	5.28596	1.5	7.75583	15	7.9951	15	4.0976	1.5	4.56	3	2.65951	7.5	5.98	15	4.31335	15	3.9831	1.5	8.82206	1.5	6.37922	1.5	6.77682	1.5	10.0418	1.5	9.56998	1.5	5.17577	1.5	6.14358	1.5	6.63239	1.5	7.4	1.5	6.65153
3	7.77162	3	9.40762	3	4.09855	30	6.24893	3	6.54732	15	4.89044	3	6.8511	3	7.65687	30	7.95686	30	4.28947	3	4.35	6	1.67538	15	5.7479	30	5.47446	30	4.21024	3	9.75436	3	5.22809	6	4.92905	3	11.3023	3	9.71832	3	5.44396	3	3.8852	3	8.21732	3	7.41962	3	5.73323
4.5	7.49709	4.5	7.33851	4.5	4.99625	45	6.03818	4.5	5.80676	22.5	5.19	4.5	5.84776	4.5	7.10158	45	10.7675	45	3.90265	4.5	3.9	9	1.77838	22.5	6.26	45	5.92753	45	4.2912	4.5	9.74142	4.5	8.4206	9	5.51343	4.5	10.473	4.5	8.52415	4.5	5.70604	4.5	5.28483	4.5	9.15651	4.5	7.05109	4.5	8.00664
6	7.90505	6	9.85438	6	4.56819	60	6.33493	6	4.85454	30	4.98898	6	5.137	6	8.63358	60	8.66612	60	3.8056	6	3.36299	12	1.79834	30	6.04319	60	5.82233	60	4.32753	6	8.97058	6	5.01596	10.5	6.25275	6	10.8747	6	9.85243	6	4.64873	6	3.96638	6	6.82216	6	8.92387	6	5.70166
7.5	7.04618	7.5	9.56478	7.5	4.63875	75	5.92068	7.5	3.89393	37.5	4.76	7.5	5.67554	7.5	7.72614	75	4.95877	75	3.7797	7.5	3.63	15	1.80618	37.5	6.33	75	5.55764	75	4.13456	7.5	8.69957	7.5	5.29784	12	5.35801	7.5	11.2485	7.5	8.64166	7.5	4.67535	7.5	4.19127	7.5	8.00283	7.5	7.01173	7.5	7.97237
9	6.32684	9	9.81117	9	4.77732	90	5.77293	9	4.53071	45	4.1191	9	5.82604	9	7.66274	90	7.65415	90	3.48314	9	4.15695	18	1.29568	45	5.27145	90	4.70287	90	5.73934	9	9.60641	9	7.37269	13.5	5.94408	9	11.3969	9	8.42607	9	5.32143	10.5	5.49411	12	8.38701	9	6.76866	9	5.80922
10.5	6.50906	10.5	9.45397	10.5	4.15286	105	6.04988	10.5	3.45562	52.5	4.28	10.5	6.02547	10.5	6.41479	105	9.59158	105	4.5107	10.5	2.77738	21	1.66922	52.5	5.65	105	5.5953	105	7.45893	10.5	9.06141	10.5	6.01176	15	6.91776	10.5	10.4095	10.5	8.84713	10.5	5.65945	12	5.7048	13.5	7.76837	10.5	7.78197	10.5	4.46187
12	7.05895	12	8.12917	12	4.15053	120	5.57768	12	3.2257	60	4.3315	12	5.75659	12	7.42378	120	8.35938	120	4.08274	12	0	24	1.67031	60	4.91069	120	5.27329	120	5.95157	12	9.6587	12	5.8244	18	4.23518	12	8.3504	12	9.48706	12	5.5298	13.5	5.65376	15	7.93673	12	6.37808	12	5.87218
13.5	0	13.5	9.30702	13.5	4.7058	135	6.23499	13.5	5.76295	61.5	3.87	13.5	5.86802	13.5	7.48593	135	8.67458	135	4.39468			27	2.17007	67.5	5.73	135	5.21829	135	5.33059	13.5	9.51327	13.5	5.19874	19.5	5.53984	13.5	11.4944	13.5	8.82191	13.5	4.7563	16.5	4.47811	18	8.43255	13.5	7.69971	13.5	6.51738
		15	9.33543	15	4.38319	150	5.77318	15	3.9408	63	4.18	15	5.24739	15	7.02916	150	7.58066	150	4.21278			28.5	1.75	75	5.24658	150	5.26702	150	5.28633	15	9.87497	15	6.4758	21	4.82884	114	12.8414	15	9.50156	15	5.45338	18	6.30736	19.5	8.81409	15	8.05939	15	6.02867
		16.5	10.2045	16.5	4.51202	165	5.96556	16.5	3.74678	64.5	4.73	16.5	5.49032	16.5	6.52726	165	5.33314	165	3.92466			30	1.33498	82.5	5.1	165	5.02487	165	4.75908	16.5	10.0685	16.5	6.06882	22.5	3.97047	115.5	8.10133	16.5	8.99188	16.5	4.927	19.5	5.72029	21	7.93532	16.5	7.27143	16.5	6.90099
		18	9.36903	18	4.76907	180	5.8129	18	4.12783	66	4.44	18	5.14306	18	6.38615	180	6.84825	180	4.71905			31.5	1.02	78	4.6723	180	5.00687	180	2.71367	18	9.63496	18	5.59361	24	5.73695	117	7.78908	18	9.77295	18	4.98133	21	3.84781	22.5	7.84808	18	5.06396	18	6.4935
		19.5	7.34778	19.5	4.28177	195	6.28683	19.5	3.73652	67.5	4.79217	19.5	5.1335	19.5	6.16871	195	9.29637	195	5.01209			33	1.18218	79.5	0	195	5.17247	195	2.46307	19.5	9.36301	19.5	6.71268	25.5	5.21226	118.5	9.82872	19.5	8.33398	19.5	4.79502	22.5	7.2954	24	6.60895	19.5	6.90016	19.5	5.55153
		21	10.9789	21	3.96554	210	5.74566	21	3.1731	69	0	21	5.6922	21	5.63798	210	7.13452	210	4.53952			34.5	1.31			210	5.28963	210	2.94928	21	9.54014	21	8.50981	27	5.59551	120	7.20868	21	8.71522	21	4.91146	24	5.07514	25.5	8.50251	21	6.99787	21	5.97869
		22.5	11.1106	22.5	4.33656	225	5.08876	22.5	3.45025			22.5	5.8918	22.5	6.01417	225	6.97459	225	3.30179			36	0			225	4.72311	225	2.78921	22.5	9.53612	22.5	5.33702	28.5	5.55526	121.5	6.74934	22.5	9.10735	22.5	5.3754	25.5	5.15717	27	8.88842	22.5	5.50459	22.5	6.26277
		24	9.61039	24	4.85824	240	4.62777	24	2.60179			24	5.66954	24	6.70816	240	6.53245	240	4.52671							240	5.18407	240	3.11935	24	11.1076	24	5.94133	30	6.16304	123	7.98553	24	9.16391	24	4.76866	27	5.65215	28.5	5.05864	24	5.99908	24	6.72422
		25.5	10.5032	25.5	4.47628	255	5.98964	25.5	3.61538			25.5	5.25478	25.5	5.29121	255	7.64531	255	4.0612							255	5.09716	255	3.18537	25.5	11.0866	25.5	5.44308	31.5	6.36406	124.5	8.34543	25.5	8.96291	25.5	5.04562	28.5	4.89352	31.5	8.09016	25.5	6.83942	25.5	6.22492
		27	10.39	27	4.18887	270	5.96703	27	3.99195			27	5.4846	27	4.97273	270	6.24351	270	3.99776							270	5.40639	270	3.75303	27	9.29362	27	5.86162	33	5.94652	126	7.89391	27	8.90124	27	5.15534	30	4.15194	36	8.78587	27	7.52232	27	7.46756
		28.5	8.39	28.5	4.57048	285	5.35653	28.5	3.0902			28.5	6.03952	28.5	5.78724	285	6.02934	285	4.60133							285	4.83439	285	4.1622	28.5	9.08108	28.5	6.11467	34.5	6.24825	127.5	7.6868	28.5	9.07674	28.5	4.71672	31.5	4.4413	37.5	7.47674	28.5	7.90553	28.5	7.13575
		30	9.50004	30	4.4709	300	4.86269	30	3.05057			30	5.93067	30	5.35497	300	6.63014	300	4.33623							300	5.4625	300	4.01612	30	9.15822	30	4.5155	36	5.51803	129	9.51781	30	7.6461	30	4.84112	33	4.31639	39	5.74655	30	7.29518	30	6.78833
		31.5	9.57389	31.5	4.67106	315	5.35025	31.5	2.76528			31.5	5.71345	31.5	3.71289	315	5.99754	315	4.07742							315	5.01659	315	4.02002	31.5	0	31.5	5.15137	37.5	6.1804	130.5	7.94355	31.5	8.91643	31.5	5.32257	34.5	3.99259	40.5	7.18652	31.5	5.82642	31.5	5.31669
		33	10.3848	33	4.92785	330	5.35492	33	0			33	6.09989	33	4.82777	330	6.03868	330	4.71566							330	4.65264	330	2.97523			33	5.05031	39	6.72011	132	8.76046	34.5	9.35768	33	5.51099	36	4.0071	42	7.40685	33	6.76802	33	6.70266
		34.5	9.99275	34.5	4.93585	345	5.59467					34.5	6.0166	34.5	4.90706	345	5.57688	340	4.6							345	4.1898	345	2.8976			34.5	4.86376	40.5	5.90481	135	9.68066	36	8.93438	34.5	5.36729	37.5	5.45581	43.5	8.0118	34.5	7.53985	34.5	5.36891
		36	10.9047	36	5.23087	360	5.12954					36	6.62355	36	5.78082	350	6.44	341.5	3.65							360	4.47418	350	2.16			36	5.43614	42	5.83826	136.5	8.24833	37.5	8.25453	36	5.77183	39	4.8504	45	7.09462	36	6.02129	36	6.59475
		37.5	10.6166	37.5	4.91478	375	4.11824					37.5	6.5613	37.5	5.1057	351.5	5.5	343	3.76							375	4.26875	351.5	2.4			37.5	5.65505	43.5	7.0659	138	8.43132	39	7.93434	37.5	5.36182	40.5	5.2383	46.5	6.40567	37.5	7.47754	37.5	6.25008
		39	9.54987	39	4.85212	390	4.3845					39	5.42577	39	5.11733	353	5.88	345	3.56898							390	3.73293	353	2.4			39	4.5165	45	5.93129	139.5	7.81596	40.5	8.52888	39	4.95426	42	4.71423	48	7.62703	39	7.14516	39	5.48294
		40.5	9.63106	40.5	5.58985	405	4.52833					40.5	4.58503	40.5	4.43675	354.5	5.43	346.5	3.8928							405	4.06015	354.5	2.18			40.5	5.54731	46.5	5.12605	141	7.55556	42	8.24877	40.5	6.30319	43.5	5.29584	49.5	7.50164	40.5	8.21882	40.5	5.5979
		42	10.9587	42	5.96225	420	4.54655					42	5.17934	42	4.21038	356	5.09912	348	0							420	3.79541	356	2.47			42	4.7178	48	6.94466	142.5	8.49519	45	7.35364	42	5.86129	45	5.06706	51	6.99196	42	7.84803	43.5	5.29166
		43.5	9.35034	43.5	5.5731	435	4.61577					43.5	5.70775	43.5	4.16333	357.5	3.02075									435	4.86134	357.5	2.06			43.5	5.56888	49.5	7.41787	144	9.50278	46.5	7.87392	43.5	5.50241	46.5	4.66513	52.5	7.97337	43.5	9.20213	45	5.9045
		45	9.77994	45	5.63666	450	4.21045					45	5.84464	45	4.70134	359	0									450	4.11822	359	2.85			45	6.10062	51	5.25891	145.5	6.28539	48	9.27412	45	6.1507	48	5.44934	54	8.14319	45	7.13739	46.5	6.81319
		46.5	8.29744	46.5	5.87697	465	4.35879					46.5	5.70923	46.5	4.20306											465	3.11206	360	3.38299			46.5	6.60268	52.5	5.11829	147	7.33867	49.5	8.03299	46.5	5.17208	49.5	4.16557	55.5	6.8078	46.5	4.80511	48	7.72818
		48	8.18	48	5.74599	480	4.68763					48	4.97765	48	4.46708											476	2.37	361.5	0			48	4.65735	54	6.24069	148.5	12.8921	51	8.49794	48	5.16021	51	4.51144	60	6.87154	48	7.52126	49.5	6.84049
		49.5	9.66	49.5	6.03691	495	4.16472					49.5	4.7731	49.5	4.47907											480	1.92781					49.5	5.62623	55.5	6.40052	150	9.3572	52.5	6.61909	49.5	6.07109	52.5	4.09567	61.5	6.23199	49.5	6.98649	51	6.18589
		51	9.42	51	5.63232	510	4.62986					51	5.52943	51	4.2528											487.5	1.53					51	5.84453	57	6.45893	151.5	8.98299	54	8.82991	51	4.75883	54	5.60696	64.5	6.65853	51	6.77879	52.5	6.74224
		52.5	7.99	52.5	5.40704	525	4.04397					52.5	4.34452	52.5	4.04169											495	1.39261					52.5	7.40552	58.5	6.33156	153	8.32953	55.5	7.7627	52.5	5.62042	55.5	4.35641	66	8.15102	52.5	7.1589	54	5.19409
		54	9.93	54	5.60525	540	3.05396					54	5.29928	54	4.27004											496.5	0					54	5.76248	60	6.31104	154.5	4.50132	57	7.57442	54	5.32194	57	5.13188	67.5	6.87041	54	7.45152	55.5	6.71301
		55.5	9.27	55.5	5.56292	541.5	3.85					55.5	4.74738	55.5	4.6414																	55.5	4.78123	61.5	5.82461	156	5.30447	58.5	6.68806	55.5	6.07788	58.5	3.42935	70.5	6.96727	55.5	7.56164	57	5.90603
		57	8.77	57	5.88154	543	3.75					57	4.74952	57	3.4397																	57	5.83474	63	5.35106	157.5	5.51419	60	7.50332	57	0	60	5.80167	72	6.90683	57	6.11025	58.5	6.42778
		58.5	10.3656	58.5	5.72568	544.5	3.9					58.5	5.04124	58.5	4.10338																	58.5	5.07246	64.5	5.69489	159	4.67382	61.5	7.3611			61.5	3.39691	73.5	7.69898	58.5	8.64066	60	6.19149
		60	10.5305	60	5.93733	546	2.98					60	4.64628	60	4.90849																	60	6.10423	66	6.3739	160.5	4.1274	63	8.43998			63	4.7047	75	7.44986	60	7.15729	61.5	5.74611
		61.5	8.33749	61.5	5.67962	547.5	3.35					61.5	4.34192	61.5	3.8771																	61.5	4.42738	67.5	5.28616	163.5	3.26289	64.5	9.26476			64.5	3.33096	76.5	6.81298	61.5	7.17264	63	5.55708
		63	8.07466	63	4.08675	549	3.19					63	6.12776	63	4.46576																	63	5.99741	69	5.9882	165	0	66	7.66954			66	0	78	6.16005	63	6.54199	64.5	6.34859
		64.5	9.25623	64.5	3.33723	550.5	3.2815					64.5	5.90428	64.5	3.87875																	64.5	5.93915	70.5	5.79021			67.5	8.30116					79.5	7.18705	64.5	6.23324	69	6.13449
		66	10.241	66	5.78002	551	0					66	5.71254	66	4.13055																	66	4.76579	72	5.28432			70.5	7.81363					82.5	6.69404	66	5.95198	70.5	6.17356
		67.5	9.42017	67.5	5.61617							67.5	4.31149	67.5	3.73336																	67.5	4.9274	73.5	5.68211			72	8.38597					84	7.41591	67.5	6.6162	72	6.02753
		69	8.86339	69	5.90383							69	3.9707	69	3.54707																	69	6.522	75	5.81775			73.5	8.20666					85.5	8.91196	69	6.80275	73.5	5.80443
		70.5	7.7044	70.5	4.92562							70.5	4.56111	70.5	3.54572																	70.5	5.31263	76.5	4.80741			75	8.26529					87	7.47557	70.5	6.12241	76.5	5.29105
		72	12.84	72	5.12398							72	3.95581	72	4.15947																	72	6.54466	78	5.6174			76.5	8.78299					88.5	8.48716	72	6.84838	78	5.04684
		73.5	8.63	73.5	5.56308							73.5	4.14258	73.5	4.29353																	73.5	5.34405	79.5	5.50076			78	7.81832					90	7.92603	73.5	7.36006	79.5	6.24608
		75	10.0366	75	4.6539							75	5.06307	75	3.79871																	75	5.99824	81	5.11842			79.5	7.52488					91.5	6.07413	75	7.82215	81	7.08199
		76.5	9.26	76.5	5.73998							76.5	3.78721	76.5	4.68432																	76.5	5.30697	82.5	6.57475			81	6.64169					93	6.16307	76.5	6.70553	82.5	6.21564
		78	8.9	78	4.91415							78	4.48819	78	3.79015																	78	5.35063	84	6.47384			82.5	7.81721					94.5	8.4571	78	6.99574	84	4.50536
		79.5	9.82	79.5	4.74							79.5	3.4502	79.5	4.82471																	79.5	5.48653	85.5	5.03568			84	7.3561					96	6.45383	79.5	6.80888	85.5	6.66976
		81	9.83273	81	5.99							81	3.97192	81	4.48541																	81	5.61956	87	5.94081			85.5	8.00114					99	8.95796	81	6.64117	87	4.71077
		82.5	8.10159	82.5	5.19							82.5	4.24002	82.5	3.6454																	82.5	5.18951	88.5	5.34318			87	7.90201					100.5	8.13033	82.5	6.99602	88.5	5.51519
		84	9.73592	84	5.15							84	3.91311	84	4.31247																	84	5.51411	90	5.6615			88.5	7.91355					102	8.15569	84	7.09404	90	6.66779
		85.5	9.41717	85.5	0							85.5	4.13118	85.5	4.33293																	85.5	5.03625	91.5	5.82537			90	8.01404					103.5	9.12903	85.5	6.16637	91.5	6.1992
		87	8.7561									87	3.61091	87	4.02095																	87	5.62769	93	5.38462			91.5	7.2763					105	7.91699	87	4.69936	93	6.66087
		88.5	8.40874									88.5	3.43585	88.5	4.16735																	88.5	5.00146	94.5	5.56655			93	7.9065					106.5	8.51566	88.5	6.74783	94.5	6.26329
		90	8.60627									91.5	3.09351	90	3.44294																	90	5.51227	96	4.32149			94.5	7.0295					108	7.60234	90	8.77545	96	4.57877
		91.5	9.29658									93	0	91.5	3.99216																	91.5	4.4897	97.5	6.14315			96	7.31324					109.5	7.13439	91.5	6.22717	97.5	5.35172
		93	7.3722											93	3.17994																	93	3.90723	99	6.31779			97.5	6.86972					111	7.64529	93	6.26156	99	5.32772
		94.5	8.13954											94.5	2.90973																	94.5	5.66149	100.5	6.91177			99	7.79034					112.5	6.00666	94.5	7.92052	100.5	4.53755
		96	8.19119											96	3.56344																	96	5.06832	102	6.87386			100.5	8.83077					114	7.86898	96	6.91771	102	4.87739
		97.5	7.31398											97.5	3.52454																	97.5	6.61714	103.5	6.24136			102	7.43696					115.5	6.49542	97.5	6.3147	103.5	5.61813
		99	8.97394											99	3.17256																	99	5.78909	105	6.2099			103.5	8.16502					117	6.49578	99	6.83986	105	6.15015
		100.5	8.45141											100.5	3.96502																	100.5	5.58752	106.5	5.01315			105	7.02107					118.5	6.48275	100.5	6.63166	106.5	4.76814
		102	7.39346											102	3.01759																	102	5.81115	108	5.1898			106.5	7.41295					120	8.70876	102	7.11396	108	5.55626
		103.5	7.79283											103.5	3.04723																	103.5	4.61728	109.5	5.37068			108	7.73925					121.5	6.51313	103.5	7.64001	109.5	7.3818
		105	9.69341											105	3.62149																	105	5.90571	111	3.23123			109.5	7.91013					123	8.78685	105	5.64848	111	6.56078
		106.5	7.01868											106.5	2.46676																	106.5	4.71935	112.5	5.61484			111	7.4656					124.5	6.7091	106.5	8.11721	112.5	7.40994
		108	7.09146											108	2.82892																	108	7.3951	114	6.67942			112.5	7.4066					126	7.37807	108	6.74571	114	6.27073
		109.5	7.50143											109.5	3.87222																	109.5	8.06303	115.5	5.13593			114	7.06424					127.5	9.0369	109.5	4.90254	115.5	6.53976
		111	8.37256											111	3.82814																	111	5.81279	117	5.89485			115.5	7.94499					129	6.42744	111	6.55269	117	6.38223
		112.5	7.1655											112.5	3.50752																	112.5	4.14601	118.5	5.49198			117	7.14278					130.5	7.36635	112.5	6.51281	120	5.02248
		114	8.09138											114	3.4195																	114	5.22923	120	4.21842			118.5	7.42911					132	5.28924	114	8.27126	121.5	6.03962
		115.5	6.39763											115.5	3.47997																	115.5	5.08117	121.5	5.76038			120	6.30295					133.5	6.73222	115.5	6.95013	123	5.98416
		117	7.93844											117	3.39606																	117	5.9313	123	5.21577			121.5	7.65707					135	6.86951	117	5.5288	124.5	6.85226
		118.5	7.64177											118.5	3.44944																	118.5	6.24865	124.5	5.59459			123	5.8324					138	6.5849	118.5	4.94439	126	7.29524
		120	7.27477											120	4.30807																	120	5.8345	126	5.68901			124.5	7.38299					139.5	7.44967	120	7.86795	127.5	6.64559
		121.5	6.87513											121.5	4.02167																	121.5	4.03143	127.5	5.76514			126	7.45919					141	6.43	121.5	6.63818	129	6.86465
		123	10.1459											123	3.52312																	123	0	129	5.15572			127.5	7.46414					142.5	8.54066	123	4.67575	130.5	5.57627
		124.5	7.97762											126	2.45215																			130.5	6.34929			129	8.23307					145.5	8.26339	124.5	6.862	132	5.98804
		126	5.96569											129	3.06517																			132	6.40015			130.5	7.12717					147	8.39059	126	6.91545	133.5	7.09394
		127.5	6.39405											130.5	3.01057																			135	5.24303			132	5.76886					148.5	8.54969	127.5	6.63188	135	5.13309
		129	6.98311											132	3.62261																			136.5	6.2885			133.5	7.0025					150	8.7154	129	4.67334	136.5	6.33959
		130.5	8.50841											133.5	3.19756																			138	5.73029			135	5.90831					151.5	8.75334	130.5	5.95963	138	7.33013
		132	9.07803											135	3.1917																			139.5	5.25755			136.5	7.93919					153	8.37209	132	5.92862	139.5	6.25703
		133.5	8.16305											136.5	2.98585																			141	3.68841			138	8.09095					154.5	8.2095	133.5	6.36753	141	6.14404
		135	7.23481											138	4.12236																			142.5	6.32986			139.5	7.92436					156	6.39983	135	7.11253	142.5	6.03227
		136.5	6.54038											139.5	3.4359																			144	6.33815			141	4.60464					157.5	8.22235	136.5	6.57628	145.5	5.47042
		138	6.92385											141	3.15247																			145.5	4.85646			142.5	6.57058					159	7.17433	138	8.2397	147	6.92368
		139.5	6.82152											142.5	3.29019																			147	5.44205			144	6.94702					160.5	3.68285	139.5	7.17	148.5	6.47287
		141	6.21019											144	0																			148.5	6.19654			145.5	7.60905					162	7.40273	141	6.40669	150	6.173
		142.5	5.01298																															150	5.69183			147	7.66874					163.5	7.72802	144	7.96021	151.5	6.48707
		144	4.61696																															151.5	6.07514			148.5	7.86273					166.5	6.81987	145.5	5.42577	153	6.61546
		145.5	4.55041																															153	6.48184			150	7.61845					168	8.16628	147	6.46169	154.5	6.67352
		147	4.60411																															154.5	5.11614			151.5	6.36197					169.5	7.41834	148.5	7.31839	156	7.17366
		148.5	4.63053																															156	5.04674			153	7.51168					171	7.75291	150	6.78014	157.5	7.19843
		150	3.60852																															157.5	6.1164			154.5	2.3441					172.5	7.09396	151.5	6.49298	159	6.61266
		151.5	4.66094																															159	5.8912			156	7.9217					174	6.85964	153	7.59975	160.5	5.84527
		153	4.02262																															160.5	5.60997			157.5	7.66701					175.5	5.69587	154.5	7.75854	162	4.40201
		154.5	4.52387																															162	5.91465			159	7.24013					177	6.1895	156	6.76326	163.5	7.2331
		156	4.13138																															163.5	5.47337			160.5	7.6922					178.5	4.85611	157.5	6.84908	165	6.3515
		157.5	4.25791																															165	5.73264			162	7.87971					180	5.75699	159	7.47246	166.5	6.55203
		159	4.17499																															166.5	5.68217			163.5	6.96606					181.5	5.47935	160.5	7.63814	168	6.39266
		160.5	4.34642																															168	4.12679			165	7.82728					183	5.25411	162	3.94216	169.5	5.42459
		162	4.5612																															169.5	4.64164			166.5	7.00605					184.5	6.82803	163.5	5.59881	171	6.69555
		163.5	4.36716																															171	5.62785			168	7.40805					186	5.84	165	5.99213	172.5	7.96223
		165	4.40976																															172.5	5.23233			169.5	7.29601					187.5	6.19097	169.5	6.75283	174	6.97253
		166.5	3.70003																															174	5.72614			171	8.34086					190.5	6.34816	171	5.31287	175.5	6.60093
		168	3.81763																															175.5	4.77217			172.5	7.30468					192	7.04619	172.5	6.55849	177	6.35646
		169.5	3.94245																															177	5.63563			174	7.14452					193.5	7.17228	174	7.67916	178.5	6.74034
		171	4.68885																															178.5	5.95334			175.5	7.73374					195	7.70296	175.5	4.00032	180	6.80148
		172.5	4.0497																															180	4.72848			177	7.87523					198	6.48248	177	5.92378	181.5	7.89047
		174	3.33217																															181.5	6.314			178.5	6.6383					199.5	7.17457	178.5	6.78826	183	4.95528
		175.5	4.60382																															183	5.32716			180	7.56717					201	7.15185	180	6.07886	184.5	5.96441
		177	4.97282																															184.5	5.53733			181.5	7.73746					204	7.8831	181.5	6.961	186	6.02657
		178.5	4.10133																															186	6.51896			183	7.39051					205.5	7.5701	183	6.61211	187.5	7.09752
		180	3.76459																															187.5	4.32613			184.5	7.17869					207	6.80314	184.5	6.61176	189	6.58373
		181.5	4.30748																															189	6.16791			187.5	7.26867					208.5	5.5889	186	7.01384	190.5	6.28238
		183	3.73167																															190.5	4.43042			189	7.84612					210	7.62256	189	8.60541	192	6.96148
		184.5	3.47651																															192	4.04066			190.5	7.74773					211.5	6.09326	192	7.00443	193.5	5.09753
		186	3.35655																															193.5	5.13695			192	7.90128					213	6.77582	193.5	6.43496	195	5.69382
		187.5	3.71859																															195	5.30232			193.5	7.37656					214.5	6.05767	195	6.56585	196.5	5.54548
		189	2.88205																															196.5	5.69212			195	7.29922					216	5.56357	196.5	7.17263	198	6.16964
		190.5	4.5009																															198	5.38449			196.5	7.49411					217.5	6.78111	198	5.85577	199.5	5.2516
		192	3.24486																															199.5	4.77749			198	6.91475					219	7.10901	199.5	7.41834	201	6.56723
		193.5	3.63201																															201	5.64336			199.5	7.9269					220.5	6.90807	201	6.59734	202.5	5.27383
		195	3.21183																															202.5	4.40372			201	7.76272					222	7.21958	202.5	6.41329	204	5.85866
		196.5	4.07624																															204	4.75284			202.5	7.59755					223.5	7.71793	204	7.57531	205.5	6.47234
		198	3.72229																															205.5	4.97802			204	7.99865					225	7.08744	207	6.26928	207	6.35646
		199.5	3.22851																															208.5	4.31955			205.5	7.26704					226.5	6.60593	208.5	7.33353	208.5	7.60251
		201	3.46669																															211.5	3.97074			207	8.16719					228	6.91181	210	6.57331	210	6.60458
		202.5	3.2834																															213	4.81958			208.5	7.23081					229.5	7.67884	211.5	6.3823	211.5	5.01412
		204	0																															214.5	4.61166			210	7.8955					231	7.27505	213	5.56302	213	6.12213
																																		216	3.55985			211.5	7.16864					232.5	6.42396	214.5	6.9745	214.5	6.06937
																																		217.5	2.91016			213	7.35488					234	5.64814	216	4.8451	216	6.28838
																																		219	4.43528			214.5	8.72161					235.5	6.54002	217.5	6.86153	217.5	7.95877
																																		220.5	4.85457			216	8.17992					237	5.95158	219	6.58871	219	7.02313
																																		222	4.56273			217.5	7.70118					238.5	7.26	220.5	5.04906	220.5	6.40175
																																		223.5	3.91798			219	9.17082					240	7.08254	222	7.97802	222	6.68013
																																		225	4.42432			220.5	7.65766					241.5	6.81658	223.5	7.81419	223.5	6.08934
																																		226.5	4.21336			222	8.27806					243	7.45506	225	8.30105	225	6.1054
																																		228	4.97417			223.5	7.66078					244.5	6.44035	226.5	6.85238	226.5	6.60835
																																		229.5	3.8163			225	7.65234					246	6.69993	228	6.29332	228	7.2065
																																		231	5.63203			228	5.07413					247.5	6.47856	229.5	6.72712	229.5	4.93502
																																		232.5	4.0962			229.5	4.72267					249	7.68279	231	7.86729	231	6.88053
																																		234	4.92664			231	7.45437					250.5	7.59094	232.5	7.10071	232.5	6.19734
																																		235.5	4.01133			232.5	7.49596					252	7.05216	234	7.45235	234	6.62511
																																		238.5	3.94528			234	7.58495					253.5	6.65958	235.5	7.73894	235.5	5.82769
																																		240	4.12234			235.5	8.04423					255	7.72314	237	6.36561	237	6.23256
																																		241.5	4.28539			237	6.79282					256.5	4.28476	238.5	6.23109	238.5	5.86095
																																		243	3.94455			238.5	7.95897					258	6.50279	240	7.22239	240	6.13078
																																		244.5	4.23589			240	7.48899					259.5	6.79449	243	7.26163	241.5	7.05976
																																		246	3.37713			241.5	7.28883					261	5.78638	244.5	7.58089	243	7.18998
																																		247.5	4.52281			243	8.50123					262.5	7.46943	246	7.00451	244.5	6.48718
																																		249	3.88569			244.5	8.15505					264	6.16187	247.5	4.28399	246	6.12207
																																		250.5	4.19874			246	7.4599					265.5	6.40943	249	6.09118	247.5	5.15791
																																		252	5.62126			247.5	6.68565					267	6.66708	250.5	7.22552	249	5.86278
																																		253.5	4.09395			249	7.78633					268.5	4.93601	252	6.20019	250.5	5.62263
																																		255	3.72498			250.5	8.14732					270	6.0136	253.5	5.80794	252	6.05354
																																		256.5	3.35577			252	7.08637					271.5	6.56977	255	6.64848	253.5	6.46614
																																		259.5	3.82676			253.5	7.70731					273	5.71671	256.5	7.04826	255	5.92876
																																		261	4.32067			255	7.68517					274.5	6.64174	258	4.11476	256.5	6.99775
																																		262.5	3.60231			256.5	7.6804					276	6.44645	259.5	6.64595	258	6.66256
																																		264	3.89673			258	8.03093					277.5	6.70195	261	5.8952	259.5	7.27457
																																		265.5	4.30331			259.5	7.89393					279	5.48185	262.5	4.09376	261	6.46799
																																		267	4.69898			261	6.60417					280.5	6.69516	264	6.79349	262.5	7.08246
																																		270	3.70182			262.5	7.9621					282	5.96859	265.5	6.27235	264	5.85122
																																		271.5	3.59988			264	7.69035					283.5	6.55866	267	6.66274	265.5	6.47261
																																		273	3.29482			265.5	6.95552					285	6.03645	268.5	6.73819	267	6.33498
																																		274.5	5.06072			267	7.75903					286.5	6.45303	270	6.10034	268.5	5.22217
																																		276	4.63652			268.5	7.6673					288	6.5877	271.5	3.98525	270	6.65738
																																		277.5	4.87417			270	7.84328					289.5	5.98968	273	6.65506	271.5	6.42957
																																		279	4.76634			271.5	7.27827					291	5.93659	274.5	6.07153	273	6.40968
																																		280.5	4.04486			273	7.62873					292.5	6.50056	276	6.35247	274.5	5.37816
																																		282	5.27718			274.5	7.57497					294	6.13863	277.5	6.90918	276	7.70481
																																		286.5	3.95244			276	8.4928					295.5	6.89049	279	4.79839	277.5	6.26871
																																		288	4.88109			277.5	6.15971					297	6.63027	280.5	5.98485	279	5.68409
																																		289.5	4.25515			279	6.15315					298.5	6.16494	282	6.26748	280.5	6.76782
																																		291	2.94187			280.5	7.31797					300	6.54658	283.5	5.83162	282	7.03989
																																		292.5	3.55153			282	6.68129					301.5	6.06933	285	6.83002	283.5	5.9593
																																		294	4.79564			283.5	8.42517					303	7.20158	286.5	7.46845	285	5.86209
																																		295.5	4.36472			285	8.63653					304.5	5.20361	288	5.50298	286.5	6.48137
																																		297	3.01935			286.5	7.9088					306	6.01894	289.5	7.11594	288	6.07948
																																		298.5	4.75618			288	6.75204					307.5	6.12797	291	6.82462	289.5	6.69606
																																		300	4.39619			289.5	4.5951					309	6.58154	292.5	6.97217	291	6.66439
																																		301.5	3.71027			291	7.81536					310.5	7.28921	294	6.60385	292.5	6.38482
																																		303	5.92537			292.5	7.55947					312	5.88381	295.5	6.74206	294	6.00242
																																		304.5	4.88879			294	7.60757					313.5	6.12659	297	6.44592	295.5	5.60387
																																		306	3.7964			295.5	7.55112					315	5.67323	298.5	7.75567	297	5.20677
																																		307.5	4.66582			297	8.21872					316.5	7.09016	300	6.90548	298.5	4.68796
																																		309	4.62699			298.5	8.20122					318	7.09953	301.5	6.45248	300	5.24459
																																		310.5	5.02037			300	8.02361					319.5	6.66423	303	4.9231	301.5	5.30665
																																		312	5.12384			301.5	8.08211					321	6.06613	304.5	7.13609	303	6.9668
																																		313.5	3.75032			303	8.29107					322.5	5.62579	306	6.22678	304.5	5.87022
																																		315	5.17001			304.5	7.55023					324	7.35394	307.5	5.08325	306	5.85094
																																		316.5	4.11047			306	6.42731					325.5	7.15679	309	7.71265	307.5	5.42761
																																		319.5	4.47511			307.5	8.10072					327	7.17501	310.5	6.61708	309	5.85267
																																		321	4.69421			309	7.33496					328.5	6.74226	312	7.14669	310.5	6.54836
																																		322.5	4.94731			310.5	7.46327					330	6.88647	313.5	5.71872	312	6.79358
																																		324	4.6879			312	7.92483					331.5	7.73343	315	7.00525	313.5	5.91254
																																		325.5	4.32746			313.5	7.2317					333	7.46421	316.5	6.77483	315	6.1918
																																		327	3.35037			315	7.79303					334.5	5.60534	318	6.65155	316.5	3.96826
																																		328.5	4.43906			316.5	8.22286					336	5.88991	319.5	6.33419	318	6.53335
																																		330	4.60431			318	8.60549					337.5	6.31671	321	6.18649	319.5	6.19678
																																		331.5	4.2993			319.5	8.46273					339	5.63068	322.5	7.07384	321	6.06186
																																		333	6.04137			321	7.12537					340.5	6.14047	324	6.40951	322.5	6.81888
																																		334.5	3.1315			322.5	7.88379					342	6.58263	325.5	5.4061	324	4.3739
																																		336	4.58506			324	6.09395					343.5	5.77586	327	6.79469	325.5	6.18387
																																		337.5	4.76658			325.5	7.72197					345	5.65705	328.5	6.67768	327	4.78046
																																		339	5.62846			327	7.0446					346.5	6.07462	330	6.04583	328.5	6.04386
																																		340.5	4.01			328.5	7.40291					348	5.83769	331.5	6.52526	330	6.96113
																																		342	0			330	7.85878					349.5	5.56205	333	5.40501	331.5	5.72279
																																						331.5	8.10933					351	6.19611	334.5	5.3261	333	6.14458
																																						333	7.81728					352.5	6.65231	336	5.18421	334.5	5.61562
																																						334.5	6.90627					354	6.61353	337.5	7.00499	336	4.86057
																																						336	7.01871					355.5	6.14081	339	6.62789	337.5	6.27939
																																						337.5	7.36686					357	5.94516	340.5	6.43857	339	5.78474
																																						339	6.82627					358.5	5.58527	342	6.05177	340.5	7.10439
																																						340.5	7.3836					360	5.74715	343.5	6.42626	342	6.43683
																																						342	6.34289					361.5	7.16842	345	6.47903	343.5	4.69673
																																						343.5	8.09206					363	7.14039	346.5	7.01796	345	6.48124
																																						345	7.35075					364.5	5.1247	348	6.33562	346.5	5.10438
																																						346.5	4.17616					366	6.40232	349.5	7.40062	348	5.93184
																																						348	7.15685					367.5	5.42681	351	6.02507	349.5	5.50826
																																						349.5	7.52407					369	6.18899	352.5	6.37898	351	6.09734
																																						351	6.91026					370.5	4.803	354	6.21241	352.5	6.06921
																																						352.5	7.24133					372	5.1988	355.5	6.69208	354	6.24657
																																						354	6.44222					373.5	6.94319	357	6.68214	355.5	6.20083
																																						355.5	6.37148					375	6.00452	358.5	5.95644	357	5.88672
																																						357	7.12256					376.5	6.94446	360	6.49697	358.5	6.11732
																																						358.5	6.33555					378	6.02504	361.5	6.89366	360	6.9886
																																						360	8.16259					379.5	6.59355	363	6.93893	361.5	7.63627
																																						361.5	7.07617					381	6.61123	364.5	7.45293	363	5.50421
																																						363	6.81464					382.5	5.66078	366	6.16228	364.5	6.64553
																																						364.5	7.30997					384	6.20729	367.5	7.06895	366	5.64651
																																						366	5.77673					385.5	6.28923	369	7.50095	367.5	8.05733
																																						367.5	7.58364					387	6.78511	370.5	7.78741	369	6.86538
																																						369	7.97804					388.5	5.87269	372	6.86391	370.5	6.94705
																																						370.5	7.80964					390	6.71422	373.5	6.12656	372	6.4445
																																						372	7.49208					391.5	6.65202	375	6.60409	373.5	5.89521
																																						373.5	7.82421					393	6.20455	376.5	7.03062	375	5.2224
																																						375	7.29813					394.5	4.68533	378	5.32206	376.5	5.66985
																																						376.5	7.64838					396	6.25415	379.5	5.42097	378	6.42964
																																						378	6.38376					397.5	6.5994	381	6.67969	379.5	4.69326
																																						379.5	7.02483					399	6.28424	382.5	5.86871	381	5.18003
																																						381	7.33491					400.5	5.82768	384	6.40964	382.5	4.95186
																																						382.5	7.31456					402	5.6553	385.5	6.45063	384	6.20662
																																						384	6.46046					403.5	6.56824	387	6.52459	385.5	7.00454
																																						385.5	6.36254					405	5.12157	388.5	6.11132	387	5.99757
																																						387	7.64282					406.5	6.47727	390	5.59938	388.5	6.76724
																																						388.5	6.92223					408	5.98072	391.5	5.67998	390	6.41354
																																						390	7.67748					409.5	7.36705	393	6.44482	391.5	6.925
																																						391.5	6.70568					411	5.14558	394.5	6.96685	393	6.10863
																																						393	7.3906					412.5	5.49203	396	6.89304	394.5	5.48672
																																						394.5	6.21631					414	4.43986	397.5	7.66104	396	6.15665
																																						396	6.64371					415.5	5.86046	399	5.71461	397.5	5.4509
																																						397.5	7.21232					417	6.66404	400.5	6.04657	399	5.05241
																																						399	7.21564					418.5	5.75082	402	5.52297	400.5	4.18008
																																						400.5	7.40112					420	6.22585	403.5	5.79526	402	5.26457
																																						402	7.21711					421.5	6.33825	406.5	6.13095	405	5.35696
																																						403.5	5.28241					423	5.53555	408	6.56995	406.5	5.75994
																																						405	6.81185					424.5	5.88404	409.5	6.26549	408	5.22058
																																						406.5	7.15372					426	6.35034	411	6.42513	409.5	4.64582
																																						408	6.83874					427.5	5.00567	412.5	6.31386	411	4.51633
																																						409.5	6.73048					429	6.53899	414	6.44112	412.5	5.35821
																																						411	8.06876					430.5	5.69821	415.5	6.37173	414	5.38963
																																						412.5	7.67169					432	7.2099	417	7.22055	415.5	5.66425
																																						414	6.71144					433.5	5.52076	418.5	7.21905	417	6.81387
																																						415.5	7.41277					435	5.33848	420	6.213	418.5	5.94484
																																						417	7.02533					436.5	6.105	421.5	6.93777	420	6.27228
																																						418.5	8.02056					438	6.60122	423	7.57232	421.5	5.62952
																																						420	6.87262					439.5	6.31438	424.5	6.37672	426	4.09968
																																						421.5	5.30357					441	6.68064	426	6.43151	427.5	5.55811
																																						423	6.56291					442.5	6.2495	427.5	5.57402	429	5.35734
																																						424.5	6.65558					444	6.02792	429	7.0968	432	4.66586
																																						426	6.478					445.5	6.02892	430.5	6.80359	433.5	3.97998
																																						427.5	7.18456					447	5.77715	432	6.31207	435	6.8304
																																						429	6.61012					448.5	5.22598	433.5	6.46533	436.5	6.28341
																																						430.5	6.67638					450	4.84807	435	6.06522	438	6.85432
																																						432	7.85637					451.5	5.28692	436.5	5.55322	439.5	6.20741
																																						433.5	7.15893					453	5.17986	438	6.96914	441	6.1709
																																						435	7.28568					454.5	5.42291	439.5	6.92754	442.5	9.20125
																																						436.5	7.15005					456	5.10079	441	5.42052	444	6.65402
																																						438	6.9368					457.5	4.25596	442.5	5.37955	445.5	6.70901
																																						439.5	6.94958					459	6.3354	444	5.89072	447	6.32714
																																						441	5.24877					460.5	6.17866	445.5	6.78272	448.5	6.79583
																																						442.5	6.99058					462	5.80353	447	6.15325	450	0
																																						444	6.22104					463.5	6.41486	448.5	6.70798
																																						445.5	6.35854					465	6.2977	450	7.127
																																						447	6.27762					466.5	5.96771	451.5	5.8185
																																						448.5	6.63061					468	5.11932	453	4.56182
																																						450	6.99321					469.5	6.05697	454.5	7.22227
																																						451.5	7.42279					471	5.39446	456	6.87743
																																						453	8.37083					472.5	5.95417	457.5	6.21561
																																						454.5	7.38016					474	5.72336	459	6.55366
																																						456	7.16065					475.5	5.95005	460.5	5.93574
																																						457.5	7.49083					477	6.56544	462	7.44023
																																						459	6.92887					478.5	7.02344	463.5	7.35227
																																						460.5	7.22757					480	5.60643	465	5.25728
																																						462	7.18613					481.5	4.6811	466.5	7.51407
																																						463.5	7.56028					483	5.83681	468	7.38748
																																						465	6.33387					484.5	6.34773	469.5	5.37349
																																						466.5	7.27119					486	4.84217	471	6.8181
																																						468	7.30507					487.5	5.6217	472.5	6.37124
																																						469.5	6.32073					489	6.24057	474	6.48946
																																						471	7.28741					490.5	5.70877	475.5	7.99147
																																						472.5	6.9812					492	5.85438	477	6.12275
																																						474	6.44123					493.5	5.94378	478.5	6.35801
																																						475.5	4.98502					495	6.0122	480	6.328
																																						477	5.74502					496.5	5.1386	481.5	6.27927
																																						478.5	7.79568					498	5.7186	483	7.63049
																																						480	8.50791					499.5	6.46973	484.5	7.6003
																																						481.5	5.78234					501	5.92856	486	5.95745
																																						483	7.16138					502.5	5.44932	487.5	6.16692
																																						484.5	7.02676					504	6.04552	489	5.69156
																																						486	8.07132					505.5	5.60524	490.5	7.08121
																																						487.5	7.38168					507	4.22038	492	7.15835
																																						489	7.19446					508.5	5.39304	493.5	7.43229
																																						490.5	5.72609					510	5.57661	495	5.47847
																																						492	7.61867					511.5	5.23749	496.5	5.70284
																																						493.5	6.00784					513	5.59017	498	6.45416
																																						495	8.55106					514.5	6.46847	499.5	6.66634
																																						496.5	6.76487					516	5.41298	501	5.62615
																																						498	6.49801					517.5	3.03137	502.5	5.0173
																																						499.5	7.49937					519	5.75997	504	5.31762
																																						501	7.38347					520.5	5.4105	505.5	5.65979
																																						502.5	7.67249					522	5.87083	507	6.31554
																																						504	7.41481					523.5	5.04039	508.5	6.57481
																																						505.5	7.66488					525	6.06472	510	5.8942
																																						507	7.51555					526.5	5.40529	511.5	4.44219
																																						508.5	6.43711					528	5.55425	513	6.94807
																																						510	6.64672					529.5	5.6395	514.5	6.69098
																																						511.5	7.61892					531	4.08985	516	5.93486
																																						513	7.34024					532.5	5.26777	517.5	6.18261
																																						514.5	7.25332					534	3.84341	519	5.8152
																																						516	7.62312					535.5	4.56508	520.5	5.86752
																																						517.5	5.90613					537	4.02857	522	0
																																						519	7.79662					538.5	4.40517
																																						520.5	6.56678					540	3.32163
																																						522	6.35955					541.5	3.24509
																																						523.5	6.01267					547.5	3.12292
																																						525	6.7299					549	0
																																						526.5	7.42785
																																						528	7.05706
																																						529.5	6.37635
																																						531	6.01129
																																						532.5	6.5589
																																						534	7.22406
																																						535.5	7.73699
																																						540	6.8336
																																						541.5	6.05096
																																						543	5.71302
																																						544.5	7.58374
																																						546	6.8093
																																						547.5	7.75285
																																						549	7.07267
																																						550.5	6.99089
																																						552	8.71068
																																						553.5	6.00018
																																						555	7.56235
																																						556.5	7.68746
																																						558	7.30755
																																						559.5	5.79797
																																						561	3.9911
																																						562.5	6.89628
																																						564	6.62429
																																						565.5	8.28053
																																						567	6.96541
																																						568.5	6.84023
																																						570	7.81047
																																						571.5	7.15693
																																						573	5.72021
																																						574.5	7.03251
																																						576	7.82284
																																						577.5	8.64314
																																						579	8.83146
																																						580.5	6.99578
																																						582	7.07436
																																						583.5	7.85739
																																						585	7.00459
																																						586.5	6.20254
																																						588	7.60437
																																						589.5	5.75349
																																						591	7.49987
																																						592.5	6.58417
																																						594	7.13783
																																						595.5	6.87066
																																						597	6.60885
																																						598.5	7.54986
																																						600	7.38412
																																						601.5	6.93277
																																						603	7.11539
																																						604.5	9.33168
																																						606	7.76548
																																						607.5	8.52535
																																						609	7.21212
																																						610.5	7.33228
																																						612	6.92513
																																						613.5	7.7427
																																						615	7.0212
																																						616.5	7.27224
																																						618	9.74126
																																						619.5	7.65462
																																						621	7.42709
																																						622.5	8.84938
																																						624	8.32587
																																						625.5	8.31347
																																						627	7.11288
																																						628.5	8.37928
																																						630	6.36961
																																						631.5	7.02402
																																						633	9.54474
																																						634.5	7.40158
																																						636	7.63216
																																						637.5	6.71196
																																						639	7.99616
																																						640.5	6.85447
																																						642	7.90601
																																						643.5	6.02502
																																						645	6.29866
																																						646.5	7.3224
																																						648	6.89115
																																						649.5	7.47749
																																						652.5	7.17476
																																						654	7.13375
																																						655.5	7.84967
																																						657	7.6881
																																						658.5	7.5892
																																						660	7.48942
																																						661.5	8.47453
																																						663	7.02518
																																						664.5	8.05153
																																						666	6.42475
																																						667.5	7.50254
																																						669	7.50297
																																						670.5	6.71061
																																						672	7.36012
																																						673.5	8.93143
																																						675	6.69898
																																						676.5	7.9478
																																						678	7.05277
																																						679.5	8.40583
																																						681	8.13559
																																						682.5	9.78402
																																						684	7.83355
																																						685.5	10.102
																																						687	6.85721
																																						688.5	6.36123
																																						690	8.4109
																																						691.5	9.3088
																																						693	6.92629
																																						694.5	8.9225
																																						696	9.14792
																																						697.5	7.67675
																																						699	7.20745
																																						700.5	8.17063
																																						702	8.2333
																																						703.5	7.07581
																																						705	8.27152
																																						706.5	8.2617
																																						708	6.91896
																																						709.5	7.19316
																																						711	6.04978
																																						712.5	9.89194
																																						714	6.6122
																																						715.5	7.43079
																																						717	8.46391
																																						718.5	7.89066
																																						720	8.70031
																																						721.5	8.63062
																																						723	7.17657
																																						724.5	9.59616
																																						726	9.25063
																																						727.5	7.18956
																																						729	6.80339
																																						730.5	5.48925
																																						732	6.34764
																																						733.5	6.27632
																																						735	7.20647
																																						736.5	8.25365
																																						738	8.54119
																																						739.5	8.13245
																																						741	7.13239
																																						742.5	8.65274
																																						744	10.241
																																						745.5	7.33678
																																						747	8.40992
																																						748.5	7.80989
																																						750	8.57482
																																						751.5	8.01159
																																						753	8.6059
																																						754.5	7.36427
																																						756	6.80167
																																						757.5	7.64902
																																						759	5.98874
																																						760.5	8.26437
																																						762	7.49669
																																						763.5	8.61761
																																						765	7.28522
																																						766.5	8.13807
																																						768	4.78337
																																						769.5	7.17576
																																						771	8.14628
																																						772.5	8.04947
																																						774	7.45111
																																						775.5	7.18549
																																						778.5	6.91654
																																						780	7.79208
																																						781.5	8.38116
																																						783	8.18672
																																						784.5	7.53857
																																						786	7.14136
																																						787.5	8.5821
																																						789	6.1806
																																						790.5	8.12053
																																						792	7.36985
																																						793.5	8.52208
																																						795	7.05785
																																						796.5	7.20674
																																						798	4.06615
																																						799.5	8.08997
																																						801	7.02478
																																						802.5	6.68218
																																						804	8.05702
																																						805.5	7.82184
																																						807	6.50647
																																						808.5	7.72107
																																						810	8.01242
																																						811.5	6.99039
																																						813	7.23515
																																						814.5	7.31986
																																						816	6.72403
																																						817.5	7.092
																																						819	8.2499
																																						820.5	7.16263
																																						822	7.06193
																																						823.5	6.84296
																																						825	7.65903
																																						826.5	7.77958
																																						828	6.23317
																																						829.5	6.76116
																																						831	7.81403
																																						832.5	7.56477
																																						834	8.15577
																																						835.5	8.30108
																																						837	7.03691
																																						838.5	6.30093
																																						840	6.83692
																																						841.5	6.83817
																																						843	7.31001
																																						844.5	7.543
																																						846	6.5517
																																						847.5	7.10835
																																						849	6.53962
																																						850.5	7.29117
																																						852	6.33999
																																						853.5	6.91578
																																						855	6.94014
																																						856.5	6.20018
																																						858	7.12051
																																						859.5	7.89101
																																						861	6.07733
																																						862.5	7.48852
																																						864	6.20305
																																						865.5	7.13527
																																						867	6.48825
																																						868.5	5.8667
																																						870	6.48982
																																						871.5	6.77523
																																						873	6.60516
																																						874.5	6.87726
																																						876	7.23965
																																						877.5	7.42411
																																						879	5.8967
																																						880.5	6.25616
																																						882	6.22002
																																						883.5	5.46526
																																						885	6.08952
																																						886.5	7.32248
																																						888	5.84342
																																						889.5	6.04738
																																						891	6.5947
																																						892.5	5.62477
																																						894	6.33826
																																						895.5	6.92616
																																						897	6.69427
																																						898.5	6.74196
																																						900	7.72715
																																						901.5	7.58308
																																						903	6.61423
																																						904.5	6.58935
																																						906	5.97834
																																						907.5	6.20548
																																						909	6.64561
																																						910.5	6.44364
																																						912	0
[truncated: 72 more columns]

## Sheet: tRFP-p60 - Raw Curves
1		2		3		4		5		6		7		8		9		10		11		12		13		14		15		16		17		18		19		20		21		22		23		24		25
Time (min)	Length (um)	Time (min)	Length (um)	Time (min)	Length (um)	Time (min)	Length (um)	Time (min)	Length (um)	Time (min)	Length (um)	Time (min)	Length (um)	Time (min)	Length (um)	Time (min)	Length (um)	Time (min)	Length (um)	Time (min)	Length (um)	Time (min)	Length (um)	Time (min)	Length (um)	Time (min)	Length (um)	Time (min)	Length (um)	Time (min)	Length (um)	Time (min)	Length (um)	Time (min)	Length (um)	Time (min)	Length (um)	Time (min)	Length (um)	Time (min)	Length (um)	Time (min)	Length (um)	Time (min)	Length (um)	Time (min)	Length (um)	Time (min)	Length (um)
0	4.13838	0	2.66657	0	5.17407	0	4.50404	0	4.55061	0	4.87689	0	3.38108	0	11.2559	0	10.9405	0	5.28408	0	6.88474	0	5.42376	0	6.70701	0	2.35986	0	3.98916	0	5.54394	0	4.3718	0	5.16605	0	8.63116	0	7.34698	0	6.34083	0	2.99721	0	5.26993	0	3.60641	0	4.32666
1.5	4.23164	1.5	3.28342	1.5	4.69891	1.5	4.36518	1.5	4.26988	1.5	5.00992	4.5	3.58885	1.5	11.872	1.5	10.6474	1.5	4.79927	1.5	6.21558	1.5	5.92069	1.5	6.8773	1.5	3.18243	1.5	5.54269	1.5	4.75287	15	4.57529	7.5	5.36785	0.75	8.12233	0.75	8.01997	0.75	6.17751	3.625	2.26795	0.75	4.30907	0.75	3.3058	1.5	4.43821
3	4.01379	3	3.16125	3	4.14953	3	4.43899	3	4.42328	3	5.13284	9	3.50293	3	12.183	3	10.3574	3	4.26606	3	5.94976	3	5.44713	3	3.42104	3	3.96926	3	5.19895	3	5.32512	30	4.46894	15	5.11111	1.5	8.77947	1.5	8.39466	1.5	6.82811	7.25	1.43692	1.5	4.50912	1.5	3.2713	3	4.34171
4.5	4.99404	4.5	3.44146	4.5	5.10662	4.5	3.82845	4.5	4.53087	4.5	4.75949	13.5	3.67495	4.5	11.3003	4.5	9.76454	4.5	4.06764	4.5	5.65795	4.5	5.38523	4.5	5.79945	4.5	2.79477	4.5	5.1631	4.5	5.03272	45	4.27658	22.5	4.69687	2.25	9.06086	2.25	7.25893	2.25	6.97116	10.875	1.74734	2.25	5.8364	2.25	3.91875	4.5	4.48217
6	4.69919	6	3.44051	6	4.64468	6	4.76973	6	4.49784	6	5.05025	18	3.2221	6	11.3824	6	9.94499	6	4.32026	6	7.62115	6	4.47816	6	5.99015	6	2.57491	6	5.20653	6	4.8588	60	4.05379	30	5.06065	3	8.08574	3	6.79001	3	6.45617	14.5	2.31062	3	5.61033	3	3.21401	6	3.71017
7.5	4.28969	7.5	3.34993	7.5	4.72956	7.5	4.16095	7.5	4.63905	7.5	4.75376	22.5	3.6068	7.5	10.3297	7.5	10.5117	7.5	5.0303	7.5	6.18659	7.5	4.87339	7.5	3.36735	7.5	3.53129	7.5	5.57345	7.5	4.61013	75	3.89465	37.5	2.84121	3.75	9.04401	3.75	5.75698	3.75	7.13102	18.125	1.98061	3.75	4.8875	3.75	2.39851	7.5	4.58963
9	5.67232	9	3.86765	9	4.95087	9	4.72104	9	4.50163	9	4.77179	27	3.28866	9	11.7843	9	11.3762	9	4.77646	9	6.67631	9	5.01113	9	5.00514	9	3.76749	9	4.9337	9	4.76712	90	3.45442	45	2.46441	4.5	9.82767	4.5	6.66747	4.5	7.56739	21.75	2.34757	4.5	4.31572	4.5	2.73145	9	4.29048
10.5	4.43711	10.5	3.3536	10.5	4.29392	10.5	4.97647	10.5	4.59949	10.5	5.32364	31.5	4.59115	10.5	11.9358	10.5	10.5485	10.5	5.09492	10.5	6.51729	10.5	6.05961	10.5	3.55837	10.5	2.34014	10.5	4.0779	10.5	5.23415	105	3.93226	52.5	3.26726	5.25	10.1558	5.25	6.82386	5.25	6.4256	25.375	1.44205	5.25	4.95005	5.25	2.83933	10.5	3.42738
12	5.13581	12	3.69382	12	4.19693	12	6.09808	12	4.67363	12	5.18285	36	3.37737	12	11.6302	12	10.3052	12	4.4866	12	6.42957	12	5.95161	12	4.711	12	2.49281	12	4.43661	12	5.57893	120	4.0373	60	2.98526	6	9.03189	6	7.09599	6	6.3565	29	2.247	6	5.14781	6	2.85312	12	4.04094
13.5	5.31561	13.5	4.0299	13.5	4.78518	13.5	4.49744	13.5	4.45229	13.5	5.12688	40.5	3.97947	13.5	9.92347	13.5	9.26095	13.5	4.1815	13.5	6.54531	13.5	5.80141	13.5	4.85772	13.5	2.61364	13.5	5.17782	13.5	4.91453	135	4.51704	67.5	2.91235	6.75	7.32753	6.75	5.56333	6.75	6.76188	32.625	1.85355	6.75	4.09301	6.75	2.23752	13.5	3.80573
15	3.82146	15	3.56698	15	4.44614	15	3.95621	15	5.04695	15	5.06599	45	3.2532	15	11.7509	15	9.35937	15	4.09801	15	6.36484	15	6.19823	15	3.22427	15	2.99873	15	4.87578	15	5.1386	150	3.8954	75	4.66926	7.5	9.37126	7.5	4.32161	7.5	5.47937	36.25	1.36315	7.5	4.62266	7.5	2.1971	15	2.69685
16.5	4.63801	16.5	3.36614	16.5	4.58739	16.5	4.60549	16.5	4.66123	16.5	5.49259	49.5	2.68285	16.5	12.6642	16.5	9.64725	16.5	5.42668	16.5	5.54615	16.5	5.49616	16.5	3.55771	16.5	2.45291	16.5	5.82807	16.5	4.39146	165	4.18825	82.5	5.12149	8.25	9.6242	8.25	5.95664	8.25	6.31483	39.875	1.1657	8.25	4.64232	8.25	2.21462	16.5	3.90212
18	5.48946	18	3.26252	18	4.88904	18	4.66325	18	4.16059	18	4.616	54	3.17485	18	13.76	18	9.56771	18	6.13803	18	5.88919	18	4.20407	18	5.56245	18	2.76441	18	6.54387	18	5.24088	180	3.99898	90	4.5752	9	9.58117	9	5.41718	9	5.35181	43.5	1.34356	9	4.7616	9	3.26718	18	3.47407
19.5	3.5495	19.5	3.35681	19.5	4.49956	19.5	4.78006	19.5	4.22561	19.5	4.75861	58.5	3.36173	19.5	12.005	19.5	8.7242	19.5	5.01416	19.5	6.13149	19.5	4.7063	19.5	6.22212	19.5	2.89168	19.5	6.69604	19.5	4.57223	195	3.84313	97.5	5.07339	9.75	6.21891	9.75	4.6901	9.75	6.56635	47.125	0.977783	9.75	4.30304	9.75	3.78646	19.5	3.08542
21	4.51808	21	3.23161	21	3.96461	21	4.04358	21	4.14776	21	4.77701	63	3.38307	21	12.1652	21	12.9344	21	4.57004	21	6.54002	21	4.95795	21	5.02395	21	2.35621	21	6.57633	21	4.94861	210	4.33581	105	3.99998	10.5	7.759	10.5	4.45827	10.5	7.1414	50.75	0.996438	10.5	5.0647	10.5	2.48167	21	3.563
22.5	4.35337	22.5	3.96942	22.5	4.3307	22.5	4.2444	22.5	4.47858	22.5	4.52579	67.5	2.46849	22.5	11.1674	22.5	12.8546	22.5	4.94775	22.5	7.40962	22.5	4.90996	22.5	4.04974	22.5	3.2223	22.5	6.12251	22.5	5.16543	225	4.43267	112.5	4.37129	11.25	7.27663	11.25	4.41069	11.25	5.91687	54.375	0	11.25	4.74607	11.25	2.39672	22.5	4.09686
24	4.18677	24	3.02946	24	4.95608	24	4.25793	24	4.0289	24	4.7501	72	3.00175	24	12.6	24	9.10719	24	4.69877	24	6.2906	24	5.24151	24	4.85571	24	2.33931	24	5.28549	24	4.54741	240	3.89461	120	4.96894	12	7.87302	12	3.25995	12	6.30692			12	4.68271	12	2.61405	24	3.9659
25.5	4.55839	25.5	2.5148	25.5	4.40767	25.5	4.20787	25.5	4.03007	25.5	4.89887	76.5	1.1444	25.5	10.8438	25.5	12.2495	25.5	5.33223	25.5	6.17727	25.5	6.32112	25.5	2.85184	25.5	2.78349	25.5	6.5715	25.5	5.18783	255	4.46455	127.5	4.0581	12.75	8.06047	12.75	3.37017	12.75	7.0475			12.75	5.27104	12.75	1.98843	25.5	3.82557
27	3.85061	27	3.03709	27	4.2648	27	3.97464	27	4.18436	27	4.84029	81	2.69503	27	11.8693	27	9.82493	27	4.604	27	6.56354	27	4.14576	27	4.15977	27	2.63427	27	7.64125	27	4.56725	270	4.44138	135	4.67751	13.5	8.12545	13.5	2.69674	13.5	6.46026			13.5	4.27579	13.5	2.827	27	4.27338
28.5	3.40869	28.5	3.17746	28.5	4.62907	28.5	4.56793	28.5	3.86001	28.5	5.14932	85.5	0.691364	28.5	11.1973	28.5	10.605	28.5	5.21579	28.5	7.40345	28.5	4.03882	28.5	3.3877	28.5	2.79408	28.5	6.63434	28.5	5.16245	285	3.40009	142.5	2.72343	14.25	7.95997	14.25	3.02754	14.25	6.03971			14.25	4.97156	14.25	3.1812	28.5	4.61448
30	3.26497	30	3.26333	30	4.51169	30	4.06644	30	4.01405	30	4.62149	90	2.76609	30	10.8479	30	9.4387	30	4.91232	30	7.53014	30	3.69164	30	4.77035	30	3.4899	30	6.4973	30	4.98414	300	3.32861	150	3.5338	15	7.66252	15	3.53189	15	6.47536			15	4.96278	15	2.39223	30	4.31377
31.5	3.54763	31.5	3.46904	31.5	4.80458	31.5	3.66014	31.5	3.73576	31.5	4.98547	94.5	1.15339	31.5	10.3092	31.5	9.2425	31.5	4.66273	31.5	6.78818	31.5	3.80226	31.5	2.66943	31.5	2.30743	31.5	8.30758	31.5	4.68342	315	4.10542	157.5	3.77632	15.75	6.70115	15.75	2.96927	15.75	6.31516			15.75	4.4735	15.75	2.34709	31.5	4.08376
33	4.30822	33	3.12106	33	5.02262	33	4.68828	33	3.65558	33	5.34206	99	2.51968	33	0	33	11.9395	33	4.82197	33	5.37435	33	4.7235	33	4.65219	33	2.80952	33	7.76997	33	5.05036	330	3.4649	165	3.78891	16.5	8.44894	16.5	2.72401	16.5	6.94571			16.5	5.7325	16.5	2.9883	33	4.84451
34.5	4.08073	34.5	3.028	34.5	5.19777	34.5	4.33876	34.5	3.86178	34.5	4.77833	103.5	2.67583			34.5	11.0836	34.5	4.83515	34.5	6.83495	34.5	4.36655	34.5	2.92246	34.5	2.30178	34.5	7.74191	34.5	4.7199	345	3.32653	172.5	3.67123	17.25	4.12848	17.25	3.30703	17.25	6.35574			17.25	5.01792	17.25	2.43379	36	4.4021
36	4.61073	36	2.69838	36	5.49623	36	4.38881	36	4.03968	36	5.12303	108	2.88826			36	10.1552	36	4.28276	36	6.04254	36	3.49094	36	4.12771	36	2.74957	36	6.7533	36	4.05408	360	3.60992	180	3.05754	18	7.19425	18	2.8684	18	6.83375			18	4.71832	18	2.80077	39	3.62015
37.5	3.59391	37.5	3.35502	37.5	5.0027	37.5	4.60348	37.5	4.34382	37.5	5.27275	112.5	2.15232			37.5	8.90538	37.5	4.26367	37.5	7.0345	37.5	4.24454	37.5	4.26906	37.5	4.04909	37.5	7.28995	37.5	5.09716	375	4.37145	187.5	3.45402	18.75	6.9913	18.75	2.85529	18.75	6.93998			18.75	4.91642	18.75	2.72785	40.5	3.26101
39	3.84457	39	3.45606	39	4.92884	39	4.96268	39	4.25814	39	4.98349	117	2.18011			39	9.47989	39	4.14377	39	7.22273	39	5.51653	39	4.84701	39	2.31434	39	5.67764	39	4.0284	390	3.66792	195	3.47556	19.5	6.89692	19.5	3.37898	19.5	6.84989			19.5	5.15306	19.5	2.54931	42	3.35021
40.5	4.74686	40.5	3.14965	40.5	5.65553	40.5	4.26859	40.5	3.97845	40.5	4.66194	121.5	3.40882			40.5	10.1304	40.5	4.00516	40.5	7.21231	40.5	5.24935	40.5	5.06091	40.5	2.59516	40.5	7.5785	40.5	4.56602	405	4.35701	202.5	3.3046	20.25	6.96073	20.25	3.00072	20.25	7.26758			20.25	5.19393	20.25	2.63878	43.5	4.30493
42	4.18372	42	2.63008	42	6.05532	42	3.72422	42	4.01389	42	4.77085	126	3.18635			42	9.87654	42	4.73717	42	7.21439	42	5.92676	42	5.49205	42	1.94124	42	6.69427	42	4.70646	420	3.74603	210	3.80104	21	6.92303	21	2.74797	21	6.36103			21	4.65908	21	2.8097	45	4.09346
43.5	4.92576	43.5	3.32653	43.5	5.60588	43.5	3.93264	43.5	3.69535	43.5	5.19259	130.5	3.27541			43.5	10.3791	43.5	5.08028	43.5	6.66177	43.5	5.85586	43.5	5.79515	43.5	2.59883	43.5	3.91099	43.5	4.20271	421.5	4.17	217.5	4.14088	21.75	7.07861	21.75	3.28024	21.75	5.37152			21.75	4.97627	21.75	2.67345	46.5	4.35685
45	3.71678	45	2.28936	45	5.7012	45	4.08497	45	4.24855	45	5.17979	135	2.59165			45	8.98465	45	4.67821	45	6.5828	45	4.81443	45	5.53267	45	2.74107	45	6.26893	45	4.31887	423	4.44	225	4.86329	22.5	6.79634	22.5	2.18054	22.5	5.67158			22.5	4.93062	22.5	2.63963	48	3.63923
46.5	4.21995	46.5	2.70485	46.5	5.96813	46.5	4.11768	46.5	3.54657	46.5	5.0605	139.5	2.75206			46.5	11.0958	46.5	4.74286	46.5	6.86481	46.5	3.16893	46.5	5.18499	46.5	1.60898	46.5	5.19488	46.5	4.9564	424.5	4.6662	232.5	3.23822	23.25	9.4266	23.25	0	23.25	6.38366			23.25	5.7571	23.25	2.61718	49.5	3.92838
48	3.22065	48	2.377	48	5.77538	48	4.00982	48	3.80712	48	4.85022	144	3.22824			48	9.69172	48	4.94059	48	5.7331	48	5.76409	48	5.07167	48	2.69935	48	6.77272	48	4.14044	426	0	240	3.55356	24	8.93232			24	6.77894			24	5.15772	24	3.05874	51	3.00587
49.5	5.4524	49.5	2.7577	49.5	6.10013	49.5	3.95335	49.5	3.67409	49.5	4.51952	148.5	3.97417			49.5	10.6281	49.5	4.78693	49.5	6.08453	49.5	5.4884	49.5	4.97896	49.5	2.05522	49.5	5.72682	49.5	2.32701			247.5	3.78266	24.75	7.65154			24.75	6.39343			24.75	5.27295	24.75	2.81585	52.5	3.82035
51	5.75514	51	2.23078	51	5.70292	51	3.71278	51	3.43448	51	3.23215	153	2.49452			51	9.82075	51	5.42153	51	6.75599	51	5.68375	51	5.30296	51	3.38188	51	6.19351	51	5.02104			255	3.16007	25.5	7.52677			25.5	6.82205			25.5	5.28624	25.5	2.73526	54	3.60119
52.5	4.23165	52.5	0	52.5	5.48934	52.5	3.58089	52.5	4.3042	52.5	3.90845	157.5	2.49489			52.5	8.66833	52.5	4.9835	52.5	6.85456	52.5	5.30706	52.5	3.14687	52.5	2.05282	52.5	6.45718	52.5	5.25797			262.5	3.01235	26.25	8.51416			26.25	6.2181			26.25	5.50148	26.25	3.30069	57	4.05602
54	3.81739			54	5.66948	54	4.00619	54	3.78873	54	3.25827	162	2.0483			54	0	54	5.35622	54	6.21594	54	3.18128	54	4.86327	54	2.0578	54	5.04818	54	5.15425			270	2.96192	27	8.89562			27	6.47875			27	5.40518	27	3.15733	58.5	4.58868
55.5	3.25931			55.5	5.59815	55.5	3.98452	55.5	4.19924	55.5	0	163.5	0					55.5	5.26803	55.5	6.59674	55.5	5.55042	55.5	3.87108	55.5	2.11581	55.5	4.87769	55.5	5.32206			273	3.77603	27.75	7.94161			27.75	6.44482			27.75	5.07927	27.75	2.23366	60	4.19234
57	4.75065			57	5.91764	57	3.47165	57	4.60488									57	4.33042	57	7.62174	57	5.67628	57	5.02854	57	2.46036	57	6.59585	57	4.4121			274.5	0	28.5	7.88903			28.5	6.44631			28.5	4.91691	28.5	3.12755	61.5	3.99861
58.5	4.0808			58.5	5.74698	58.5	3.27223	58.5	3.78381									58.5	4.01154	58.5	6.26332	58.5	5.70755	58.5	5.10731	58.5	1.88287	58.5	6.79514	58.5	5.10703					29.25	6.67681			29.25	6.0636			29.25	4.2544	29.25	2.33568	63	2.55259
60	3.69991			60	5.98376	60	3.46843	60	3.593									60	4.39067	60	8.64481	60	5.62602	60	5.02623	60	1.86305	60	6.26057	60	3.76656					30	8.08657			30	6.62787			30	3.49633	30	2.51678	64.5	3.12283
61.5	2.34519			61.5	5.71092	61.5	4.03219	61.5	3.53499									61.5	4.40486	61.5	7.27672	61.5	6.53248	61.5	3.43491	61.5	1.76833	61.5	5.78337	61.5	3.84188					30.75	8.14922			30.75	6.49349			30.75	5.45386	30.75	3.15394	66	4.01641
63	3.75779			63	4.14962	63	3.79897	63	4.05165									63	4.95917	63	8.58678	63	3.76179	63	5.33779	63	2.18294	63	5.58246	63	5.22479					31.5	7.55637			31.5	5.8358			31.5	5.42827	31.5	2.98638	67.5	3.78727
64.5	2.47098			64.5	5.84293	64.5	3.67317	64.5	4.03128									64.5	4.92983	64.5	7.39865	64.5	7.03904	64.5	4.32856	64.5	2.32899	64.5	5.15031	64.5	4.98428					32.25	8.3457			32.25	7.09199			32.25	5.81487	32.25	2.37343	72	2.6748
66	2.99156			66	5.64841	66	3.49021	66	4.29949									66	5.09738	66	7.20951	66	7.05179	66	4.84211	66	2.21754	66	5.86154	66	4.23093					33	7.23748			33	6.54975			33	5.82826	33	2.52299	73.5	2.82311
67.5	3.18161			67.5	5.96228	67.5	2.94269	67.5	3.86219									67.5	4.98996	67.5	6.81851	67.5	6.51779	67.5	3.32621	67.5	1.81208	67.5	6.71381	67.5	4.50175					33.75	6.92137			33.75	5.10211			33.75	5.30332	33.75	1.91066	75	2.62689
69	2.81759			69	4.98626	69	3.72744	69	4.00478									69	4.47737	69	7.41348	69	5.72918	69	4.46625	69	1.92243	69	5.73236	69	5.01549					34.5	6.38475			34.5	6.55534			34.5	5.00021	34.5	2.25341	76.5	3.0703
70.5	3.14292			70.5	5.17123	70.5	3.88555	70.5	3.76994									70.5	4.36571	70.5	7.25735	70.5	3.78628	70.5	4.88597	70.5	2.74409	70.5	5.94212	70.5	4.25224					35.25	0			35.25	6.43717			35.25	5.9093	35.25	0	78	2.76474
72	2.52623			72	5.60892	72	3.85962	72	3.98544									72	4.67551	72	7.5981	72	4.07315	72	3.16029	72	2.09471	72	5.90975	72	3.54645									36	5.7897			36	5.09535			79.5	3.78352
73.5	4.30121			73.5	4.70657	75	2.96003	73.5	3.44566									73.5	4.93859	73.5	6.28965	73.5	5.58935	73.5	4.74166	73.5	2.62977	73.5	6.38764	73.5	2.60086									36.75	6.30948			36.75	5.66369			82.5	2.95528
75	0			75	5.81974	76.5	3.80886	75	3.90677									75	4.27851	75	6.67857	75	6.2398	75	4.03482	75	2.12766	75	6.61018	75	1.89507									37.5	6.07413			37.5	5.4878			84	2.82682
				76.5	4.96079	78	3.75416	76.5	3.98226									76.5	3.88753	76.5	6.86199	76.5	5.84815	76.5	4.85659	76.5	3.9502	76.5	5.84588	76.5	2.35463									38.25	6.24826			38.25	5.14292			85.5	2.63133
				78	4.49205	79.5	3.45849	78	3.81421									78	4.03012	78	7.3882	78	5.55547	78	3.1199	78	3.86229	78	5.3454	78	0									39	6.40914			39	5.23986			87	2.19049
				79.5	4.99	81	3.68966	79.5	4.21247									79.5	4.1975	79.5	6.78247	79.5	4.00797	79.5	3.97797	79.5	2.25787	79.5	5.65789											39.75	0			39.75	5.62623			88.5	1.92508
				81	5.76	82.5	3.09513	81	4.0529									81	4.27879	81	6.3824	81	5.97745	81	3.7301	81	2.03167	81	4.06187															40.5	5.45043			90	0
				82.5	4.71	84	3.83825	82.5	4.24543									82.5	4.35008	82.5	7.09396	82.5	6.17982	82.5	4.25413	82.5	4.18096	82.5	5.01377															41.25	4.88264
				84	4.35	85.5	3.9844	84	4.06985									84	5.07156	84	7.57517	84	5.16355	84	3.023	84	2.85145	84	5.60671															42	5.64013
				85.5	0	87	3.23715	85.5	3.49711									85.5	3.93531	85.5	7.17765	85.5	6.40448	85.5	5.10067	85.5	3.68032	85.5	6.64012															42.75	4.90648
						88.5	3.88446	87	3.6674									87	5.15322	87	7.22719	87	4.863	87	3.15986	87	1.77438	87	6.40122															43.5	5.2779
						90	3.1906	88.5	3.98976									88.5	5.07015	88.5	6.89994	88.5	5.50486	88.5	3.78079	88.5	4.8441	88.5	5.94514															44.25	5.17702
						91.5	3.52574	90	3.45927									90	4.70995	90	7.15738	90	5.23193	90	4.04928	90	2.87066	90	4.79547															45	5.67293
						93	3.78134	91.5	4.364									91.5	4.92855	91.5	7.03195	91.5	4.7281	91.5	3.88197	91.5	2.43556	91.5	3.68268															45.75	5.69482
						94.5	4.01158	93	3.69035									93	5.41537	93	7.58324	93	5.26326	93	3.31352	93	2.32275	93	2.81053															46.5	5.39494
						96	3.95618	94.5	3.54824									94.5	5.13699	94.5	6.41358	94.5	5.34413	94.5	4.25184	94.5	4.28116	94.5	5.71539															47.25	5.34158
						97.5	3.97383	96	3.83825									96	4.83315	96	6.4546	96	5.29964	96	4.38474	96	4.03063	96	5.80013															48	5.61191
						99	3.07842	97.5	3.69482									97.5	3.30385	97.5	7.10174	97.5	5.2507	97.5	3.49786	97.5	3.33946	97.5	5.78084															48.75	4.90836
						100.5	3.24227	99	3.51491									99	4.81957	99	6.59745	99	5.51294	99	4.03018	99	2.49484	99	4.79326															49.5	5.15796
						102	4.15725	100.5	3.58271									100.5	4.40035	100.5	6.04876	100.5	6.28517	100.5	4.6889	100.5	2.60786	100.5	5.22812															50.25	5.30897
						103.5	3.57531	102	3.46128									102	4.26206	102	6.10807	102	5.46881	102	4.50569	102	3.16805	102	6.24088															51	5.46981
						106.5	2.87888	103.5	3.54905									103.5	4.56601	103.5	6.38595	103.5	5.64629	103.5	3.67717	103.5	3.30304	103.5	5.59837															51.75	4.95403
						108	3.77333	105	4.15667									105	4.82329	105	5.33805	105	5.77902	105	4.809	105	2.41534	105	4.5244															52.5	4.69129
						109.5	4.04383	106.5	3.40611									106.5	3.92498	106.5	6.40891	106.5	6.46449	106.5	4.21441	106.5	3.74733	106.5	5.12908															53.25	4.48195
						111	3.75934	108	3.62047									108	3.76642	108	6.07458	108	5.21567	108	4.35964	108	3.21512	108	4.97138															54	4.96271
						114	3.71314	109.5	4.08376									109.5	4.73599	109.5	5.87958	109.5	6.329	109.5	4.43286	109.5	3.77798	109.5	6.95145															54.75	5.26429
						115.5	3.10029	111	3.30099									111	4.21107	111	6.32884	111	5.9253	111	4.15913	111	3.76102	111	6.31954															55.5	4.33802
						117	3.77704	112.5	3.59216									112.5	4.86817	112.5	6.12991	112.5	6.23762	112.5	3.37547	112.5	4.81987	112.5	6.14865															56.25	5.80476
						118.5	4.283	114	3.16468									114	5.08794	114	5.53092	114	6.06356	114	4.31049	114	3.12565	114	5.80918															57	4.70316
						120	3.7809	115.5	3.68879									115.5	4.39579	115.5	6.53237	115.5	5.84318	115.5	4.82019	115.5	3.23323	115.5	5.35213															57.75	4.40805
						126	4.25218	117	5.23365									117	4.84077	117	6.24354	117	5.67535	117	4.15769	117	4.66395	117	3.80602															58.5	4.59389
						127.5	4.33906	118.5	3.60005									118.5	4.6336	118.5	5.6869	118.5	6.3484	118.5	4.07072	118.5	1.68194	118.5	4.96655															59.25	4.66856
						129	4.09221	120	3.27208									120	4.5286	120	5.67999	120	6.16074	120	4.72681	120	4.57943	120	5.816															60	4.67932
						130.5	3.62633	121.5	3.56106									121.5	3.9496	121.5	6.78531	121.5	5.54582	121.5	4.67708	121.5	2.69927	121.5	5.38833															60.75	4.65727
						132	3.25971	123	3.94669									123	4.58136	123	5.73556	123	6.56843	123	4.33847	123	2.14335	123	5.27596															61.5	4.29734
						133.5	3.70147	124.5	3.14524									124.5	4.51625	124.5	5.08856	124.5	6.25594	124.5	3.09093	124.5	4.31873	124.5	5.36803															62.25	3.63898
						135	3.26463	126	3.06342									126	4.70824	126	4.84489	126	5.70785	126	4.17919	126	2.55975	126	5.82104															63	4.07415
						136.5	3.73307	127.5	3.92664									127.5	4.81395	127.5	5.13237	127.5	5.69337	127.5	3.10863	127.5	3.77613	127.5	4.43954															63.75	4.12978
						138	3.39785	129	3.44515									129	4.20609	129	6.0421	129	6.94483	129	4.46345	129	2.58777	129	4.7287															64.5	3.73567
						139.5	2.91633	130.5	4.40374									130.5	5.24954	130.5	5.7628	130.5	5.74682	130.5	4.04333	130.5	2.79966	130.5	4.64553															65.25	4.37045
						141	3.54849	132	3.2957									132	4.99119	132	6.80827	132	5.10963	132	4.8738	132	1.87214	132	5.00987															66	3.55031
						142.5	3.44144	133.5	3.00438									133.5	4.64759	133.5	6.24187	133.5	4.8669	133.5	5.27827	133.5	1.78888	133.5	5.25992															66.75	4.5224
						144	3.73407	135	3.23561									135	4.75339	135	6.25078	135	5.16009	135	4.29775	135	2.15085	135	5.446															67.5	4.78117
						147	3.09356	136.5	3.40122									136.5	4.03113	136.5	6.89187	136.5	5.85035	136.5	5.05397	136.5	1.9379	136.5	5.64483															68.25	4.28645
						148.5	3.54232	138	3.25723									138	4.80148	138	6.3508	138	5.10846	138	2.91829	138	2.94592	138	4.25004															69	3.15003
						151.5	3.45357	139.5	4.29662									139.5	4.78976	139.5	6.44271	139.5	6.9114	139.5	4.0244	139.5	2.14003	139.5	4.47645															69.75	3.72103
						153	2.89748	141	2.94985									141	4.9023	141	7.22066	141	5.57594	141	4.29023	141	2.07206	141	4.48743															70.5	3.40623
						154.5	3.64986	142.5	4.00497									142.5	5.32127	142.5	6.26696	142.5	6.11879	142.5	4.0182	142.5	2.11713	142.5	3.85294															71.25	3.5167
						156	3.70115	144	2.79455									144	5.14866	144	6.58276	144	5.47472	144	3.63475	144	2.01215	144	5.12098															72	3.31055
						157.5	3.71901	145.5	3.19965									145.5	5.30572	145.5	6.70226	145.5	6.16091	145.5	4.65819	145.5	1.65571	145.5	5.49427															72.75	4.19734
						159	3.94623	147	3.01399									147	4.55891	147	6.26587	147	4.85927	147	4.42761	147	2.06582	147	5.03168															73.5	3.44753
						160.5	3.49043	151.5	2.40811									148.5	4.78063	148.5	5.96631	148.5	5.64616	148.5	5.43321	148.5	1.83642	148.5	5.30826															74.25	3.83005
						163.5	3.26377	153	2.96808									150	4.07655	150	6.00285	150	6.62582	150	4.42254	150	2.84651	150	4.35649															75	5.1069
						165	3.84544	154.5	3.14925									151.5	4.20092	151.5	6.63356	151.5	6.03281	151.5	4.6028	151.5	2.17253	151.5	5.55246															75.75	3.9553
						171	3.77148	159	3.45872									153	4.7955	153	6.93353	153	5.77456	153	4.35615	153	2.20207	153	6.07617															76.5	4.00291
						172.5	0	160.5	3.39914									154.5	4.99888	154.5	5.11497	154.5	6.20185	154.5	4.20306	154.5	2.95135	154.5	5.26359															77.25	3.91585
								162	2.63119									156	4.50742	156	6.01379	156	6.81517	156	4.29484	156	2.12244	156	5.52558															78	4.72691
								163.5	2.66546									157.5	5.45264	157.5	6.5477	157.5	6.11142	157.5	3.99624	157.5	1.71926	157.5	2.85053															78.75	3.68325
								165	2.66679									159	4.30644	159	6.81322	159	5.73323	159	4.09508	159	2.01572	159	3.35166															79.5	3.5577
								166.5	2.47933									160.5	5.4337	160.5	6.26334	160.5	5.6551	160.5	4.30376	160.5	2.72584	160.5	5.55052															80.25	3.41373
								168	2.27108									162	4.69672	162	6.92853	162	6.63733	162	4.66476	162	1.53638	162	4.10941															81	4.04227
								169.5	2.99059									163.5	4.82833	163.5	6.31771	163.5	7.55636	163.5	4.41458	163.5	2.01178	163.5	5.55724															81.75	3.82228
								171	2.64034									165	5.13636	165	6.0333	165	5.90744	165	4.59521	165	2.13951	165	4.76959															82.5	3.56684
								172.5	2.4457									166.5	4.36206	166.5	6.25246	166.5	6.23871	166.5	4.63455	166.5	2.49199	166.5	5.77365															83.25	4.22432
								174	2.54064									168	4.93035	168	7.48572	168	6.62772	168	4.70147	168	2.41854	168	4.81571															84	3.78292
								175.5	0									169.5	4.72003	169.5	6.51477	169.5	5.92354	169.5	4.80451	169.5	2.30937	169.5	5.36092															84.75	4.04741
																		171	4.55567	171	5.90072	171	5.75033	171	4.45737	171	1.5757	171	4.40603															85.5	3.65584
																		172.5	5.0469	172.5	6.57161	172.5	6.71713	172.5	4.94592	172.5	2.3792	172.5	5.33775															86.25	4.00568
																		174	4.73685	174	5.80282	174	5.653	174	4.84397	174	2.51275	174	6.75044															87	3.02957
																		175.5	4.76064	175.5	7.35268	175.5	6.04476	175.5	4.56673	175.5	2.39078	175.5	5.4041															87.75	4.42828
																		177	4.41661	177	6.71034	177	5.83029	177	5.06934	177	2.67595	177	5.73118															88.5	4.18715
																		178.5	4.42591	178.5	7.05056	178.5	6.02686	178.5	4.8573	178.5	3.24082	178.5	6.80887															89.25	3.02666
																		180	4.56369	180	7.0947	180	5.63845	180	4.36978	180	2.3301	180	5.28633															90	3.55124
																		181.5	4.35796	181.5	6.25729	181.5	6.22996	181.5	4.52386	181.5	2.62266	181.5	5.40856															90.75	3.69264
																		183	4.54494	183	6.12863	183	5.72818	183	3.43573	183	2.13009	183	4.61775															91.5	3.50491
																		184.5	4.22605	184.5	6.21302	184.5	5.95254	184.5	4.07655	184.5	2.53174	184.5	4.84922															92.25	2.96782
																		186	4.34797	186	6.28175	186	6.09238	186	4.05566	186	2.96177	186	5.35311															93	3.24569
																		187.5	4.58269	187.5	7.11157	187.5	5.37913	187.5	4.45242	187.5	2.74534	187.5	3.35582															93.75	3.64972
																		189	4.39005	189	7.10104	189	5.63286	189	4.40733	189	3.34551	189	5.97119															94.5	3.51882
																		190.5	4.31281	190.5	7.24041	190.5	6.2978	190.5	4.76856	190.5	2.02855	190.5	5.97625															95.25	3.71378
																		192	4.72442	192	6.18032	192	5.55878	192	3.69467	192	2.47082	192	5.3122															96	3.45077
																		193.5	5.13601	193.5	5.72835	193.5	6.49324	193.5	4.20123	193.5	3.32204	193.5	4.79948															96.75	3.48273
																		195	4.61181	195	6.55927	195	6.6874	195	4.96743	195	2.32177	195	5.28212															97.5	2.89652
																		196.5	4.63794	196.5	6.78532	196.5	5.85889	196.5	4.20564	196.5	2.46739	196.5	5.67281															98.25	3.10597
																		198	4.52842	198	6.37475	198	5.69673	198	4.17115	198	2.40943	198	4.98543															99	3.02614
																		199.5	4.03266	199.5	6.54241	199.5	6.78085	199.5	5.46518	199.5	2.69756	199.5	6.83445															99.75	3.25614
																		201	5.1557	201	6.56781	201	6.2727	201	4.50051	201	2.35894	201	5.2411															100.5	3.00026
																		202.5	5.43748	202.5	6.66622	202.5	5.39624	202.5	4.19763	202.5	2.92492	202.5	4.80873															101.25	3.81793
																		204	4.81767	204	5.79944	204	6.2318	204	5.65349	204	3.24377	204	4.98748															102	3.74754
																		205.5	5.35147	205.5	6.29611	205.5	6.01527	205.5	4.39145	205.5	1.88024	205.5	6.5973															102.75	3.25357
																		207	4.89124	207	6.6984	207	5.90532	207	4.40709	207	2.61791	207	4.71145															103.5	3.36757
																		208.5	4.94752	208.5	6.23267	208.5	6.10675	208.5	4.38527	208.5	2.64501	208.5	5.83851															104.25	3.03954
																		210	3.75304	210	6.59692	210	5.45908	210	4.36518	210	2.52764	210	4.70726															105	3.81655
																		211.5	4.76275	211.5	6.93588	211.5	5.46413	211.5	5.18099	211.5	3.14768	211.5	5.10391															105.75	2.94501
																		213	4.62549	213	6.81048	213	4.93976	213	4.42215	213	4.59369	213	6.20542															106.5	3.07839
																		214.5	5.09776	214.5	7.31678	214.5	4.53869	214.5	4.61292	214.5	3.63783	214.5	6.58601															107.25	2.89889
																		216	5.00338	216	7.39932	216	5.11923	216	5.23561	216	2.33527	216	6.37524															108	3.31977
																		217.5	4.52663	217.5	7.64401	217.5	4.9846	217.5	4.22795	217.5	2.42825	217.5	6.39134															108.75	3.15363
																		219	4.48787	219	6.74184	219	5.38626	219	4.02711	219	1.87367	219	5.86726															109.5	3.7035
																		220.5	4.70622	220.5	6.73534	220.5	5.94362	220.5	4.31778	220.5	2.70184	220.5	5.36262															110.25	2.79474
																		222	4.6217	222	7.0647	222	5.74795	222	4.30978	222	2.87326	222	6.04039															111	3.16598
																		223.5	5.90066	223.5	6.28158	223.5	5.74556	223.5	4.41887	223.5	2.25029	223.5	4.41057															111.75	3.00721
																		225	4.94818	225	6.82608	225	5.58125	225	4.14411	225	2.08572	225	3.88056															112.5	2.98769
																		226.5	5.25632	226.5	7.0078	226.5	5.29818	226.5	4.776	226.5	2.0451	226.5	5.37708															113.25	3.88547
																		228	4.82419	228	6.70984	228	5.94679	228	4.8496	228	2.21466	228	5.71754															114	2.77582
																		229.5	4.25743	229.5	8.34554	229.5	5.33235	229.5	2.95063	229.5	2.87653	229.5	5.40395															114.75	3.01684
																		231	5.2527	231	6.21321	231	6.23812	231	4.3756	231	2.99225	231	5.6144															115.5	3.98083
																		232.5	4.96397	232.5	5.90755	232.5	6.31067	232.5	4.83226	232.5	2.87579	232.5	5.45436															116.25	3.45382
																		234	4.76903	234	5.93636	234	5.75008	234	4.63774	234	2.21913	234	5.58722															117	3.19324
																		235.5	4.46332	235.5	5.11221	235.5	6.98937	235.5	4.56262	235.5	2.669	235.5	5.9478															117.75	3.13742
																		237	4.42087	237	6.36952	237	5.94055	237	4.67604	237	3.35468	237	4.74116															118.5	2.95493
																		238.5	4.52136	238.5	6.33307	238.5	5.41902	238.5	4.68042	238.5	1.95024	238.5	5.04114															119.25	3.36948
																		240	4.29734	240	6.33349	240	5.0459	240	5.83037	240	5.34826	240	6.32948															120	3.06742
																		241.5	5.50406	241.5	6.42173	241.5	5.73989	241.5	4.30803	241.5	2.52394	241.5	6.80334															120.75	3.80509
																		243	4.54002	243	6.46225	243	5.79414	243	5.29799	243	2.41984	243	5.01902															121.5	3.37625
																		244.5	5.28113	244.5	6.77572	244.5	5.67137	244.5	4.98605	244.5	2.08386	244.5	5.80158															122.25	2.99095
																		246	4.90732	246	6.33654	246	5.9099	246	4.60306	246	1.51347	246	5.62464															123	2.59053
																		247.5	4.85883	247.5	6.69708	247.5	6.32899	247.5	5.00333	247.5	3.27146	247.5	5.87776															123.75	3.28988
																		249	4.68744	249	6.95121	249	6.14679	249	4.4854	249	3.26408	249	5.7315															124.5	2.91661
																		250.5	5.56759	250.5	5.70919	250.5	6.93209	250.5	4.37939	250.5	3.25175	250.5	4.41016															125.25	3.18498
																		252	5.55348	252	7.0404	252	5.65619	252	3.52979	252	4.4989	252	5.2951															126	3.4316
																		253.5	5.17609	253.5	6.31179	253.5	5.45661	253.5	4.56047	253.5	2.52809	253.5	5.28355															126.75	3.31471
																		255	4.43338	255	5.13404	255	6.38482	255	4.51629	255	1.64862	255	5.65116															127.5	3.85276
																		256.5	4.99129	256.5	7.17877	256.5	5.92375	256.5	4.35245	256.5	2.25337	256.5	5.41561															128.25	3.69193
																		258	4.6689	258	6.79044	258	6.21209	258	4.58759	258	5.31217	258	4.95841															129	3.0572
																		259.5	5.10077	259.5	5.44167	259.5	5.98907	259.5	4.57822	259.5	2.81045	259.5	6.33995															129.75	3.26634
																		261	4.79936	261	6.51109	261	5.92252	261	5.2836	261	1.74457	261	5.24788															130.5	2.93644
																		262.5	4.30334	262.5	6.09505	262.5	6.09573	262.5	4.68645	262.5	2.00747	262.5	6.10272															131.25	3.3495
																		264	4.56189	264	6.5845	264	6.09914	264	5.69927	264	2.18206	264	5.47383															132	3.63994
																		265.5	4.52244	265.5	7.30047	265.5	6.33546	265.5	4.56788	265.5	2.8153	265.5	6.21236															132.75	2.9405
																		267	4.44452	267	7.73568	267	5.45823	267	4.26757	267	4.19812	267	5.18115															133.5	2.93855
																		268.5	4.75141	268.5	6.03667	268.5	6.08885	268.5	4.3325	268.5	2.25435	268.5	5.46918															134.25	3.11986
																		270	5.03697	270	5.23856	270	5.90704	270	4.25455	270	2.43471	270	5.5963															135	3.39885
																		271.5	4.61037	271.5	5.49934	271.5	6.32715	271.5	4.28612	271.5	2.71248	271.5	4.93857															135.75	2.8842
																		273	3.56166	273	6.42272	273	5.32093	273	4.44949	273	2.52023	273	4.4465															136.5	2.8311
																		274.5	5.24426	274.5	5.79274	274.5	6.40993	274.5	4.5443	274.5	3.51629	274.5	4.42538															137.25	3.2378
																		276	6.00502	276	6.1795	276	5.47042	276	4.47527	276	2.06084	276	5.48804															138	3.24057
																		277.5	6.24778	277.5	5.03377	277.5	6.14791	277.5	5.06707	277.5	2.61495	277.5	5.37354															138.75	3.18194
																		279	6.56802	279	5.3225	279	5.81219	279	4.47653	279	3.18056	279	5.40042															139.5	3.85192
																		280.5	5.78824	280.5	5.70835	280.5	6.41363	280.5	4.59159	280.5	3.97762	280.5	5.01737															140.25	3.43755
																		282	6.55213	282	6.9659	282	5.90576	282	4.8687	282	2.99407	282	5.90088															141	3.1398
																		283.5	7.09156	283.5	6.78095	283.5	6.19813	283.5	5.0235	283.5	2.61071	283.5	4.08452															141.75	3.37586
																		285	5.26011	285	6.7175	285	5.76787	285	5.01619	285	2.36888	285	3.09743															142.5	3.37825
																		286.5	7.23112	286.5	6.87894	286.5	5.62121	286.5	4.77221	286.5	2.77094	286.5	2.8435															143.25	3.23603
																		288	6.5615	288	6.8264	288	7.0086	288	4.93356	288	3.55066	288	4.37329															144	3.06732
																		289.5	6.37646	289.5	5.95771	289.5	5.90485	289.5	5.48605	289.5	2.98268	289.5	4.55842															144.75	2.91195
																		291	3.58967	291	6.96067	291	3.0256	291	4.74154	291	3.04181	291	4.46072															145.5	3.08368
																		292.5	5.77418	292.5	6.73812	292.5	4.33272	292.5	5.09354	292.5	2.11819	292.5	5.1623															146.25	3.2188
																		294	6.26977	294	6.62138	294	5.1341	294	5.13291	294	2.52316	294	4.69116															147	3.17967
																		295.5	5.80327	295.5	6.71624	295.5	6.812	295.5	4.91139	295.5	2.15703	295.5	4.6645															147.75	2.83872
																		297	6.25748	297	4.47828	297	5.75869	297	4.76231	297	2.05552	297	4.20751															148.5	3.05326
																		298.5	4.77999	298.5	6.81031	298.5	6.3934	298.5	4.71457	298.5	4.32753	298.5	4.5074															149.25	3.39563
																		300	6.03238	300	6.27126	300	5.32645	300	4.63669	300	3.81287	300	5.05188															150	2.99538
																		301.5	6.22038	301.5	6.0692	301.5	6.04581	301.5	4.89286	301.5	2.45744	301.5	4.25471															150.75	3.50416
																		303	6.51491	303	5.28104	303	6.57013	303	5.1892	303	3.14612	303	4.62984															151.5	3.65231
																		304.5	6.40942	304.5	6.1802	304.5	5.56124	304.5	5.11028	304.5	2.71895	304.5	4.88432															152.25	3.23902
																		306	4.70497	306	6.14033	306	5.56752	306	4.79227	306	3.18505	306	3.4985															153	3.3895
																		307.5	5.7124	307.5	5.92068	307.5	5.36351	307.5	4.8481	307.5	2.4945	307.5	4.12022															153.75	3.24335
																		309	5.47346	309	4.6553	309	5.81775	309	4.91627	309	1.92306	309	5.06221															154.5	3.26627
																		310.5	4.77908	310.5	6.74317	310.5	5.51231	310.5	5.31685	310.5	2.09214	310.5	4.68275															155.25	3.52496
																		312	6.29514	312	6.49236	312	5.12174	312	4.90427	312	2.12133	312	4.20553															156	2.89638
																		313.5	5.90158	313.5	6.00964	313.5	6.28551	313.5	4.80703	313.5	3.20008	313.5	4.14865															156.75	3.52402
																		315	5.80381	315	6.32947	315	6.25387	315	4.96026	315	2.74047	315	5.1915															157.5	3.20323
																		316.5	5.19615	316.5	6.19045	316.5	5.5458	316.5	4.75333	316.5	2.91663	316.5	6.05955															158.25	2.86732
																		318	0	318	6.56396	318	5.72725	318	4.65201	318	2.14802	318	5.59293															159	0
																				319.5	6.58473	319.5	5.94931	319.5	5.0646	319.5	3.00651	319.5	4.82581
																				321	6.74161	321	6.00875	321	4.34803	321	1.97997	321	6.06491
																				322.5	6.46261	322.5	6.72042	322.5	5.20782	322.5	3.32997	322.5	5.77374
																				324	5.9186	324	5.50832	324	4.73401	324	1.80376	324	4.84124
																				325.5	6.52969	325.5	5.87416	325.5	3.5382	325.5	2.27139	325.5	5.05685
																				327	5.71969	327	4.55181	327	4.94549	327	2.16574	327	4.34171
																				328.5	5.75108	328.5	4.97461	328.5	4.67396	328.5	1.94499	328.5	4.52479
																				330	6.20792	330	4.99014	330	4.53405	330	4.08376	330	4.4467
																				331.5	6.50108	331.5	5.18653	331.5	4.269	331.5	2.39066	331.5	3.84596
																				333	6.09521	333	5.68012	333	4.65705	333	3.78408	333	4.23066
																				334.5	7.34337	334.5	4.9063	334.5	4.85703	334.5	2.25942	334.5	4.87782
																				336	6.29707	336	5.8913	336	4.33399	336	3.57755	336	4.44564
																				337.5	6.75857	337.5	5.6088	337.5	4.34911	337.5	2.18805	337.5	4.24491
																				339	5.98321	339	7.06055	339	4.64337	339	3.07612	339	4.23302
																				340.5	5.56083	340.5	5.0859	340.5	4.48385	340.5	2.22322	340.5	5.20664
																				342	6.3081	342	5.67872	342	4.38839	342	2.58601	342	4.77201
																				343.5	6.28046	343.5	6.04632	343.5	3.32498	343.5	3.26469	343.5	5.9628
																				345	6.28496	345	5.01568	345	4.59269	345	2.36622	345	5.2216
																				346.5	6.15073	346.5	6.42377	346.5	4.84877	346.5	2.53132	346.5	5.00531
																				348	5.88833	348	6.35099	348	4.43235	348	2.50594	348	4.67218
																				349.5	6.56911	349.5	5.36723	349.5	4.34665	349.5	2.1804	349.5	3.86243
																				351	6.92375	351	5.99203	351	4.41286	351	2.08847	351	3.44122
																				352.5	6.45543	352.5	5.65618	352.5	4.26531	352.5	2.04182	352.5	2.54767
																				354	7.95183	354	6.30109	354	4.13818	354	2.78981	354	2.76564
																				355.5	6.68088	355.5	5.04363	355.5	4.65946	355.5	2.71785	355.5	3.01233
																				357	7.07783	357	6.11676	357	4.21319	357	2.80758	357	2.62792
																				358.5	7.07924	358.5	5.61168	358.5	4.57562	358.5	2.37231	358.5	2.35616
																				360	6.44806	360	4.49676	360	4.69213	360	2.46715	360	2.33596
																				361.5	6.8481	361.5	5.90553	361.5	4.13207	361.5	1.69467	361.5	3.91777
																				363	7.81643	363	5.76141	363	4.81621	363	2.73567	363	2.72411
																				364.5	5.78364	364.5	7.35615	364.5	4.72783	364.5	2.2905	364.5	4.24125
																				366	0	366	6.31609	366	4.28769	366	2.45284	366	4.70191
																						367.5	6.78219	367.5	4.17115	367.5	1.76892	367.5	4.47857
																						369	6.01469	369	4.47843	369	2.1333	369	4.74682
																						370.5	5.57345	370.5	4.31488	370.5	3.29131	370.5	3.18466
																						372	6.31669	372	4.56092	372	2.92608	372	4.28298
																						373.5	6.30421	373.5	4.39102	373.5	2.88984	373.5	3.35503
																						375	6.29457	375	4.45961	375	4.12828	375	4.34877
																						376.5	6.15716	376.5	4.3914	376.5	2.67298	376.5	3.79822
																						378	5.18635	378	4.49927	378	3.36183	378	3.2451
																						379.5	5.89985	379.5	4.52403	379.5	3.27609	379.5	2.63575
																						381	6.5957	381	4.69672	381	2.47381	381	3.93113
																						382.5	4.38701	382.5	4.99582	382.5	4.04458	382.5	4.92476
																						384	6.48739	384	4.72503	384	2.32706	384	3.21366
																						385.5	4.27193	385.5	4.83628	385.5	1.93107	385.5	3.98496
																						387	4.744	387	3.97043	387	2.59481	387	4.06404
																						388.5	7.10551	388.5	4.24895	388.5	3.01204	388.5	3.9293
																						390	6.46501	390	4.32177	390	0	390	4.00214
																						391.5	6.86204	391.5	4.06917			391.5	3.93639
																						393	5.33208	393	4.57696			393	3.18438
																						394.5	5.79691	394.5	4.55318			394.5	5.17348
																						396	5.26173	396	4.43858			396	5.21349
																						397.5	5.60065	397.5	4.47303			397.5	3.808
																						399	4.59345	399	4.70302			399	3.78473
																						400.5	4.64745	400.5	4.28229			400.5	4.26163
																						402	6.0701	402	4.62918			402	4.384
																						403.5	5.04652	403.5	4.89071			403.5	3.84753
																						405	5.0916	405	4.75752			405	3.84839
																						406.5	5.13715	406.5	4.66538			406.5	4.41783
																						408	5.00696	408	4.64513			408	4.22883
																						409.5	5.84108	409.5	4.75708			409.5	4.28288
																						411	4.89927	411	4.35304			411	4.9594
																						412.5	6.20321	412.5	4.36276			412.5	4.06634
																						414	5.08307	414	4.39249			414	3.93798
																						415.5	5.13945	415.5	4.23391			415.5	5.06263
																						417	5.42128	417	4.62463			417	5.64512
																						418.5	5.61087	418.5	4.21811			418.5	5.09431
																						420	5.30336	420	4.81708			420	3.73386
																						421.5	5.26299	421.5	4.60126			421.5	4.20727
																						423	5.48805	423	4.67281			423	6.49659
																						424.5	5.7524	424.5	4.33031			424.5	5.04298
																						426	5.85042	426	4.36455			426	3.23982
																						427.5	5.27451	427.5	4.2718			427.5	4.13428
																						429	6.19797	429	4.66849			429	5.70084
																						430.5	5.86293	430.5	2.84729			430.5	4.71054
																						432	5.64068	432	4.08998			432	4.64063
																						433.5	6.42275	433.5	3.71059			433.5	6.57484
																						435	5.49987	435	4.70801			435	2.99797
																						436.5	5.89399	436.5	4.67899			436.5	2.99043
																						438	6.41721	438	4.63471			438	5.74332
																						439.5	6.21053	439.5	4.39448			439.5	4.73403
																						441	6.51472	441	4.93488			441	6.1143
																						442.5	5.21364	442.5	2.85368			442.5	3.8641
																						444	5.49786	444	4.60864			444	5.72453
																						445.5	5.63403	445.5	4.32776			445.5	6.09792
																						447	5.75216	447	4.31325			447	6.4535
																						448.5	5.34138	448.5	4.57525			448.5	4.57335
																						450	5.30862	450	4.14311			450	3.75723
																						451.5	4.83196	451.5	4.8706			451.5	4.68735
																						453	6.55844	453	4.75749			453	4.90139
																						454.5	5.19262	454.5	4.65711			454.5	5.83202
																						456	5.2265	456	4.90079			456	6.04102
																						457.5	5.61404	457.5	4.77946			457.5	5.38783
																						459	4.7904	459	4.94497			459	3.83443
																						460.5	6.22532	460.5	4.32415			460.5	6.12447
																						462	5.67144	462	3.66731			462	4.53762
																						463.5	5.87823	463.5	4.81754			463.5	3.53133
																						465	5.3452	465	4.93665			465	4.74043
																						466.5	5.46187	466.5	4.77459			466.5	4.6401
																						468	5.07519	468	3.47545			468	4.28108
																						469.5	4.90245	469.5	5.12193			469.5	5.19014
																						471	5.45812	471	4.69748			471	2.21071
																						472.5	5.27892	472.5	4.9314			472.5	4.46036
																						474	4.99767	474	3.38617			474	2.77058
																						475.5	5.85586	475.5	3.96716			475.5	3.78987
																						477	4.94021	477	3.82298			477	2.99846
																						478.5	4.45156	478.5	4.15899			478.5	4.0125
																						480	7.03587	480	4.44549			480	3.1188
																						481.5	5.95538	481.5	5.35151			481.5	2.08879
																						483	6.08149	483	5.03693			483	3.95429
																						484.5	4.8031	484.5	5.06553			484.5	4.12372
																						486	5.84946	486	5.05409			486	2.41524
																						487.5	4.64324	487.5	5.41145			487.5	3.89116
																						489	4.87924	489	5.83844			489	4.24806
																						490.5	5.86032	490.5	5.38067			490.5	2.56111
																						492	5.56509	492	3.67749			492	3.47045
																						493.5	4.88741	493.5	5.31035			493.5	2.78476
																						495	5.25544	495	3.59584			495	4.39482
																						496.5	6.72282	496.5	5.28615			496.5	4.63931
																						498	5.33942	498	5.87743			498	2.86417
																						499.5	5.72791	499.5	5.1523			499.5	2.80899
																						501	5.40417	501	6.02453			501	2.60756
																						502.5	6.53996	502.5	4.76422			502.5	4.34433
																						504	6.17304	504	3.77613			504	4.76226
																						505.5	6.2192	505.5	3.8173			505.5	5.54815
																						507	5.68059	507	3.35825			507	4.63462
																						508.5	5.30941	508.5	4.46618			508.5	5.42928
																						510	5.20998	510	5.18268			510	4.74337
																						511.5	6.07504	511.5	5.28606			511.5	4.23048
																						513	6.08355	513	5.41976			513	5.48728
																						514.5	4.86993	514.5	4.66038			514.5	4.72287
																						516	5.57512	516	6.41808			516	3.99566
																						517.5	5.6354	517.5	3.66613			517.5	0
																						519	6.5738	519	6.2777
																						520.5	6.67365	520.5	5.39607
																						522	6.13714	522	4.43102
																						523.5	5.39985	523.5	5.08561
																						525	5.61239	525	6.39928
																						526.5	5.40228	526.5	3.43414
																						528	5.25877	528	5.38518
																						529.5	6.06948	529.5	5.61175
																						531	5.27548	531	3.82812
																						532.5	5.78152	532.5	6.05248
																						534	5.74746	534	6.35077
																						535.5	5.20551	535.5	4.77268
																						537	5.33811	537	8.26564
																						538.5	5.86285	538.5	4.41756
																						540	5.15516	540	4.50849
																						541.5	5.82137	541.5	4.1512
																						543	5.59381	543	4.86946
																						544.5	6.34558	544.5	4.652
																						546	5.48533	546	3.46707
																						547.5	6.36907	547.5	4.09396
																						549	5.50469	549	4.339
																						550.5	5.30885	550.5	2.84925
																						552	5.35384	552	5.91697
																						553.5	5.24833	553.5	6.48798
																						555	4.72586	555	6.16879
																						556.5	5.41146	556.5	5.65514
																						558	5.3838	558	3.77139
																						559.5	3.42813	559.5	3.36336
																						561	6.16741	561	5.97175
																						562.5	4.73367	562.5	3.87304
																						564	5.66672	564	6.04856
																						565.5	5.28025	565.5	5.27828
																						567	7.31021	567	5.50576
																						568.5	5.66498	568.5	4.53556
																						570	5.09113	570	6.00965
																						571.5	5.48739	571.5	5.46281
																						573	5.73287	573	6.6039
																						574.5	4.90454	574.5	4.95561
																						576	5.00519	576	4.61194
																						577.5	5.47655	577.5	4.36787
																						579	4.98066	579	3.87514
																						580.5	5.15943	580.5	3.99767
																						582	6.14761	582	4.09055
																						583.5	4.47705	583.5	3.62788
																						585	5.53627	585	4.17958
																						586.5	5.48197	586.5	4.69902
																						588	5.2058	588	3.79959
																						589.5	5.45894	589.5	4.29526
																						591	6.73183	591	3.6279
																						592.5	3.9557	592.5	3.74419
																						594	3.72943	594	3.67361
																						595.5	5.33063	595.5	4.22335
																						597	4.69403	597	3.87012
																						598.5	5.42905	598.5	3.89808
																						600	5.1506	600	4.14629
																						601.5	5.56003	601.5	3.67022
																						603	5.14849	603	3.88708
																						604.5	5.88708	604.5	3.48853
																						606	4.9431	606	4.38743
																						607.5	5.42363	607.5	4.33396
																						609	4.91826	609	4.64568
																						610.5	5.53266	610.5	4.322
																						612	5.24941	612	4.30021
																						613.5	5.581	613.5	4.07459
																						615	4.4819	615	4.16562
																						616.5	6.70677	616.5	4.93034
																						618	5.91692	618	4.09356
																						619.5	5.68876	619.5	4.43252
																						621	5.85692	621	4.57835
																						622.5	5.73287	622.5	4.12006
																						624	4.95769	624	4.40087
																						625.5	4.46178	625.5	4.68435
																						627	5.63366	627	4.46774
																						628.5	5.10904	628.5	4.40168
																						630	6.01173	630	4.46365
																						631.5	5.33901	631.5	4.17718
																						633	5.50239	633	4.79645
																						634.5	5.94023	634.5	4.08441
																						636	5.39788	636	4.4631
																						637.5	0	637.5	3.69643
																								639	4.63911
																								640.5	4.90626
																								642	4.70756
																								643.5	3.90488
																								645	4.38543
																								646.5	4.16047
																								648	4.55882
																								649.5	4.13207
																								651	4.16867
																								652.5	4.23249
																								654	4.50563
																								655.5	4.24856
																								657	4.18471
																								658.5	4.60807
																								660	4.28485
																								661.5	3.71518
																								663	4.09743
																								664.5	4.08803
																								666	4.37921
																								667.5	3.9944
																								669	3.97147
																								670.5	3.71979
																								672	4.30527
																								673.5	4.12384
																								675	3.36689
																								676.5	3.55797
																								678	0
[truncated: 5,000 more columns]

## Sheet: Fig. 4D
tRFP							tRFP-p60
Cilium	category	Start point	End point	Gradual rate	Instant rate		Cilium	category	Start point	End point	Gradual rate	Instant rate
2	C	36	204	-0.04577	-2.1889		2	C	39	52.5	-0.10211	-1.4872			Fig. 4D
4	C	450	551	-0.00924	-6.563		3	C	49.5	85.5	-0.05073	-2.9			Gradual	Instant	Combined	Total	% Gradual	% Instant	% Combined
5	C	13.5	33	-0.16654	-1.8435		5	C	115.5	175.5	-0.01963	-1.6938		tRFP	8	21	32	61	13.1148	34.4262	52.459
7	C	61.5	93	-0.04161	-2.0623		6	C	45	55.5	-0.2135	-2.1722		tRFP-p60	1	25	24	50	2	50	48
9	C	210	359	-0.02789	-2.0138		7	C	144	163.5	-0.06555	-1.3655
10	C	330	348	-0.04987	-2.5952		8	C	18	33	-0.25561	-6.8728
16	C	24	31.5	-0.3249	-6.1055		9	C	46.5	54	-0.40458	-5.7789
17	C	108	123	-0.24916	-2.6876		10	C	300	318	-0.05068	-3.4641
19	C	148.5	165	-0.64195	-2.1753		11	C	355.5	366	-0.09969	-3.8558
22	C	54	66	-0.21676	-2.2206		13	C	672	678	-0.16607	-2.372
23	C	486	549	-0.02796	-2.0819		16	C	64.5	78	-0.21914	-1.5697
24	C	478.5	522	-0.01168	-3.9117		19	C	30.75	35.25	-0.47053	-8.513
25	C	442.5	450	-0.4009	-4.5305		20	C	0	23.25	-0.22962	-2.9074
26	C	408	460.5	-0.03725	-3.5194		24	C	26.25	35.25	-0.12694	-3.0046
27	C	447	546	-0.02948	-2.5084		25	C	79.5	90	-0.20649	-1.2834
28	C	787.5	873	-0.01377	-3.6901		27	C	172.5	180	-0.22782	-2.7454
31	C	28.5	120	-0.02375	-2.6728		34	C	213	238.5	-0.26689	-1.76
34	C	64.5	81	-0.31275	-2.6073		37	C	567	661.5	-0.03623	-3.7561
35	C	138	147	-0.13106	-1.518		38	C	127.5	142.5	0.00999	-2.9625
41	C	367.5	435	-0.02672	-2.7915		41	C	364.5	378	-0.19764	-3.24
42	C	111	136.5	-0.07794	-3.6019		42	C	273	297	-0.08889	-3.2375
43	C	555	660	-0.02248	-1.078		45	C	156	162	-0.1383	-3.2
45	C	412.5	460.5	0.00687	-3.0501		47	C	61.5	85.5	-0.03842	-3.1114
46	C	93	99	-0.24631	-4.5934		49	C	118.5	132	-0.11072	-3.4133
48	C	286.5	298.5	-0.04484	-3.2801		22	G	18.125	54.375	-0.05464	0
52	C	322.5	331.5	-0.56064	-4.0597		1	I	72	75	0	-2.8675
54	C	510	591	-0.00766	-1.3969		4	I	165	172.5	0	-2.5143
55	C	49.5	121.5	-0.07228	-2.2514		12	I	634.5	637.5	0	-3.5986
56	C	148.5	481.5	-0.01795	-1.5946		14	I	387	390	0	-2.008
57	C	597	720	-0.01767	-1.4932		15	I	514.5	517.5	0	-2.6638
58	C	0	49.5	-0.14758	-1.8845		17	I	423	426	0	-3.1108
59	C	0	75	-0.11248	-1.1282		18	I	270	274.5	0	-2.5173
12	G	27	36	-0.24112	0		21	I	38.25	39.75	0	-8.5455
13	G	30	82.5	-0.01797	0		23	I	157.5	159	0	-3.8231
14	G	285	496.5	-0.02286	0		26	I	4.5	7.5	0	-3.2638
30	G	12	192	-0.05341	0		28	I	546	549	0	-5.5877
49	G	495	547.5	-0.04808	0		29	I	682.5	685.5	0	-3.2092
50	G	61.5	141	-0.05064	0		30	I	154.5	157.5	0	-3.2874
60	G	21	31.5	-0.72195	0		31	I	165	168	0	-6.0117
61	G	162	357	-0.05649	0		32	I	531	534	0	-5.7855
1	I	10.5	13.5	0	-4.706		33	I	60	63	0	-3.5871
3	I	82.5	85.5	0	-3.4333		35	I	298.5	301.5	0	-3.3467
6	I	66	69	0	-3.1948		36	I	375	378	0	-2.2905
8	I	141	144	0	-2.1935		39	I	496.5	499.5	0	-6.616
11	I	9	12	0	-1.8516		40	I	138	141	0	-3.7745
15	I	359	361.5	0	-2.2553		43	I	112.5	115.5	0	-2.8805
18	I	339	342	0	-2.6733		44	I	6	9	0	-3.0859
20	I	909	912	0	-4.2958		46	I	433.5	436.5	0	-3.9081
21	I	54	57	0	-4.0519		48	I	42	45	0	-4.3075
29	I	858	861	0	-4.1265		50	I	136.5	141	0	-3.3807
32	I	436.5	439.5	0	-2.0828
33	I	369	372	0	-3.9648
36	I	180	183	0	-3.6285
37	I	526.5	529.5	0	-2.2683
38	I	612	616.5	0	-1.5969
39	I	403.5	408	0	-3.2349
40	I	133.5	136.5	0	-4.378
44	I	612	615	0	-4.4945
47	I	24	27	0	-4.4934
51	I	88.5	91.5	0	-3.5927
53	I	130.5	133.5	0	-1.9776

## Sheet: Fig. 4E; Fig. S5G; Fig. S6AC
	Fig. 4E, S5G, S6AC				Fig. 4E				Fig. 4E, S5G				Fig. 4E												Fig. S5G																Fig. S6A								Fig. S6C
	DMSO - SS				DMSO - 2h				DMSO - 6h				BAPTA-AM - SS				BAPTA-AM - 2h				BAPTA-AM - 6h				Tubacin - Stv				Tubacin - 6h				Cytochalasin D - Stv				Cytochalasin D - 6h				Dibucaine				Ionomycin				Thapsigargin
	Cilia	Cells	Raw %cilia	Normalized	Cilia	Cells	Raw %cilia	Normalized	Cilia	Cells	Raw %cilia	Normalized	Cilia	Cells	Raw %cilia	Normalized	Cilia	Cells	Raw %cilia	Normalized	Cilia	Cells	Raw %cilia	Normalized	Cilia	Cells	Raw %cilia	Normalized	Cilia	Cells	Raw %cilia	Normalized	Cilia	Cells	Raw %cilia	Normalized	Cilia	Cells	Raw %cilia	Normalized	Cilia	Cells	Raw %cilia	Normalized	Cilia	Cells	Raw %cilia	Normalized	Cilia
tRFP	130	182	71.4286	1	94	200	47	0.658	74	160	46.25	0.6475									138	227	60.793	0.851101									52	81	64.1975	0.898765	126	176	71.5909	1.00227
	112	209	53.5885	1	34	75	45.3333	0.845952					62	123	50.4065	0.940621	56	90	62.2222	1.16111	23	46	50	0.933036	28	62	45.1613	0.842742					69	105	65.7143	1.22628
	70	110	63.6364	1	56	129	43.4109	0.682171	73	153	47.7124	0.749767									30	50	60	0.942857	70	114	61.4035	0.964912	42	77	54.5455	0.857143
	70	127	55.1181	1	46	96	47.9167	0.869345	48	136	35.2941	0.640336													44	68	64.7059	1.17395	49	88	55.6818	1.01023
	60	103	58.2524	1	55	109	50.4587	0.866208	37	123	30.0813	0.516396	47	98	47.9592	0.823299	79	145	54.4828	0.935287					48	80	60	1.03	75	140	53.5714	0.919643	103	157	65.6051	1.12622	41	70	58.5714	1.00548
	90	127	70.8661	1					51	118	43.2203	0.609887	44	101	43.5644	0.614741
	61	101	60.396	1									28	40	70	1.15902																									36	141	25.5319	0.422742	30	81	37.037	0.613236	89
	57	90	63.3333	1									64	87	73.5632	1.16152					62	113	54.8673	0.866325																	78	177	44.0678	0.695807	53	123	43.0894	0.680359	40
	54	96	56.25	1													63	134	47.0149	0.835821	24	46	52.1739	0.927536													78	142	54.9296	0.976526	38	116	32.7586	0.582375	29	84	34.5238	0.613757	40
	60	127	47.2441	1																	23	50	46	0.973667
Average								0.784335				0.632777				0.939841				0.977406				0.915754				1.0029				0.929004				1.08375				0.994758				0.566975				0.635784
STD								0.105029				0.0837094				0.232623				0.166685				0.047221				0.137944				0.0769704				0.167834				0.0158708				0.137183				0.0386043
tRPF-p60	105	207	50.7246	1	78	201	38.806	0.765032					97	227	42.7313	0.842417	61	164	37.1951	0.733275	82	225	36.4444	0.718476													121	196	61.7347	1.21706
	101	197	51.269	1	35	97	36.0825	0.703787					44	86	51.1628	0.997928	38	107	35.514	0.692699	42	156	26.9231	0.525133									69	146	47.2603	0.921809	45	79	56.962	1.11104
	62	95	65.2632	1	46	79	58.2278	0.892201	16	45	35.5556	0.544803	94	119	78.9916	1.21036	51	128	39.8438	0.610509	31	98	31.6327	0.484694	39	65	60	0.919355	75	163	46.0123	0.705027	114	186	61.2903	0.939126					27	113	23.8938	0.366115	14	30	46.6667	0.715054	65
	70	98	71.4286	1	76	143	53.1469	0.744056	31	93	33.3333	0.466667	55	104	52.8846	0.740385									50	74	67.5676	0.945946	131	186	70.4301	0.986022	107	150	71.3333	0.998667					110	254	43.3071	0.606299	32	86	37.2093	0.52093	136
	35	64	54.6875	1					38	144	26.3889	0.48254	53	99	53.5354	0.978932									71	142	50	0.914286	46	91	50.5495	0.924333					48	89	53.9326	0.986196	39	125	31.2	0.570514	28	82	34.1463	0.62439	65
Average								0.776269				0.498003				0.954003				0.678828				0.576101				0.926529				0.871794				0.953201				1.10476				0.514309				0.620125
STD								0.0813589				0.0412996				0.158966				0.0625475				0.124947				0.0170057				0.147681				0.0403155				0.115558				0.129582				0.097132
[truncated: 3 more columns]

## Sheet: Fig. 4F; Fig. S6BD
Fig. 4F, S6BD		Fig. 4F		Fig. S6B				Fig. S6D
DMSO		BAPTA-AM		Dibucaine		Ionomycin		Thapsigargin
tRFP	tRFP-p60	tRFP	tRFP-p61	tRFP	tRFP-p62	tRFP	tRFP-p63	tRFP	tRFP-p64
6.26	4.36	3.93101	6.22	5.54	3.62	3.49	3.22	3.47	2.24
2.94	2.8	10.0446	2.38	1.87	3.79	3.34	1.65	5.33	3.26
1.72	3.79	5.73473	6.59	5.12	2.08	3.66	2.63	5.62	4.16
3.29	2.87	3.70104	4.08	2.01	1.75	3.56	2.85	5.72	5.15
4.05	5.09	5.69992	2.51	3.35	3.18	5.57	3.07	2.86	4.35
5.12	3.19	6.44112	4.98	6.01	3.14	7.61	2.01	4.1	5.98
2.31	2.97	6.16971	6.41	5.03	4.05	3.54	3.8	5.54	3.87
3.59	3.84	7.21146	5.33	1.07	2.33	3.62	2.64	4.93	3.36
5.32	2.33	4.33095	3.01	2.38	3.46	2.35	3.79	3.55	5.98
3.83	12.4	1.7914	2.62	5.06	2.7	4.12	4.15	4.8	4.35
3.71	2.23	8.48139	3.87	5.07	2.94	4.15	2.34	4.17	9.42
2.31	4.61	5.30485	3.6	4.48	2.59	3.96	1.9	10.6	3.36
3.53	3.09	2.80938	4.95	3.02	2.26	2.33	3.66	3.8	4
4.62	2.5	2.49969	1.69	2.55	1.89	3.24	4.05	5.88	3.79
4.1	3.98	3.93569	2.86	3.79	4.97	3.96	3.33	4.23	3.6
5.06	5.26	3.64442	2.39	3.43	4.84	5.21	4.11	4.17	5.57
3.21	2.77	3.99283	2.64	2.68	3.49	7.21	2.37	3.63	4.05
2.71	3.23	2.36148	2.06	1.28	2.77	4.76	3.23	3.93	5.55
5.02	3.82	1.60477	6.85	3.42	2.69	2.97	0.96	5.04	3.61
2.78	2.9	3.21193	2.39	3.67	3.46	3.36	1.4	4.56	7.79
4.99	2.29	2.90257	2.35	2.02	4.67	2.13	1.7	2.59	4.02
4.48	2.62	2.55285	2.07	2.27	3.41	2.39	1.27	4.84	3.27
5.25	14.7	2.42297	3.09	2.28	2.86	1.38	1.76	1.74	3.57
7.1	3.77	1.76886	6.28	2.84	3.33	1.76	2.78	3.78	6
3.25	2.58	3.88171	4.3	2.54	3.34	3.6	1.5	4.23	2.6
3.07	2.34	6.07617	4.63	2.78	2.45	2.54	3.46	3.76	4.36
6.74	3.85	4.56769	2.75	2.66	7.57	1.65	2.38	2.47	4.13
3.66	2.16	4.33445	5.1	2.55	4.67	4.16	3.18	4.53	4.74
4.14	2.2	4.89666	3.72	2.88	1.94	2.82	3.4	5.22	3.24
4.28	2.33	2.5737	3.98	3.9	5.26	1.94	5.09	7.49	3.83
3.7	5.16	2.40487	4.33	1.57	1.77	4.56	2.7	6.09	3.11
6.86	3.54	3.2686	2.81	2.13	1.73	3.59	1.37	5.79	4.42
8.57	6.86	2.72961	2.01	4.49	3.37	2.57	4.74	3.86	3.7
1.77	4.62	2.82282	2.38	1.49	5.6	1.93	2.58	6.26	3.24
6.39	4.15	1.22635	5.61	1.93	3.37	1.59	2.45	3.53	2.06
3.96	4.94	2.23	3.09	2.94	2.35	2.37	1.98	3.16	5.9
4.12	2.96	2.11	6.08	2.27	2.5	1.61	4.65	3.74	9.44
4	5.7	6.11	2.09	2.25	5.07	3.52	2.14	3.89	5.1
4.75	7.41	4.79	2.94	4.13	2.16	3.09	2.32	3.06	2.12
2.92	4.91	2.24	10.2	2.29	2.75	1.77	2.76	7.66	2.27
2.83	3.2	5.48	6.09	1.34	2.11	2.58	2.16	6.16	4.55
5.76	1.91	2.08	4.81	2.02	2.3	3.04	3.03	3.17	2.46
6.94	2.18	5.06	4.08	3.35	3.56	2.6	2.7	3.29	2.47
6.03	4.95	8.72	4.96	1.82	2.74	1.99	2.44	2.62	5.34
9.39	5.67	6.87	4.87	4.44	3.4	6.82	2.69	2.56	5.11
2.57	2.6	5.49	2.63	2.72	5.18	5.34	2.65	3.94	3.41
5.32	8.63	8.25	3.24	4.32	4.01	4.49	4.2	4.56	7.77
1.57	4.89	9.39	2.6	1.93	3.82	4.85	2.29	1.63	8.89
3.03	2.77	7.73	2.19	1.67	5.15	1.7	4.01	2.27	6.62
5.26	2.77	7.01	2.28	4.07	3.78	3.51	1.89	2.96	5.25
7.85	4.12	4.16	4.57	2.72	2.66	2.02	1.48	2.82	3.33
8.81	5.07	5.81	4.26	1.87	7.62	2.01	3.53	4.47	2.5
4.38	3.46	5	3	2.25	2.19	1.97	2.79	1.82	2.89
6.88	4.79	5.99	2.71	2.09	7.19	2.28	2.97	4.2	3.3
3.22	4.76	5.13	2.55	4.88	2.82	6.17	2	2.77	4.71
2.67	2.19	3.31	2.3	2.49	3.09	4.41	1.95	4.83	3.74
4.09	1.7	4.41	2.23	2.92	1.76	2.01	1.43	4.29	3.36
3.21	3.46	1.87	3.59	3.54	2.95	1.56	2.96	2.88	7.33
2.47	5.22	3.76	2.55	7.45	3.25	2.13	2.9	2.94	3.69
1.82	4.79	3.12	2.91	4.12	1.77	1.9	1.78	3.71	4.47
3.81	3.54	3.3	2.36	2.52	2.78	2.58	2.06	2.18	4.7
3.22	5.78	4.73	2.92	1.34	2.42	1.75	1.98	2.49	7.96
2.83	3.25	3.12	3.17	3.07	2.22	3.34	5.68	3.54	4.26
11.8	3.46	4.52	4.61	1.51	3.01	3.52	1.51	6.56	3.92
8.54	1.57	3.91	1.44	2.22	2.25	2.46	1.74	2.52	4.98
4.23	2.54	2.75	2.28	4.02	3.87	2.7	3.11	8.02	3.82
3.58	2.44	2.03	3.33	2.05	2.36	3.05	2.56	4.67	4.93
6.66	3.07	4.65	2.45	2.34	4.39	3.06	1.85	5.08	3.81
2.95	5.43	3.1	3.58	2.27	3.83	2.06	2.3	6.64	7.43
2.98	2.24	7.16	2.2	3.11	3.71	2.3	2.75	9.37	6.5
6.99	7.26	2.95	2.37	2.45	3.65	3.93	1.97	5.54	4.87
6.48	1.34	1.8	4.04	3.02	3.55	3.91	1.79	2.44	5.64
4.53	4.87	4.73	4.68	2.84	4.55	3.16	2.27	5.93	3.4
5.41	5.92	4.22	2.28	2.81	1.81	4.99	2.22	6.33	6.54
3.53	5.21	4.48	4.35	2.64	3.58	2.83	2.14	4.98	6.13
5.37	3.93	7.27	2.69	2.79	2.89	1.64	2.47	4.43	3.15
9.13	6.1	2.03	3.43	2.67	4.53	2.31	3.07	1.38	9.47
6.1	3.34	2.22	5.39	2.19	4.63	6.85	1.65	8.76	5.02
1.36	4.26	2.64	2.06	1.33	3.55	3.47	2.6	4.91	5.42
2.03	3.12	3.44	9.04	3.09	2.1	2.36	4.06	5.35	3.55
5.13	8.7	2.8	5.08	2.52	3.1	3.84	2.89	3.94	2.49
9.13	6.59	6.26	1.65	1.72	2.05	2.52	5.47	9.23	5.72
2.03	11.7	3.18	2.38	3.49	2.74	3.4	3.61	4.01	4.39
1.36	6.62	4.9	2.72	2.66	3.16	2.66	3.62	3.23	10.4
9.68	4.23	2.49	2.57	2.24	1.6	1.98	3.64	2.28	5.65
5.1	3.61	2.78	1.83	2.85	2.28	4.55	1.66	3.47	2.99
3.46	5.9	3.5	2.68	3.2	3.09	2.9	2.88	4.67	5.21
3.87	7.5	3.44	3.49	4.51	2.25	4.63	1.68	4.31	2.67
8.14	9.06	4.37	3.72	2.79	2.47	2.85	1.87	3.95	4.58
11.6	9.49	1.6	2.99	3.74	2.28	2.68	4.15	4.3	5.85
5.18	1.34	3.59	2.73	1.81		4.97	1.47	6.49	3.64
5.64	4.31	4.01	2.58	2.34		2.23	4.09	1.59	4.16
2.99	7.63	2.77	2.79	3.39		2.36	1.68	3.9	3.06
5.03	7.28	2.85	2.2	2.19		4.71	1.54	5.76	3.72
3.76	3.57	3.69	2.49	1.92		4.96	2.84	2.7	5.52
3.86	5.4	1.55	2.08	2.6		1.82	3.43	3.51	4.37
2.55	4.37	4.37	3.29	2.39		3.88	1.52	1.5	3.52
4.2	1.9	6.97	1.67	5.69		4.78	2.34	3.19	3.46
3.93	2.08	2.38	5.16	4.99		4.97	1.48	6.17	8
4.41	5.28	3.11	3.17	4.44		1.85	5.09	4.72	4.53
6.51	6.85	2.26	2.92	1.78		3.24	2.7	4.05	7.17
3.46	6.3	3.11	2	4.73		2.63	2.88	4.8	4.91
3.22	8.73	2.64	2.46	1.6		4.69	1.67	3.89	8.91
3.61	6.02	4.64	2.37	1.85		5.79	2.9	4.54	4.13
2.6	2.71	3	2.97	4.72		3.58	2.62	5.01	5.5
5.86	7.45	4.38	3.71	4.25		4.49	3.02	4.13	6.45
2.66	3.09	5.06	7.08	2.84		2.28	2.39	9.39	5.39
2.13	2.06	6.08	3.53	2.42		2.97	1.65	3.86	3.44
7.04	1.48	2.83	4.34	4.64		5.66	2.69	5.42	2.86
3.42	1.79	4.27	3.97	2.99		2.76	3.72	7.38	5.42
5.05	2.38	3.34	2.27	3.53		1.16	2.86	7.7	4.27
7.02	4.26	6.3	5.31	3.26		2.49	2.85	6.53	6.22
4.18	1.56	6.26	2.66	4.05		1.48	2.96	5.04	4.9
3.58	2.7	3.64	3.84	2.07		2.2	1.67	6.86	2.98
5.26	3.96	5.78	4.3	3.61		1.97	1.66	4.82	5.13
2.83	2.27	4.56	1.71	3.62		6.35	2.75	4.12	3.01
3.87	2.08	3.06	2.18	4.21		3.29	3.02	4.96	2.44
3.7	3.25	5.72	1.64	1.67		3.25	2.32	4.59	3.67
6.1	5.15	3.16	2.82	2.67		3.97	2.45	7.8	2.91
3.94	3.5	3.95	5.67	2.33		3.93	2.75	5.86	8.03
4.82	3.41	3.6	5.3	4.44		1.72	2.8	2.79	7.96
6.24	3.71	4.31	2.6	3.17		2.88	3.28	2.37	4.64
4.58	4.2	2.84	3.4	3.05		1.87	5.9	3.34	4.11
3.38	7.37	3.78	3.07	2.73		5.22	1.41	4.49	5.63
4.18	2.25	5.84	2.17	1.85		3.18	4	8.47	3.57
5.59	5.3	4.19	2.32	2.05		1.89	3.69	3.6	8.54
4.04	3.72	5.95	2.08	4.04		2.59	2.42	5.57	3.32
2.94	5.91	2.53	3.75	3.13		2.86	1.84	5.07	5.36
6.4	4.2	5.77	4.07	2.51		3.28	1.85	2.18	5.52
2.19	1.21	2.81	3.27	3.46		2.97	4.57	7.88	6.13
2.39	8.2	3.71	3.93	3.03		3.75	2.95	2.65	3.12
2.3	8.18	5.91	4.94	3.72		3.34	4.93	5.67	3.73
3.11	6.19	2.36	2.16	3.05		3.01	2.78	2.73	4.93
3.45	5.34	3.12	5.11	10		3.31	3.07	4.89	2.93
4.58	1.86	4.38	3.73	1.56		2.81	3.58	4.44	6.04
2.54	2.24	3.5	3.11	2.81		5.57	1.2	4.7	7.43
3.21	2.26	6.46	6.04	4.13		4.21	2.44	4.25	5.84
3.5	6.01	6.2	3.16	5.08		2.79	1.68	1.93	8.18
4.02	3.31	3.7	3.16	5.46		2.14	1.97	3.34	3.6
3.62	5.16	3.05	3.12	5.38		3.85	2.7	4.08	7.35
3.08	6.65	2.26	2.07	0.98		9.06	3.91	3.25	8.49
5.52	1.83	3.8	2.63	6.62		5.22	3.95	4.73	3.73
3.49	5.97	4.02	2.74	4.6		3.13	4.09	4.82	5.33
7.21	3.85	3.8	3.65	6.15		8.72	7.02	5.52	3.62
5.37	5.5	5.21	2.17	3.19		4.75	6.16	3	5.86
6.4	6.88	2.76	2.21	6.07		4.46	5.23	3.14	3.21
4.28	3.96	4.68	2.81	2.29		3.46	4.29	6.54	5.28
5.51	3.38	4.84	3.06	3.44		4.53	5.11	3.24	4.28
3.72	6.24	3.25	3.17	4.04		5.64	1.53	2.34	3.14
2.44	4.35	3.94	1.65	3.13		7.72	2.56	3.1	4.09
4.12	3.09	3.98	3.21	4.53		2.79	3.19	4.26	3.59
2.68	7.11		3.63	2.99		5.76	1.82	5.12	2.97
3.15	5.7		3.61	1.46		3.72	2.14	3.61	3.67
3	4.48		7.7	2.04		5.09	2.79	4.36	3.22
3.08	3.56		6.71	3.61		4.05	2.13	2.89	3.82
5.05	3.97		4.22	2.53		7.08		6.37	5.88
3.85	1.47		4.62	2.67		1.86		6.54	3.88
2.22	1.24		2.15	5.85		4.35		3.34	2.42
3.67	6.83		3.03	2.35		3.6		6.21	6.77
3.2	3.66		4.47	2.14		2.08		3.44	3.38
7.92	3.23		3.45	2.08		2.72		3.66	5.8
7.18	2.42		4.95	1.56		7.23		5.85	3.46
9.49	1.85		3.7	2.59		3.52		7.48	6.39
2.19	2.91		3.39	1.44		2.38		4.79	7.6
6.02	3.59		3.83	1.71		5.23		6.93	3.8
2.95	4.21		2.37	2.88		2.7		3.13	5.62
5.44	4.61		5.29	2.84		4.49		3.17	3.08
2.82	4.64		4.04	4.55		4.48		5.27	6.45
6.45	4.71		2.18	2.2		3.47		5.22	3.7
	7.64		2.51	2.86		1.79		2.16	5.83
	3.55		3.58	2.57		2.25		3.33	6.13
	5.89			4.91		2.32		3.18	3.82
	5.78			2.5		4.71		6.67	7.29
	5.23			2.01		3.5		5.15	4.96
	7.71			4.41		2.51		6.02	2.64
				2.7		3.41		2.96	4.39
				2.03		8.37		5.5	6.81
				4.18		5.26		6.65	4.38
				2.82		1.84		4.23	4.08
				4		2.85		3.82	8.16
				8.32		4.02		2.87	5.9
				3.14		2.79		3.2	5.63
				5.58		4.75		8.68	9.27
				2.18		3.3		3.34	3.76
				2.77		1.82		2.11	6.36
				3.23		4.21		7	6.37
				3.47		4.18		3.92	4.91
				3.63		5.49		3.12	3.99
				4.19		1.64		4.15	5.14
				1.66		3.87		7.64	3.83
				1.99		1.85		13	6.13
				2.44		3.15		2.47	5.63
				2.05		5.65		3.25	3.55
				3.49		1.99		3.82	7.77
						4.37		5.11	4.28
						2.67		6.02	5.43
						5.12		5.31	6.21
						2.55		3.07	4.19
						3.67		4.66	2.39
						3.01		7.52	5.54
						4.17		4.09	2.77
						2.1		7.02	2.53
						3.41		6.21	2.36
						3.25		4.74	6.52
						3.52		11.3	4.85
						3.7		9.53	6.57
						3.77		5.76	4.07
						2.95		7.62	3.24
						2.06		9.79	4.66
						2.8		4.49	8.21
						2.42		4.43	2.95
						4.5		5.38	4.52
						4.69		7.79	6.88
						3.26		6.54	2.79
						3.16		4.26	7.32
						1.72		8.28	4.29
						4.9		5.64	3.52
						3.06		2.07	5.08
						3.15		3.13	2.78
						5.65		2.15	8.12
						3.06		4.14	5.36
						2		4.75	4.59
						3.04		11.6	5.14
						6.39		6.32	3.5
								4.6	3.65
								3.78	6.69
								2.92	4.6
								4.51	3.92
								5.52	4.61
								5.41	3.58
								2.21	7.8
								3.59	4.47
								2.46	5.29
								4.96	4.35
								3.73	6.12
								5.87	4.28
								5.26	5.75
								7.17	5.28
								6.12	3.21
								5.72
								5.52
								4.33
								2.54
								2.61
								4.48
								3.31
								7.97
								3.74
								4.48
								2.13
								4.92
								6.19
								1.62
								6.56
								2.35
								4.18
								2.61
								3.37
								5.05
								3.18
								4.65
								4.45
								2.68
								3.88
								5.3
								3.39

## Sheet: Fig. S5B
	Expt 1 - p60 IF intensity		Expt 2 - p60 IF intensity		Expt 3 - p60 IF intensity			Fig. S5B
	tRFP	tRFP-p60	tRFP	tRFP-p60	tRFP	tRFP-p60		p60:tRFP	1.22267		1.33587	1.31699
	21.585	19.871	18.185	36.166	26.015	45.455		Average	1.29184
	34.33	37.591	22.17	21.029	31.173	52.074		STD	0.0606441
	25.481	34.503	20.328	29.874	37.572	44.343
	33.811	44.089	20.204	30.869	33.929	46.363
	65.102	47.982	19.495	25.145	53.817	74.773
	31.261	64.308	21.952	21.767	36.394	41.796
	27.154	62.38	20.208	22.38	49.857	43.626
	28.018	45.271	21.124	27.015	18.581	19.826
	23.021	43.19	20.267	27.132	18.074	30.024
	32.386	32.959	18.254	26.812	19.18	28.171
	34.717	63.259	17.062	30.881	19.971	24.036
	27.889	31.824	19.467	28.173	16.252	21.433
	30.907	53.669	21.672	25.919	21.087	23.17
	27.327	47.938	17.668	24.834	20.092	19.013
	28.563	51.053	18.927	33.812	19.789	21.646
		18.794	17.749	27.369	18.518	22.409
		18.055	19.098	27.079	18.383	21.586
		16.706	17.543	22.103	16.629
		16.844	19.016	21.708	16.679
		18.451	22.569	20.304
			18.67	22.159
			17.979	21.368
Mean	31.4368	38.4368	19.5276	26.0863	25.8943	34.1026

## Sheet: Fig. S5D
acetylated tubulin intensity - background subtracted
tRFP Stv 0h	tRFP Stim 2h	p60 Stv 0h	p60 Stim 2h
1.00547	1.48092	0.751976	0.853897			Fig. S5D
0.919507	1.29889	1.02526	0.99867			tRFP Stv 0h	p60 Stv 0h	tRFP Stim 2h	p60 Stim 2h
0.719766	1.15687	1.06574	0.783574		n	248	270	201	196
0.956768	1.40692	0.955121	0.907928		Average	0.938045	0.620942	1.08219	0.80312
0.781621	1.54126	0.666116	0.978282		STD	1.37567	0.5454	0.322489	0.381641
0.828326	1.32374	0.555722	0.96001
1.01261	1.26074	0.547781	0.880919
1.05107	1.17138	0.615676	0.943895
1.08315	1.58584	0.710053	0.97242
1.23684	1.2283	0.893066	0.941256
1.06581	1.39457	0.965307	1.08729
0.95589	1.83741	0.80574	0.998952
1.07472	1.39558	0.676519	0.876179
1.05547	2.06311	1.02772	1.06874
0.803192	1.29281	1.54399	0.878058
1.06933	1.28337	1.25531	1.06423
1.20032	0.926031	1.28274	1.55556
0.957592	0.941958	0.652836	1.20595
0.875655	1.06865	0.666096	0.904712
0.838027	1.26046	0.564256	1.12386
0.901253	1.78526	0.504861	0.968384
0.990637	1.37383	1.18047	0.928773
0.834309	1.68196	1.50518	1.18249
0.887186	1.57481	1.14789	1.10923
0.795456	1.23935	1.1457	1.17695
1.07157	1.33678	1.11672	1.1886
1.01778	1.43547	0.898972	1.08202
1.0218	1.61186	1.22703	0.874996
0.89005	1.58142	1.5251	1.10129
0.965114	1.40476	0.728497	1.14246
0.811721	1.42858	0.786937	0.949322
0.972303	2.22752	0.712905	0.934674
1.13565	1.43117	0.738898	1.00639
0.786125	1.42646	0.886901	2.07103
0.716048	1.17504	0.9228	1.52259
1.23063	0.884693	0.841863	0.817917
0.936055	0.940763	1.09503	0.877848
0.95137	1.41726	0.828321	0.940262
0.959339	1.18799	0.993619	0.959665
1.28832	1.1096	0.936245	1.14698
1.05205	0.890718	0.85578	1.29277
1.08094	1.18444	0.798413	0.877452
0.756701	0.957556	0.728109	1.18638
0.997662	1.80909	0.745346	0.969946
1.20583	1.459	0.866302	0.956767
1.23	1.4689	0.843747	0.831614
1.19792	1.76214	0.73871	1.17954
1.10451	0.945472	0.828747	0.987958
0.883101	1.08992	0.818403	1.09794
1.04934	0.917235	0.353237	1.18212
1.16518	0.983045	0.346667	1.15891
0.81122	0.921514	0.408359	0.51884
0.926672	1.86007	0.461968	0.505529
1.35918	1.62476	0.390229	0.412975
1.16301	0.916979	0.410415	0.383806
1.05378	1.29673	0.376741	0.494755
1.26469	0.867935	0.312255	0.547654
1.11306	1.09421	0.381416	0.419748
1.46796	1.89776	0.400581	0.389944
1.0214	0.943537	0.379403	0.405257
0.797978	1.05097	0.408129	0.366328
1.00689	1.46657	0.327165	0.445804
0.861712	1.55937	0.347887	0.362519
1.17925	1.89543	0.426918	0.363154
1.06353	1.32348	0.396027	0.38117
0.881426	1.52908	0.395445	0.41433
0.869174	1.48909	0.436939	0.363025
0.998915	1.42221	0.346951	0.404107
1.38056	1.55255	0.535157	0.448978
1.19076	1.57967	0.344703	0.415589
0.888602	1.08709	0.365996	0.379974
1.07893	1.36735	0.410073	0.36865
0.948468	1.67258	0.397806	0.410785
1.16472	2.02505	0.338827	0.388454
0.921447	1.53944	0.355256	0.413409
1.07938	1.13556	0.402549	0.549713
0.48239	1.76454	0.344836	0.383171
0.315211	1.23744	0.349351	0.410219
0.473931	1.3232	0.460998	0.575149
0.295767	1.16045	0.449066	0.389587
0.508319	1.26769	0.348874	0.626982
0.347408	1.9393	0.366467	0.4879
0.36721	1.68244	0.370942	0.982759
0.502782	1.49094	0.376022	0.57516
0.463033	1.59964	0.32311	0.370482
0.446781	1.34204	0.322801	0.380116
0.411136	1.36763	0.327523	0.412329
0.328205	1.15516	0.372092	0.487404
0.348608	1.39864	0.424059	0.468411
0.389313	1.22272	0.387084	0.465581
0.292639	0.983624	0.381881	0.653441
0.536692	1.34463	0.344116	0.699148
0.298101	1.36847	0.329795	0.413781
0.635234	1.67979	0.340376	0.712822
0.374291	1.34362	0.396823	0.447606
0.350513	1.28466	0.338977	0.935955
0.43881	1.4266	0.405188	0.585135
0.345018	1.21052	0.401681	0.556948
0.450537	1.7915	0.341839	0.646883
0.338148	1.55097	0.389004	0.674266
0.408031	1.49689	0.419884	0.457455
0.402531	1.95815	0.319967	0.397211
0.45731	1.52983	0.325704	0.6095
0.344381	0.487939	0.342622	0.486142
0.377946	0.56118	0.345713	0.475618
0.342258	0.506523	0.379032	0.512441
0.349025	0.413944	0.302585	0.609508
0.381438	1.4109	0.319822	0.490636
0.308387	0.398188	0.46248	0.577563
0.379955	0.51909	0.463297	0.489574
0.345404	0.964649	0.392061	0.517467
0.327663	0.513773	0.366886	0.571169
0.378209	0.385117	0.344038	0.456732
0.490615	0.637461	0.383447	0.420933
0.342279	0.987889	0.525945	0.658466
0.392088	0.629588	0.453167	0.443979
0.369579	0.445776	1.2492	0.57001
0.309763	0.550238	0.341762	0.627653
0.348624	0.401111	0.463533	0.608073
0.362645	0.407211	0.419429	0.531174
0.384983	0.608381	0.522996	0.593267
0.418077	0.727457	0.481155	0.584181
0.392487	0.489824	0.291231	1.0659
0.315233	0.550718	0.795736	0.695931
0.3973	0.607409	0.457388	1.01929
0.283027	0.571947	0.408139	0.653951
0.322355	0.323075	0.439333	0.764505
0.305223	0.349891	0.307857	0.627034
0.784765	0.32502	0.49615	0.634146
0.857738	0.358287	0.707978	0.581856
0.365904	0.327199	0.889105	0.741892
0.360977	0.444376	0.445934	0.873057
0.409561	0.457237	0.415187	0.826316
0.307301	0.392225	0.421861	0.528905
0.35388	0.459827	0.402325	1.16224
0.365103	0.332633	0.462083	0.859756
0.331043	0.341164	0.461353	0.43609
0.501519	0.536179	0.502276	0.861042
0.394624	0.395843	0.408602	0.784355
0.424799	0.456546	0.390457	0.48137
0.370207	0.492612	0.420402	1.26224
0.353046	0.55521	1.27513	0.488105
0.291042	0.498077	0.7933	0.929119
0.337186	0.521619	0.432723	0.610465
0.410584	0.461204	0.398555	0.57193
0.364799	0.400339	0.589928	0.68894
0.363558	0.470164	0.490418	0.873596
0.354526	0.96251	0.713357	0.328051
0.333106	0.480745	0.62763	0.27013
0.366539	0.616683	0.829741	0.99239
0.407344	0.570841	0.992884	2.33638
0.385078	0.661864	0.339231	1.98148
0.36974	0.451176	0.327247	1.54386
0.369907	0.823903	0.685136	0.686679
0.329859	0.473519	1.38955	0.536023
0.478195	0.907789	1.65452	0.864865
0.429782	0.578212	0.607996	1.31628
0.362279	0.446966	1.06915	1.375
0.429492	0.468001	0.546211	0.982801
0.315936	0.393364	0.572338	0.382872
1.00848	0.403302	0.756345	0.528302
1.18836	0.561892	0.769474	0.837786
1.00726	0.444622	1.22654	0.648649
0.907306	0.454721	0.422418	0.59879
1.02051	0.39361	0.409128	1.02571
1.08663	0.451878	0.749384	0.745211
0.677779	0.494713	0.980745	1.05395
1.54018	0.512075	0.498878	1.02748
1.19134	0.531421	1.14286	2.01437
1.59272	0.486877	0.599893	0.43038
12.34	0.361778	0.427632	0.512465
14.8377	2.24549	0.603267	1.51355
3.35908	1.97349	0.465915	1.16901
10.9569	1.43756	0.348218	0.526851
0.833913	1.67489	0.500929	1.01221
0.891304	0.745736	0.575979	1.44369
0.823579	1.01883	0.787629	1.754
1.216	0.77041	1.37506	1.8089
0.955123	0.658153	0.828624	1.65628
2.34598	0.784583	0.487567	1.76494
0.811373	0.981147	0.612113	1.70846
1.16735	1.08621	1.11182	0.900128
1.21698	1.30235	2.23705	0.853786
0.956443	1.20618	1.28318	1.1223
0.84572	1.23254	0.567868	1.12922
0.730427	1.13349	0.522957	0.66133
0.76953	1.48852	0.324546	0.67171
1.01873	0.699913	0.344791	1.01418
0.73084	0.873619	0.437214	0.624192
0.728439	0.729481	0.390681	0.425258
0.70597	0.981401	0.453795	0.563813
0.736367	0.991609	0.434031	0.438776
1.53944	0.738286	0.364814	1.11553
1.15132	1.10392	1.0075	0.69625
1.26873	0.685932	0.439376	0.719921
1.24966	0.966405	0.667351
1.02132	1.69545	0.565856
0.972514	1.33405	0.482327
1.013	0.676598	0.747179
0.668141	0.898552	0.629781
0.802726	0.912594
0.783284	0.860695
0.957465	1.00595
0.889401	2.33401
1.37336	1.08853
0.718241	0.588172
0.614749	1.03514
0.834869	0.727962
0.880765	1.1636
1.09098	0.863379
1.25882	0.839732
0.669056	0.913293
0.750977	1.52413
0.712742	0.580191
0.882988	1.09332
0.859173	0.747573
1.65957	0.925951
1.23249	1.35768
0.952217	0.886804
0.951542	1.1331
1.03277	1.02559
0.77273	1.43934
1.24008	0.917528
0.739536	1.01781
1.83779	1.12048
0.937966	0.529994
0.767073	1.0015
0.994986	2.84743
0.605115	1.06102
1.08767	3.41971
0.845586	0.569035
0.909953	0.919071
0.812105	0.952093
0.764706	0.946007
0.898707	0.855989
0.54125	0.702694
1.22524	3.22809
0.63436	0.808838
0.592815	0.946269
0.707693	0.720598
1.20608	0.956545
0.56425	1.139
1.2681	0.688881
0.541584	0.682969
0.5447	0.578609
1.1544	0.679153
0.785892	0.808294
	1.45228
	1.05815
	1.09452
	1.34865
	1.39612
	1.0009
	1.02069
	0.77821
	0.755634
	0.955662
	0.666364
	1.01954
	1.07355
	1.55347
	3.63745
	2.10104
	0.630803
	0.719808
	3.22229
	1.06909
	2.32115
	0.686649

## Sheet: Fig. S5F
	Fig. S5F
Background subtracted intensities	tRFP	tRFP-p60	p60/tRFP
a-tub	34600	30500
actub	188000	129000
actub/a-tub	5.43353	4.22951	0.778409
a-tub	12999262	12899337
actub	234702	79654
actub/a-tub	0.018055	0.00617505	0.342013
a-tub	145652	164639
actub	118445	67611
actub/a-tub	0.813205	0.410662	0.504992
Average			0.541805
STD			0.220515
